# Supplementary material for: Data on xylem sap proteins from Mn- and Fe-deficient tomato plants obtained using shotgun proteomics
Source: Data Brief. 2018 Feb 3;17:512–6. doi: 10.1016/j.dib.2018.01.034 (PMC5988290; doi:10.1016/j.dib.2018.01.034)
Supplement: Supplementary file 2 — Supplementary material Table S1: List of peptides identified and quantified by shotgun proteomics and Progenesis LC-MS analyses. [file mmc2.xlsx]

## Sheet: Table 1
Table 1. List of peptides identified and quantified by shotgun proteomics and Progenesis LC-MS analyses.
prot_hit_num	prot_acc	prot_desc	prot_score	prot_mass	prot_matches	prot_matches_sig	prot_sequences	prot_sequences_sig	prot_cover	pep_query	pep_rank	pep_isbold	pep_isunique	pep_exp_mz	pep_exp_mr	pep_exp_z	pep_calc_mr	pep_delta	pep_miss	pep_score	pep_expect	pep_res_before	pep_seq	pep_res_after	pep_var_mod	pep_var_mod_pos	pep_scan_title
1336	gi|100284									34651	1	1	1	526.253	1050.49	2	1050.49	-0.0006	0	33.81	0.05	R	TFEFHWGK	H			Laura_Sample05.5267.5267.2
1351	gi|10092257									68323	1	1	1	420.871	1259.59	3	1259.59	0.0006	1	32.3	0.029	K	FKGNIPHCCK	K			Laura_Sample05.990.990.3
998	gi|1009712									42730	1	1	1	551.809	1101.6	2	1101.6	-0.0002	1	44.87	0.011	K	LLSGDVDQKK	F			Laura_Sample04.1184.1184.2
998	gi|1009712									42732	1	1	1	551.809	1101.6	2	1101.6	-0.0002	1	33.2	0.021	K	LLSGDVDQKK	F			Laura_Sample02.1180.1180.2
998	gi|1009712									123507	1	1	1	825.396	1648.78	2	1648.78	-0.0005	0	55.25	1.1e-05	R	FYAISAEFPEFSNK	D			Laura_Sample01.7162.7162.2
454	gi|10312171									20885	1	0	0	478.787	955.56	2	955.56	-0.0002	0	37.35	0.044	R	VAVVLWNR	G			Laura_Sample02.5269.5269.2
454	gi|10312171									20887	1	0	0	478.787	955.56	2	955.56	-0.0002	0	41.07	0.021	R	VAVVLWNR	G			Laura_Sample09.5246.5246.2
454	gi|10312171									20895	1	0	0	478.787	955.56	2	955.56	-0.0002	0	36.4	0.049	R	VAVVLWNR	G			Laura_Sample11.5147.5147.2
454	gi|10312171									20898	1	0	0	478.787	955.56	2	955.56	-0.0002	0	38.86	0.022	R	VAVVLWNR	G			Laura_Sample10.5264.5264.2
454	gi|10312171									23325	1	0	0	487.259	972.503	2	972.503	0.0002	0	53.89	0.00081	K	ALADYVHGK	G			Laura_Sample12.2180.2180.2
454	gi|10312171									23326	1	0	0	487.259	972.503	2	972.503	0.0002	0	40.89	0.039	K	ALADYVHGK	G			Laura_Sample08.2165.2165.2
454	gi|10312171									23327	1	0	0	487.259	972.503	2	972.503	0.0002	0	55.64	0.0011	K	ALADYVHGK	G			Laura_Sample11.2187.2187.2
454	gi|10312171									23328	1	0	0	487.259	972.503	2	972.503	0.0002	0	43.11	0.02	K	ALADYVHGK	G			Laura_Sample23.2157.2157.2
454	gi|10312171									23329	1	0	0	487.259	972.503	2	972.503	0.0002	0	56.05	0.00055	K	ALADYVHGK	G			Laura_Sample05.2222.2222.2
454	gi|10312171									23331	1	0	0	487.259	972.503	2	972.503	0.0002	0	53.83	0.002	K	ALADYVHGK	G			Laura_Sample02.2202.2202.2
454	gi|10312171									23332	1	0	0	487.259	972.503	2	972.503	0.0002	0	47.2	0.0032	K	ALADYVHGK	G			Laura_Sample13.2170.2170.2
454	gi|10312171									23334	1	0	0	487.259	972.503	2	972.503	0.0002	0	49.01	0.0031	K	ALADYVHGK	G			Laura_Sample18.2178.2178.2
454	gi|10312171									23336	1	0	0	487.259	972.503	2	972.503	0.0002	0	49.19	0.0039	K	ALADYVHGK	G			Laura_Sample10.2254.2254.2
454	gi|10312171									23338	1	0	0	487.259	972.503	2	972.503	0.0002	0	33.83	0.024	K	ALADYVHGK	G			Laura_Sample20.2167.2167.2
454	gi|10312171									23339	1	0	0	487.259	972.503	2	972.503	0.0002	0	47.5	0.0039	K	ALADYVHGK	G			Laura_Sample03.2221.2221.2
454	gi|10312171									23340	1	0	0	487.259	972.503	2	972.503	0.0002	0	51.31	0.0035	K	ALADYVHGK	G			Laura_Sample22.2151.2151.2
454	gi|10312171									23341	1	0	0	487.259	972.503	2	972.503	0.0002	0	41.21	0.02	K	ALADYVHGK	G			Laura_Sample14.2228.2228.2
454	gi|10312171									23342	1	0	0	487.259	972.503	2	972.503	0.0002	0	43.16	0.0072	K	ALADYVHGK	G			Laura_Sample09.2233.2233.2
454	gi|10312171									23345	1	0	0	487.259	972.503	2	972.503	0.0002	0	47.46	0.0081	K	ALADYVHGK	G			Laura_Sample24.2131.2131.2
454	gi|10312171									23346	1	0	0	487.259	972.503	2	972.503	0.0002	0	48.34	0.0069	K	ALADYVHGK	G			Laura_Sample16.2177.2177.2
454	gi|10312171									23350	1	0	0	487.259	972.503	2	972.503	0.0002	0	41.83	0.011	K	ALADYVHGK	G			Laura_Sample15.2187.2187.2
454	gi|10312171									23352	1	0	0	487.259	972.503	2	972.503	0.0002	0	48.45	0.0032	K	ALADYVHGK	G			Laura_Sample01.2164.2164.2
454	gi|10312171									23353	1	0	0	487.259	972.503	2	972.503	0.0002	0	50.91	0.0011	K	ALADYVHGK	G			Laura_Sample04.2189.2189.2
454	gi|10312171									46320	1	0	0	564.315	1126.62	2	1126.62	-0.0007	0	56.16	0.00041	K	APLIIGCDLR	S			Laura_Sample03.5560.5560.2
454	gi|10312171									46321	1	0	0	564.315	1126.62	2	1126.62	-0.0007	0	37.01	0.014	K	APLIIGCDLR	S			Laura_Sample07.5435.5435.2
454	gi|10312171									46322	1	0	0	564.315	1126.62	2	1126.62	-0.0007	0	41.08	0.0011	K	APLIIGCDLR	S			Laura_Sample01.5345.5345.2
454	gi|10312171									46323	1	0	0	564.315	1126.62	2	1126.62	-0.0007	0	50.02	0.0019	K	APLIIGCDLR	S			Laura_Sample05.5510.5510.2
454	gi|10312171									46324	1	0	0	564.315	1126.62	2	1126.62	-0.0007	0	44.14	0.0018	K	APLIIGCDLR	S			Laura_Sample08.5313.5313.2
454	gi|10312171									46325	1	0	0	564.315	1126.62	2	1126.62	-0.0007	0	60.77	0.00016	K	APLIIGCDLR	S			Laura_Sample14.5608.5608.2
454	gi|10312171									46326	1	0	0	564.315	1126.62	2	1126.62	-0.0007	0	41.11	0.003	K	APLIIGCDLR	S			Laura_Sample15.5356.5356.2
454	gi|10312171									46327	1	0	0	564.315	1126.62	2	1126.62	-0.0007	0	34.37	0.018	K	APLIIGCDLR	S			Laura_Sample18.5289.5289.2
454	gi|10312171									46328	1	0	0	564.315	1126.62	2	1126.62	-0.0007	0	34.45	0.011	K	APLIIGCDLR	S			Laura_Sample09.5495.5495.2
454	gi|10312171									46329	1	0	0	564.315	1126.62	2	1126.62	-0.0007	0	43.73	0.0032	K	APLIIGCDLR	S			Laura_Sample06.5525.5525.2
454	gi|10312171									46330	1	0	0	564.315	1126.62	2	1126.62	-0.0007	0	49.76	0.002	K	APLIIGCDLR	S			Laura_Sample02.5518.5518.2
454	gi|10312171									46331	1	0	0	564.315	1126.62	2	1126.62	-0.0007	0	41.51	0.0027	K	APLIIGCDLR	S			Laura_Sample10.5508.5508.2
454	gi|10312171									46332	1	0	0	564.315	1126.62	2	1126.62	-0.0007	0	46.65	0.0026	K	APLIIGCDLR	S			Laura_Sample16.5357.5357.2
454	gi|10312171									46333	1	0	0	564.315	1126.62	2	1126.62	-0.0007	0	44.63	0.0021	K	APLIIGCDLR	S			Laura_Sample11.5406.5406.2
454	gi|10312171									46334	1	0	0	564.315	1126.62	2	1126.62	-0.0007	0	39.38	0.0052	K	APLIIGCDLR	S			Laura_Sample13.5233.5233.2
454	gi|10312171									46335	1	0	0	564.315	1126.62	2	1126.62	-0.0007	0	45.15	0.0016	K	APLIIGCDLR	S			Laura_Sample04.5434.5434.2
454	gi|10312171									46336	1	0	0	564.315	1126.62	2	1126.62	-0.0007	0	46.87	0.0039	K	APLIIGCDLR	S			Laura_Sample12.5393.5393.2
454	gi|10312171									46337	1	0	0	564.315	1126.62	2	1126.62	-0.0007	0	41.2	0.0057	K	APLIIGCDLR	S			Laura_Sample17.5068.5068.2
454	gi|10312171									72414	1	0	0	643.825	1285.64	2	1285.63	0.0008	0	38.24	0.0096	K	TFASWGVDYLK	Y			Laura_Sample01.6650.6650.2
454	gi|10312171									72415	1	0	0	643.825	1285.64	2	1285.63	0.0008	0	50.18	0.00042	K	TFASWGVDYLK	Y			Laura_Sample01.6638.6638.2
454	gi|10312171									98364	1	0	0	725.859	1449.7	2	1449.7	0	0	35.73	0.0062	R	YPIMSNALQNSGR	A			Laura_Sample13.4109.4109.2
454	gi|10312171									98365	1	0	0	725.859	1449.7	2	1449.7	0	0	62.92	1.2e-05	R	YPIMSNALQNSGR	A			Laura_Sample02.4298.4298.2
454	gi|10312171									98366	1	0	0	725.859	1449.7	2	1449.7	0	0	50.15	0.00075	R	YPIMSNALQNSGR	A			Laura_Sample12.4230.4230.2
454	gi|10312171									103774	1	0	0	743.846	1485.68	2	1485.68	0.0001	0	36.52	0.0017	K	LGVYSDAGTQTCSK	Q			Laura_Sample24.1996.1996.2
454	gi|10312171									103776	1	0	0	743.846	1485.68	2	1485.68	0.0001	0	36.46	0.015	K	LGVYSDAGTQTCSK	Q			Laura_Sample23.2031.2031.2
454	gi|10312171									111040	1	1	1	770.316	1538.62	2	1538.62	-0.0002	1	21.98	0.044	K	YDNCNNEDRSPR	E			Laura_Sample01.292.292.2
454	gi|10312171									111042	1	1	1	770.316	1538.62	2	1538.62	-0.0002	1	23.53	0.011	K	YDNCNNEDRSPR	E			Laura_Sample12.312.312.2
454	gi|10312171									129254	1	0	0	850.365	1698.71	2	1698.72	-0.001	0	102.11	2e-09	R	TTGDITDDWNSMTSR	A			Laura_Sample12.4917.4917.2
454	gi|10312171									133441	1	0	0	579.29	1734.85	3	1734.85	0.0008	1	26.93	0.033	R	ERYPIMSNALQNSGR	A			Laura_Sample02.4156.4156.3
873	gi|10441356									6386	1	0	1	422.25	842.486	2	842.486	-0.0002	1	47.32	0.0071	K	KTEAVAPK	G			Laura_Sample19.510.510.2
873	gi|10441356									6389	1	1	1	422.25	842.486	2	842.486	-0.0002	1	42.15	0.023	K	KTEAVAPK	G			Laura_Sample01.464.464.2
873	gi|10441356									6390	2	1	1	422.25	842.486	2	842.486	-0.0002	1	46.9	0.0079	K	KTEAVAPK	G			Laura_Sample02.525.525.2
873	gi|10441356									6391	1	1	1	422.25	842.486	2	842.486	-0.0002	1	43.93	0.016	K	KTEAVAPK	G			Laura_Sample04.514.514.2
873	gi|10441356									6392	1	1	1	422.25	842.486	2	842.486	-0.0002	1	48.47	0.0055	K	KTEAVAPK	G			Laura_Sample14.560.560.2
873	gi|10441356									6393	1	1	1	422.25	842.486	2	842.486	-0.0002	1	44.36	0.014	K	KTEAVAPK	G			Laura_Sample09.557.557.2
873	gi|10441356									6394	1	0	1	422.25	842.486	2	842.486	-0.0002	1	53.94	0.0016	K	KTEAVAPK	G			Laura_Sample03.516.516.2
873	gi|10441356									6396	1	1	1	422.25	842.486	2	842.486	-0.0002	1	42.9	0.02	K	KTEAVAPK	G			Laura_Sample06.545.545.2
873	gi|10441356									6397	1	1	1	422.25	842.486	2	842.486	-0.0002	1	41.76	0.026	K	KTEAVAPK	G			Laura_Sample10.556.556.2
1266	gi|106879567									111380	1	1	1	771.365	1540.72	2	1540.72	0.0005	0	39.01	0.03	R	GSGFVAFSTPEESAR	A			Laura_Sample06.5094.5094.2
192	gi|10720247									2524	1	1	1	405.265	808.516	2	808.517	-0.0009	0	32.22	0.036	K	LVVHITK	N			Laura_Sample02.2308.2308.2
192	gi|10720247									30813	1	1	0	512.259	1022.5	2	1022.5	-0.0005	1	37.4	0.017	R	VYDDEVRK	W			Laura_Sample18.677.677.2
192	gi|10720247									30814	1	1	0	512.259	1022.5	2	1022.5	-0.0005	1	34.7	0.026	R	VYDDEVRK	W			Laura_Sample14.744.744.2
192	gi|10720247									30818	1	1	0	512.259	1022.5	2	1022.5	-0.0005	1	35.41	0.024	R	VYDDEVRK	W			Laura_Sample03.720.720.2
192	gi|10720247									30820	1	1	0	512.259	1022.5	2	1022.5	-0.0005	1	35.28	0.028	R	VYDDEVRK	W			Laura_Sample17.647.647.2
192	gi|10720247									30821	1	1	0	512.259	1022.5	2	1022.5	-0.0005	1	33.6	0.05	R	VYDDEVRK	W			Laura_Sample05.722.722.2
192	gi|10720247									30823	1	1	0	512.259	1022.5	2	1022.5	-0.0005	1	35.47	0.04	R	VYDDEVRK	W			Laura_Sample01.666.666.2
192	gi|10720247									30824	1	1	0	512.259	1022.5	2	1022.5	-0.0005	1	35.21	0.021	R	VYDDEVRK	W			Laura_Sample06.737.737.2
192	gi|10720247									30826	1	1	0	512.259	1022.5	2	1022.5	-0.0005	1	40.66	0.007	R	VYDDEVRK	W			Laura_Sample15.697.697.2
192	gi|10720247									30827	1	1	0	512.259	1022.5	2	1022.5	-0.0005	1	37.16	0.023	R	VYDDEVRK	W			Laura_Sample02.712.712.2
192	gi|10720247									36699	1	1	1	532.803	1063.59	2	1063.59	-0.0006	0	63	0.0001	R	VQLAETYLK	E			Laura_Sample17.3961.3961.2
192	gi|10720247									36700	1	1	1	532.803	1063.59	2	1063.59	-0.0006	0	48.06	0.0023	R	VQLAETYLK	E			Laura_Sample15.4184.4184.2
192	gi|10720247									36701	1	1	1	532.803	1063.59	2	1063.59	-0.0006	0	37.2	0.039	R	VQLAETYLK	E			Laura_Sample06.4339.4339.2
192	gi|10720247									44439	1	1	1	558.271	1114.53	2	1114.53	-0.002	0	36.92	0.025	R	DGPPTFEQPK	M			Laura_Sample03.2602.2602.2
192	gi|10720247									44443	1	1	1	558.271	1114.53	2	1114.53	-0.002	0	33.95	0.023	R	DGPPTFEQPK	M			Laura_Sample18.2529.2529.2
192	gi|10720247									44444	1	1	1	558.271	1114.53	2	1114.53	-0.002	0	36.45	0.029	R	DGPPTFEQPK	M			Laura_Sample14.2624.2624.2
192	gi|10720247									44446	1	1	1	558.271	1114.53	2	1114.53	-0.002	0	38.05	0.01	R	DGPPTFEQPK	M			Laura_Sample15.2546.2546.2
192	gi|10720247									44450	1	1	1	558.271	1114.53	2	1114.53	-0.002	0	35.39	0.029	R	DGPPTFEQPK	M			Laura_Sample16.2547.2547.2
192	gi|10720247									45254	1	1	1	560.809	1119.6	2	1119.6	0.0005	1	43	0.015	R	YREAAEIIR	K			Laura_Sample16.2240.2240.2
192	gi|10720247									45255	1	1	1	560.809	1119.6	2	1119.6	0.0005	1	45.55	0.0085	R	YREAAEIIR	K			Laura_Sample05.2280.2280.2
192	gi|10720247									45258	1	1	1	560.809	1119.6	2	1119.6	0.0005	1	40.31	0.029	R	YREAAEIIR	K			Laura_Sample03.2275.2275.2
192	gi|10720247									45259	1	1	1	560.809	1119.6	2	1119.6	0.0005	1	39.89	0.031	R	YREAAEIIR	K			Laura_Sample06.2293.2293.2
192	gi|10720247									48206	1	1	0	569.853	1137.69	2	1137.69	0	0	45.55	0.0022	K	VPLILGVWGGK	G			Laura_Sample06.7952.7952.2
192	gi|10720247									48208	1	1	0	569.853	1137.69	2	1137.69	0	0	42.29	0.0047	K	VPLILGVWGGK	G			Laura_Sample05.8000.8000.2
192	gi|10720247									48209	1	1	0	569.853	1137.69	2	1137.69	0	0	42.81	0.0042	K	VPLILGVWGGK	G			Laura_Sample18.7701.7701.2
192	gi|10720247									48211	1	1	0	569.853	1137.69	2	1137.69	0	0	41.73	0.0044	K	VPLILGVWGGK	G			Laura_Sample13.7608.7608.2
192	gi|10720247									58054	1	1	1	600.809	1199.6	2	1199.6	-0.0007	0	40.73	0.009	R	TDNVPEEAVVK	I			Laura_Sample13.2467.2467.2
192	gi|10720247									58058	1	1	1	600.809	1199.6	2	1199.6	-0.0007	0	41	0.0084	R	TDNVPEEAVVK	I			Laura_Sample17.2398.2398.2
192	gi|10720247									58059	1	1	1	600.809	1199.6	2	1199.6	-0.0007	0	46.71	0.0065	R	TDNVPEEAVVK	I			Laura_Sample15.2506.2506.2
192	gi|10720247									58062	1	1	1	600.809	1199.6	2	1199.6	-0.0007	0	33.24	0.043	R	TDNVPEEAVVK	I			Laura_Sample02.2531.2531.2
192	gi|10720247									58064	1	1	1	600.809	1199.6	2	1199.6	-0.0007	0	41	0.015	R	TDNVPEEAVVK	I			Laura_Sample14.2570.2570.2
192	gi|10720247									58065	1	1	1	600.809	1199.6	2	1199.6	-0.0007	0	45.45	0.0029	R	TDNVPEEAVVK	I			Laura_Sample18.2485.2485.2
192	gi|10720247									58067	1	1	1	600.809	1199.6	2	1199.6	-0.0007	0	37.6	0.0097	R	TDNVPEEAVVK	I			Laura_Sample03.2564.2564.2
192	gi|10720247									58073	1	1	1	600.809	1199.6	2	1199.6	-0.0007	0	31.3	0.022	R	TDNVPEEAVVK	I			Laura_Sample05.2535.2535.2
192	gi|10720247									76842	1	1	1	657.337	1312.66	2	1312.66	-0.0006	1	19.11	0.045	K	SFQCELVFRK	M			Laura_Sample01.4378.4378.2
192	gi|10720247									150546	1	1	1	934.981	1867.95	2	1867.95	0.0004	0	37.79	0.0021	K	IVDSFPGQSIDFFGALR	A			Laura_Sample14.9157.9157.2
192	gi|10720247									150553	1	1	1	934.981	1867.95	2	1867.95	0.0004	0	24.49	0.011	K	IVDSFPGQSIDFFGALR	A			Laura_Sample17.8349.8349.2
192	gi|10720247									150556	1	1	1	934.981	1867.95	2	1867.95	0.0004	0	46.8	0.0073	K	IVDSFPGQSIDFFGALR	A			Laura_Sample02.8968.8968.2
192	gi|10720247									150559	1	1	1	934.981	1867.95	2	1867.95	0.0004	0	64.93	0.00011	K	IVDSFPGQSIDFFGALR	A			Laura_Sample03.9094.9094.2
192	gi|10720247									150561	1	1	1	934.981	1867.95	2	1867.95	0.0004	0	51.71	8.1e-05	K	IVDSFPGQSIDFFGALR	A			Laura_Sample13.8605.8605.2
192	gi|10720247									150562	1	1	1	934.981	1867.95	2	1867.95	0.0004	0	39.35	0.041	K	IVDSFPGQSIDFFGALR	A			Laura_Sample18.8609.8609.2
192	gi|10720247									150563	1	1	1	934.981	1867.95	2	1867.95	0.0004	0	38.47	0.05	K	IVDSFPGQSIDFFGALR	A			Laura_Sample13.8537.8537.2
192	gi|10720247									150564	1	1	1	934.981	1867.95	2	1867.95	0.0004	0	51.58	0.0024	K	IVDSFPGQSIDFFGALR	A			Laura_Sample02.8956.8956.2
192	gi|10720247									150565	1	1	1	934.981	1867.95	2	1867.95	0.0004	0	49.8	0.0037	K	IVDSFPGQSIDFFGALR	A			Laura_Sample06.8921.8921.2
192	gi|10720247									150566	1	1	1	934.981	1867.95	2	1867.95	0.0004	0	61.75	0.00023	K	IVDSFPGQSIDFFGALR	A			Laura_Sample16.8729.8729.2
192	gi|10720247									150567	1	1	1	934.981	1867.95	2	1867.95	0.0004	0	39.37	0.0013	K	IVDSFPGQSIDFFGALR	A			Laura_Sample01.8709.8709.2
192	gi|10720247									150568	1	1	1	934.981	1867.95	2	1867.95	0.0004	0	67.2	6.7e-05	K	IVDSFPGQSIDFFGALR	A			Laura_Sample15.8719.8719.2
192	gi|10720247									150569	1	1	1	934.981	1867.95	2	1867.95	0.0004	0	48.9	0.00014	K	IVDSFPGQSIDFFGALR	A			Laura_Sample01.8720.8720.2
192	gi|10720247									150570	1	1	1	934.981	1867.95	2	1867.95	0.0004	0	68.43	5e-05	K	IVDSFPGQSIDFFGALR	A			Laura_Sample14.9067.9067.2
192	gi|10720247									150571	1	1	1	934.981	1867.95	2	1867.95	0.0004	0	57.54	0.00062	K	IVDSFPGQSIDFFGALR	A			Laura_Sample05.8967.8967.2
192	gi|10720247									150572	1	1	1	934.981	1867.95	2	1867.95	0.0004	0	46.12	0.0086	K	IVDSFPGQSIDFFGALR	A			Laura_Sample15.8615.8615.2
192	gi|10720247									169486	1	1	0	1045.09	2088.16	2	2088.16	-0.002	0	51.15	0.00065	R	VPIIVTGNDFSTLYAPLIR	D			Laura_Sample05.9183.9183.2
192	gi|10720247									169487	1	1	0	1045.09	2088.16	2	2088.16	-0.002	0	56.13	1.8e-05	R	VPIIVTGNDFSTLYAPLIR	D			Laura_Sample08.8910.8910.2
192	gi|10720247									169488	1	1	0	1045.09	2088.16	2	2088.16	-0.002	0	83.25	4e-07	R	VPIIVTGNDFSTLYAPLIR	D			Laura_Sample17.8590.8590.2
192	gi|10720247									169489	1	1	0	1045.09	2088.16	2	2088.16	-0.002	0	52.34	0.0001	R	VPIIVTGNDFSTLYAPLIR	D			Laura_Sample05.9254.9254.2
192	gi|10720247									169490	1	1	0	1045.09	2088.16	2	2088.16	-0.002	0	47.91	4.3e-05	R	VPIIVTGNDFSTLYAPLIR	D			Laura_Sample17.8727.8727.2
192	gi|10720247									169491	1	1	0	1045.09	2088.16	2	2088.16	-0.002	0	101.82	4.2e-09	R	VPIIVTGNDFSTLYAPLIR	D			Laura_Sample14.9292.9292.2
192	gi|10720247									169492	1	1	0	1045.09	2088.16	2	2088.16	-0.002	0	71.03	8.4e-07	R	VPIIVTGNDFSTLYAPLIR	D			Laura_Sample16.8938.8938.2
192	gi|10720247									169493	1	1	0	1045.09	2088.16	2	2088.16	-0.002	0	79.5	5.1e-07	R	VPIIVTGNDFSTLYAPLIR	D			Laura_Sample05.9193.9193.2
192	gi|10720247									169494	3	1	0	1045.09	2088.16	2	2088.16	-0.002	0	53.37	0.00039	R	VPIIVTGNDFSTLYAPLIR	D			Laura_Sample11.9089.9089.2
192	gi|10720247									169495	1	1	0	1045.09	2088.16	2	2088.16	-0.002	0	57.01	4.8e-05	R	VPIIVTGNDFSTLYAPLIR	D			Laura_Sample09.9255.9255.2
192	gi|10720247									169496	1	1	0	1045.09	2088.16	2	2088.16	-0.002	0	68.49	4.3e-06	R	VPIIVTGNDFSTLYAPLIR	D			Laura_Sample09.9227.9227.2
192	gi|10720247									169497	1	1	0	1045.09	2088.16	2	2088.16	-0.002	0	46.23	4.6e-05	R	VPIIVTGNDFSTLYAPLIR	D			Laura_Sample15.8952.8952.2
192	gi|10720247									169498	1	1	0	1045.09	2088.16	2	2088.16	-0.002	0	60.56	7.5e-05	R	VPIIVTGNDFSTLYAPLIR	D			Laura_Sample15.8987.8987.2
192	gi|10720247									169499	1	1	0	1045.09	2088.16	2	2088.16	-0.002	0	35.12	0.026	R	VPIIVTGNDFSTLYAPLIR	D			Laura_Sample06.9192.9192.2
192	gi|10720247									169501	1	1	0	1045.09	2088.16	2	2088.16	-0.002	0	17.15	0.025	R	VPIIVTGNDFSTLYAPLIR	D			Laura_Sample15.9030.9030.2
192	gi|10720247									169502	1	1	0	1045.09	2088.16	2	2088.16	-0.002	0	83.49	3.8e-07	R	VPIIVTGNDFSTLYAPLIR	D			Laura_Sample06.9118.9118.2
192	gi|10720247									169503	1	1	0	1045.09	2088.16	2	2088.16	-0.002	0	77.89	4.9e-07	R	VPIIVTGNDFSTLYAPLIR	D			Laura_Sample01.8931.8931.2
192	gi|10720247									169504	1	1	0	1045.09	2088.16	2	2088.16	-0.002	0	108.32	1.3e-09	R	VPIIVTGNDFSTLYAPLIR	D			Laura_Sample13.8774.8774.2
192	gi|10720247									169505	1	1	0	1045.09	2088.16	2	2088.16	-0.002	0	83.75	3.6e-07	R	VPIIVTGNDFSTLYAPLIR	D			Laura_Sample15.8846.8846.2
192	gi|10720247									169506	1	1	0	1045.09	2088.16	2	2088.16	-0.002	0	127.33	1.6e-11	R	VPIIVTGNDFSTLYAPLIR	D			Laura_Sample15.8854.8854.2
192	gi|10720247									169507	1	1	0	1045.09	2088.16	2	2088.16	-0.002	0	81.51	5.6e-07	R	VPIIVTGNDFSTLYAPLIR	D			Laura_Sample08.8866.8866.2
192	gi|10720247									169508	1	1	0	1045.09	2088.16	2	2088.16	-0.002	0	88.04	1.3e-07	R	VPIIVTGNDFSTLYAPLIR	D			Laura_Sample12.9053.9053.2
192	gi|10720247									169509	1	1	0	1045.09	2088.16	2	2088.16	-0.002	0	27.38	0.0027	R	VPIIVTGNDFSTLYAPLIR	D			Laura_Sample16.9093.9093.2
192	gi|10720247									169510	1	1	0	1045.09	2088.16	2	2088.16	-0.002	0	75.42	2.4e-06	R	VPIIVTGNDFSTLYAPLIR	D			Laura_Sample02.9235.9235.2
192	gi|10720247									169511	3	1	0	1045.09	2088.16	2	2088.16	-0.002	0	64.11	3.3e-05	R	VPIIVTGNDFSTLYAPLIR	D			Laura_Sample14.9438.9438.2
192	gi|10720247									169512	1	1	0	1045.09	2088.16	2	2088.16	-0.002	0	81.95	1.2e-07	R	VPIIVTGNDFSTLYAPLIR	D			Laura_Sample17.8672.8672.2
192	gi|10720247									169513	1	1	0	1045.09	2088.16	2	2088.16	-0.002	0	55.14	4.4e-05	R	VPIIVTGNDFSTLYAPLIR	D			Laura_Sample10.9164.9164.2
192	gi|10720247									169514	3	1	0	1045.09	2088.16	2	2088.16	-0.002	0	71.58	5.9e-06	R	VPIIVTGNDFSTLYAPLIR	D			Laura_Sample13.8844.8844.2
192	gi|10720247									169515	1	1	0	1045.09	2088.16	2	2088.16	-0.002	0	67.05	5.8e-06	R	VPIIVTGNDFSTLYAPLIR	D			Laura_Sample11.9151.9151.2
192	gi|10720247									169516	1	1	0	1045.09	2088.16	2	2088.16	-0.002	0	72.95	1.2e-06	R	VPIIVTGNDFSTLYAPLIR	D			Laura_Sample18.8834.8834.2
192	gi|10720247									169517	1	1	0	1045.09	2088.16	2	2088.16	-0.002	0	77.25	8.2e-07	R	VPIIVTGNDFSTLYAPLIR	D			Laura_Sample10.9122.9122.2
192	gi|10720247									169518	1	1	0	1045.09	2088.16	2	2088.16	-0.002	0	66.57	4.5e-06	R	VPIIVTGNDFSTLYAPLIR	D			Laura_Sample18.8966.8966.2
192	gi|10720247									169519	1	1	0	1045.09	2088.16	2	2088.16	-0.002	0	80.99	1e-07	R	VPIIVTGNDFSTLYAPLIR	D			Laura_Sample16.8946.8946.2
192	gi|10720247									169520	3	1	0	1045.09	2088.16	2	2088.16	-0.002	0	90.58	7.5e-08	R	VPIIVTGNDFSTLYAPLIR	D			Laura_Sample14.9371.9371.2
192	gi|10720247									169521	1	1	0	1045.09	2088.16	2	2088.16	-0.002	0	67.82	2.1e-06	R	VPIIVTGNDFSTLYAPLIR	D			Laura_Sample10.9089.9089.2
192	gi|10720247									169522	1	1	0	1045.09	2088.16	2	2088.16	-0.002	0	78.7	2.2e-07	R	VPIIVTGNDFSTLYAPLIR	D			Laura_Sample04.9063.9063.2
192	gi|10720247									169523	1	1	0	1045.09	2088.16	2	2088.16	-0.002	0	33.65	0.037	R	VPIIVTGNDFSTLYAPLIR	D			Laura_Sample02.9254.9254.2
192	gi|10720247									169524	1	1	0	1045.09	2088.16	2	2088.16	-0.002	0	70.9	5.8e-07	R	VPIIVTGNDFSTLYAPLIR	D			Laura_Sample18.8932.8932.2
192	gi|10720247									169525	1	1	0	1045.09	2088.16	2	2088.16	-0.002	0	81.05	6.7e-07	R	VPIIVTGNDFSTLYAPLIR	D			Laura_Sample04.9074.9074.2
192	gi|10720247									169526	1	1	0	1045.09	2088.16	2	2088.16	-0.002	0	45.22	0.0026	R	VPIIVTGNDFSTLYAPLIR	D			Laura_Sample03.9388.9388.2
192	gi|10720247									169527	1	1	0	1045.09	2088.16	2	2088.16	-0.002	0	62.87	1.3e-06	R	VPIIVTGNDFSTLYAPLIR	D			Laura_Sample11.9174.9174.2
192	gi|10720247									169528	1	1	0	1045.09	2088.16	2	2088.16	-0.002	0	82.87	1.1e-07	R	VPIIVTGNDFSTLYAPLIR	D			Laura_Sample02.9178.9178.2
192	gi|10720247									169529	1	1	0	1045.09	2088.16	2	2088.16	-0.002	0	82.86	6.6e-08	R	VPIIVTGNDFSTLYAPLIR	D			Laura_Sample01.8920.8920.2
192	gi|10720247									169530	1	1	0	1045.09	2088.16	2	2088.16	-0.002	0	85.14	1.9e-07	R	VPIIVTGNDFSTLYAPLIR	D			Laura_Sample16.8941.8941.2
192	gi|10720247									169531	1	1	0	1045.09	2088.16	2	2088.16	-0.002	0	87.31	2.1e-08	R	VPIIVTGNDFSTLYAPLIR	D			Laura_Sample06.9123.9123.2
192	gi|10720247									169532	1	1	0	1045.09	2088.16	2	2088.16	-0.002	0	51.65	1.4e-05	R	VPIIVTGNDFSTLYAPLIR	D			Laura_Sample18.8959.8959.2
192	gi|10720247									169533	1	1	0	1045.09	2088.16	2	2088.16	-0.002	0	100.08	8.4e-09	R	VPIIVTGNDFSTLYAPLIR	D			Laura_Sample03.9262.9262.2
192	gi|10720247									169534	1	1	0	1045.09	2088.16	2	2088.16	-0.002	0	55.49	0.00024	R	VPIIVTGNDFSTLYAPLIR	D			Laura_Sample03.9358.9358.2
192	gi|10720247									186399	1	1	0	1152.54	2303.06	2	2303.06	-0.0006	0	44.85	0.00019	K	MGINPIMMSAGELESGNAGEPAK	L			Laura_Sample13.6905.6905.2
192	gi|10720247									186400	1	1	0	1152.54	2303.06	2	2303.06	-0.0006	0	68.66	5.7e-07	K	MGINPIMMSAGELESGNAGEPAK	L			Laura_Sample03.7351.7351.2
192	gi|10720247									186401	1	1	0	1152.54	2303.06	2	2303.06	-0.0006	0	84.08	4.2e-08	K	MGINPIMMSAGELESGNAGEPAK	L			Laura_Sample13.6872.6872.2
192	gi|10720247									186402	1	1	0	1152.54	2303.06	2	2303.06	-0.0006	0	89.05	3.2e-08	K	MGINPIMMSAGELESGNAGEPAK	L			Laura_Sample16.7071.7071.2
192	gi|10720247									186403	1	1	0	1152.54	2303.06	2	2303.06	-0.0006	0	45.09	0.00014	K	MGINPIMMSAGELESGNAGEPAK	L			Laura_Sample18.6958.6958.2
192	gi|10720247									186404	1	1	0	1152.54	2303.06	2	2303.06	-0.0006	0	68.45	1.4e-06	K	MGINPIMMSAGELESGNAGEPAK	L			Laura_Sample15.7011.7011.2
192	gi|10720247									186405	1	1	0	1152.54	2303.06	2	2303.06	-0.0006	0	101.79	4.3e-09	K	MGINPIMMSAGELESGNAGEPAK	L			Laura_Sample03.7311.7311.2
192	gi|10720247									186406	1	1	0	1152.54	2303.06	2	2303.06	-0.0006	0	82.79	1.1e-07	K	MGINPIMMSAGELESGNAGEPAK	L			Laura_Sample02.7270.7270.2
192	gi|10720247									186407	1	1	0	1152.54	2303.06	2	2303.06	-0.0006	0	76.43	1.9e-06	K	MGINPIMMSAGELESGNAGEPAK	L			Laura_Sample15.6971.6971.2
404	gi|1076373									82879	1	1	1	676.355	1350.7	2	1350.69	0.0025	0	72.88	2.2e-06	-	AYGEAANVFGKPK	T			Laura_Sample24.2838.2838.2
404	gi|1076373									82881	1	1	1	676.355	1350.7	2	1350.69	0.0025	0	73.71	5.4e-06	-	AYGEAANVFGKPK	T			Laura_Sample23.2868.2868.2
404	gi|1076373									82882	1	1	1	676.355	1350.7	2	1350.69	0.0025	0	76.67	8.1e-07	-	AYGEAANVFGKPK	T			Laura_Sample21.2902.2902.2
404	gi|1076373									82883	1	1	1	676.355	1350.7	2	1350.69	0.0025	0	73.01	2.3e-06	-	AYGEAANVFGKPK	T			Laura_Sample18.2911.2911.2
404	gi|1076373									82884	1	1	1	676.355	1350.7	2	1350.69	0.0025	0	84.94	2.9e-07	-	AYGEAANVFGKPK	T			Laura_Sample12.2941.2941.2
404	gi|1076373									82885	1	1	1	676.355	1350.7	2	1350.69	0.0025	0	68.57	9.3e-06	-	AYGEAANVFGKPK	T			Laura_Sample08.2879.2879.2
404	gi|1076373									82886	1	1	1	676.355	1350.7	2	1350.69	0.0025	0	67.58	2.3e-06	-	AYGEAANVFGKPK	T			Laura_Sample07.2964.2964.2
404	gi|1076373									82887	1	1	1	676.355	1350.7	2	1350.69	0.0025	0	77.19	1.8e-06	-	AYGEAANVFGKPK	T			Laura_Sample05.2960.2960.2
404	gi|1076373									82888	1	1	1	676.355	1350.7	2	1350.69	0.0025	0	86.04	1.8e-07	-	AYGEAANVFGKPK	T			Laura_Sample01.2906.2906.2
404	gi|1076373									82889	1	1	1	676.355	1350.7	2	1350.69	0.0025	0	75.6	4e-06	-	AYGEAANVFGKPK	T			Laura_Sample20.2915.2915.2
404	gi|1076373									82890	1	1	1	676.355	1350.7	2	1350.69	0.0025	0	76.02	6.3e-07	-	AYGEAANVFGKPK	T			Laura_Sample15.2910.2910.2
404	gi|1076373									82891	1	1	1	676.355	1350.7	2	1350.69	0.0025	0	73.61	1.6e-06	-	AYGEAANVFGKPK	T			Laura_Sample11.2948.2948.2
404	gi|1076373									82892	1	1	1	676.355	1350.7	2	1350.69	0.0025	0	75.83	1.3e-06	-	AYGEAANVFGKPK	T			Laura_Sample17.2783.2783.2
404	gi|1076373									82893	1	1	1	676.355	1350.7	2	1350.69	0.0025	0	79.03	5.9e-07	-	AYGEAANVFGKPK	T			Laura_Sample13.2873.2873.2
404	gi|1076373									82894	1	1	1	676.355	1350.7	2	1350.69	0.0025	0	76.09	8.6e-07	-	AYGEAANVFGKPK	T			Laura_Sample06.3008.3008.2
404	gi|1076373									82895	1	1	1	676.355	1350.7	2	1350.69	0.0025	0	77.79	6.4e-07	-	AYGEAANVFGKPK	T			Laura_Sample16.2918.2918.2
404	gi|1076373									82896	1	1	1	676.355	1350.7	2	1350.69	0.0025	0	77.48	7.6e-07	-	AYGEAANVFGKPK	T			Laura_Sample14.2963.2963.2
404	gi|1076373									82897	1	1	1	676.355	1350.7	2	1350.69	0.0025	0	72.24	1.8e-06	-	AYGEAANVFGKPK	T			Laura_Sample09.2991.2991.2
404	gi|1076373									82898	1	1	1	676.355	1350.7	2	1350.69	0.0025	0	78.03	7.6e-07	-	AYGEAANVFGKPK	T			Laura_Sample03.2982.2982.2
404	gi|1076373									82899	1	1	1	676.355	1350.7	2	1350.69	0.0025	0	78.11	1.5e-06	-	AYGEAANVFGKPK	T			Laura_Sample04.2953.2953.2
404	gi|1076373									82900	1	1	1	676.355	1350.7	2	1350.69	0.0025	0	80.42	6.9e-07	-	AYGEAANVFGKPK	T			Laura_Sample10.3013.3013.2
404	gi|1076373									82901	1	1	1	676.355	1350.7	2	1350.69	0.0025	0	78.02	7.5e-07	-	AYGEAANVFGKPK	T			Laura_Sample02.2952.2952.2
404	gi|1076373									82902	1	1	1	676.355	1350.7	2	1350.69	0.0025	0	76.31	8e-07	-	AYGEAANVFGKPK	T			Laura_Sample19.2904.2904.2
1138	gi|1076408									41041	1	1	1	546.772	1091.53	2	1091.53	0.0005	0	30.39	0.016	-	GLEETIGSMR	S			Laura_Sample14.4103.4103.2
1138	gi|1076408									49904	1	1	1	575.282	1148.55	2	1148.55	0.0005	0	38.43	0.05	-	GLEETINSMR	S			Laura_Sample13.2901.2901.2
1138	gi|1076408									49921	1	1	1	575.282	1148.55	2	1148.55	0.0005	0	38.43	0.05	-	GLEETINSMR	S			Laura_Sample15.2986.2986.2
490	gi|1076411									47619	1	1	1	568.273	1134.53	2	1134.53	-0.0024	0	38.32	0.012	-	GLEETICSAR	-			Laura_Sample13.1028.1028.2
490	gi|1076411									47627	1	1	1	568.274	1134.53	2	1134.53	-0.0001	0	63.1	8.3e-05	-	GLEETICSAR	-			Laura_Sample07.3037.3037.2
490	gi|1076411									47628	1	1	1	568.274	1134.53	2	1134.53	-0.0001	0	55.47	0.00034	-	GLEETICSAR	-			Laura_Sample02.3055.3055.2
490	gi|1076411									47629	1	1	1	568.274	1134.53	2	1134.53	-0.0001	0	59.47	0.00032	-	GLEETICSAR	-			Laura_Sample07.3196.3196.2
490	gi|1076411									47630	1	1	1	568.274	1134.53	2	1134.53	-0.0001	0	54.18	0.00042	-	GLEETICSAR	-			Laura_Sample08.3124.3124.2
490	gi|1076411									47631	1	1	1	568.274	1134.53	2	1134.53	-0.0001	0	55.56	0.00012	-	GLEETICSAR	-			Laura_Sample08.2946.2946.2
490	gi|1076411									47632	1	1	1	568.274	1134.53	2	1134.53	-0.0001	0	39.45	0.0021	-	GLEETICSAR	-			Laura_Sample09.3258.3258.2
490	gi|1076411									47634	1	1	1	568.274	1134.53	2	1134.53	-0.0001	0	57.75	7.2e-05	-	GLEETICSAR	-			Laura_Sample01.2991.2991.2
490	gi|1076411									47635	1	1	1	568.274	1134.53	2	1134.53	-0.0001	0	57.9	0.00046	-	GLEETICSAR	-			Laura_Sample14.3223.3223.2
490	gi|1076411									47636	1	1	1	568.274	1134.53	2	1134.53	-0.0001	0	57.76	0.0003	-	GLEETICSAR	-			Laura_Sample20.2998.2998.2
490	gi|1076411									47638	1	1	1	568.274	1134.53	2	1134.53	-0.0001	0	56.22	0.00012	-	GLEETICSAR	-			Laura_Sample21.2985.2985.2
490	gi|1076411									47640	1	1	1	568.274	1134.53	2	1134.53	-0.0001	0	58.08	0.00016	-	GLEETICSAR	-			Laura_Sample16.3013.3013.2
490	gi|1076411									47641	1	1	1	568.274	1134.53	2	1134.53	-0.0001	0	51.24	0.0015	-	GLEETICSAR	-			Laura_Sample17.2955.2955.2
490	gi|1076411									47642	1	1	1	568.274	1134.53	2	1134.53	-0.0001	0	51.77	0.0017	-	GLEETICSAR	-			Laura_Sample12.3045.3045.2
490	gi|1076411									47644	1	1	1	568.274	1134.53	2	1134.53	-0.0001	0	61.77	0.00019	-	GLEETICSAR	-			Laura_Sample11.3056.3056.2
490	gi|1076411									47646	1	1	1	568.274	1134.53	2	1134.53	-0.0001	0	66.76	1.8e-05	-	GLEETICSAR	-			Laura_Sample17.3100.3100.2
490	gi|1076411									47647	1	1	1	568.274	1134.53	2	1134.53	-0.0001	0	52.75	0.001	-	GLEETICSAR	-			Laura_Sample13.3058.3058.2
490	gi|1076411									47649	1	1	1	568.274	1134.53	2	1134.53	-0.0001	0	64.72	9.6e-05	-	GLEETICSAR	-			Laura_Sample19.3005.3005.2
490	gi|1076411									47650	1	1	1	568.274	1134.53	2	1134.53	-0.0001	0	56.95	0.00013	-	GLEETICSAR	-			Laura_Sample15.3005.3005.2
490	gi|1076411									47651	1	1	1	568.274	1134.53	2	1134.53	-0.0001	0	54.68	0.00035	-	GLEETICSAR	-			Laura_Sample24.2919.2919.2
490	gi|1076411									47653	1	1	1	568.274	1134.53	2	1134.53	-0.0001	0	53.02	0.00088	-	GLEETICSAR	-			Laura_Sample03.3112.3112.2
490	gi|1076411									47654	1	1	1	568.274	1134.53	2	1134.53	-0.0001	0	54.81	0.00035	-	GLEETICSAR	-			Laura_Sample06.3126.3126.2
490	gi|1076411									47655	1	1	1	568.274	1134.53	2	1134.53	-0.0001	0	55.29	0.00013	-	GLEETICSAR	-			Laura_Sample14.3383.3383.2
490	gi|1076411									47657	1	1	1	568.274	1134.53	2	1134.53	-0.0001	0	57.34	0.00018	-	GLEETICSAR	-			Laura_Sample23.2963.2963.2
490	gi|1076411									47658	1	1	1	568.274	1134.53	2	1134.53	-0.0001	0	53.64	0.00018	-	GLEETICSAR	-			Laura_Sample22.2954.2954.2
490	gi|1076411									47661	1	1	1	568.274	1134.53	2	1134.53	-0.0001	0	53.38	0.00098	-	GLEETICSAR	-			Laura_Sample07.3358.3358.2
490	gi|1076411									47662	1	1	1	568.274	1134.53	2	1134.53	-0.0001	0	66.43	6.5e-05	-	GLEETICSAR	-			Laura_Sample13.3215.3215.2
637	gi|10799832									40610	1	1	1	545.301	1088.59	2	1088.59	-0.0022	0	49.54	0.0049	K	AMQLLESGLK	V			Laura_Sample08.5030.5030.2
637	gi|10799832									40613	1	1	1	545.301	1088.59	2	1088.59	-0.0022	0	48.84	0.0057	K	AMQLLESGLK	V			Laura_Sample06.5243.5243.2
637	gi|10799832									40615	1	1	1	545.301	1088.59	2	1088.59	-0.0022	0	46.19	0.011	K	AMQLLESGLK	V			Laura_Sample09.5198.5198.2
637	gi|10799832									40623	1	1	1	545.301	1088.59	2	1088.59	-0.0022	0	39.65	0.047	K	AMQLLESGLK	V			Laura_Sample09.5193.5193.2
637	gi|10799832									108394	1	1	1	759.911	1517.81	2	1517.81	-0.0015	0	63.27	5.1e-05	K	VLEQLSGQSPVFSK	A			Laura_Sample07.5071.5071.2
637	gi|10799832									108395	1	1	1	759.911	1517.81	2	1517.81	-0.0015	0	39.25	0.0016	K	VLEQLSGQSPVFSK	A			Laura_Sample05.5109.5109.2
637	gi|10799832									108396	1	1	1	759.911	1517.81	2	1517.81	-0.0015	0	59.41	0.00011	K	VLEQLSGQSPVFSK	A			Laura_Sample07.5051.5051.2
637	gi|10799832									108397	1	1	1	759.911	1517.81	2	1517.81	-0.0015	0	60.44	0.00014	K	VLEQLSGQSPVFSK	A			Laura_Sample01.4959.4959.2
637	gi|10799832									108398	1	1	1	759.911	1517.81	2	1517.81	-0.0015	0	47.53	0.00055	K	VLEQLSGQSPVFSK	A			Laura_Sample11.5012.5012.2
637	gi|10799832									108399	1	1	1	759.911	1517.81	2	1517.81	-0.0015	0	68.81	2.9e-05	K	VLEQLSGQSPVFSK	A			Laura_Sample09.5101.5101.2
637	gi|10799832									108400	1	1	1	759.911	1517.81	2	1517.81	-0.0015	0	64.08	0.00011	K	VLEQLSGQSPVFSK	A			Laura_Sample04.5044.5044.2
637	gi|10799832									108401	1	1	1	759.911	1517.81	2	1517.81	-0.0015	0	26.83	0.0058	K	VLEQLSGQSPVFSK	A			Laura_Sample19.5039.5039.2
637	gi|10799832									108402	1	1	1	759.911	1517.81	2	1517.81	-0.0015	0	41.35	0.0014	K	VLEQLSGQSPVFSK	A			Laura_Sample12.5010.5010.2
637	gi|10799832									108403	1	1	1	759.911	1517.81	2	1517.81	-0.0015	0	59.09	0.00017	K	VLEQLSGQSPVFSK	A			Laura_Sample10.5113.5113.2
637	gi|10799832									108404	1	1	1	759.911	1517.81	2	1517.81	-0.0015	0	47.11	0.00053	K	VLEQLSGQSPVFSK	A			Laura_Sample08.4936.4936.2
637	gi|10799832									108405	1	1	1	759.911	1517.81	2	1517.81	-0.0015	0	59.56	0.00027	K	VLEQLSGQSPVFSK	A			Laura_Sample08.4922.4922.2
637	gi|10799832									108406	1	1	1	759.911	1517.81	2	1517.81	-0.0015	0	54.91	0.00019	K	VLEQLSGQSPVFSK	A			Laura_Sample12.5001.5001.2
185	gi|110265126									21815	1	1	0	481.745	961.476	2	961.473	0.0034	0	44.54	0.0032	R	VEHVDHAR	K			Laura_Sample04.274.274.2
185	gi|110265126									21816	1	1	0	481.745	961.476	2	961.473	0.0034	0	51.01	0.00063	R	VEHVDHAR	K			Laura_Sample12.299.299.2
185	gi|110265126									21817	1	1	0	481.745	961.476	2	961.473	0.0034	0	38.99	0.012	R	VEHVDHAR	K			Laura_Sample11.276.276.2
185	gi|110265126									21822	1	1	0	481.745	961.476	2	961.473	0.0034	0	46.51	0.0011	R	VEHVDHAR	K			Laura_Sample01.277.277.2
185	gi|110265126									21823	1	1	0	481.745	961.476	2	961.473	0.0034	0	47.39	0.00085	R	VEHVDHAR	K			Laura_Sample15.278.278.2
185	gi|110265126									21825	1	1	0	481.745	961.476	2	961.473	0.0034	0	34.23	0.026	R	VEHVDHAR	K			Laura_Sample18.283.283.2
185	gi|110265126									37876	1	1	1	537.249	1072.48	2	1072.48	0.0002	0	36.1	0.0086	R	VFEYEGSSR	K			Laura_Sample03.1969.1969.2
185	gi|110265126									37877	1	1	1	537.249	1072.48	2	1072.48	0.0002	0	40.89	0.0018	R	VFEYEGSSR	K			Laura_Sample15.1934.1934.2
185	gi|110265126									37878	1	1	1	537.249	1072.48	2	1072.48	0.0002	0	39.78	0.0023	R	VFEYEGSSR	K			Laura_Sample09.1993.1993.2
185	gi|110265126									37879	1	1	1	537.249	1072.48	2	1072.48	0.0002	0	37.71	0.0033	R	VFEYEGSSR	K			Laura_Sample20.1935.1935.2
185	gi|110265126									37880	1	1	1	537.249	1072.48	2	1072.48	0.0002	0	41.03	0.0027	R	VFEYEGSSR	K			Laura_Sample05.1974.1974.2
185	gi|110265126									37881	1	1	1	537.249	1072.48	2	1072.48	0.0002	0	37.58	0.011	R	VFEYEGSSR	K			Laura_Sample04.1950.1950.2
185	gi|110265126									37882	1	1	1	537.249	1072.48	2	1072.48	0.0002	0	37.32	0.0083	R	VFEYEGSSR	K			Laura_Sample10.1990.1990.2
185	gi|110265126									37883	1	1	1	537.249	1072.48	2	1072.48	0.0002	0	37.32	0.0062	R	VFEYEGSSR	K			Laura_Sample01.1914.1914.2
185	gi|110265126									37884	1	1	1	537.249	1072.48	2	1072.48	0.0002	0	36.15	0.007	R	VFEYEGSSR	K			Laura_Sample16.1927.1927.2
185	gi|110265126									37885	1	1	1	537.249	1072.48	2	1072.48	0.0002	0	33.2	0.015	R	VFEYEGSSR	K			Laura_Sample19.1949.1949.2
185	gi|110265126									37886	1	1	1	537.249	1072.48	2	1072.48	0.0002	0	41.04	0.0042	R	VFEYEGSSR	K			Laura_Sample18.1917.1917.2
185	gi|110265126									37887	1	1	1	537.249	1072.48	2	1072.48	0.0002	0	38.72	0.003	R	VFEYEGSSR	K			Laura_Sample02.1969.1969.2
185	gi|110265126									37888	1	1	1	537.249	1072.48	2	1072.48	0.0002	0	38.91	0.0021	R	VFEYEGSSR	K			Laura_Sample12.1938.1938.2
185	gi|110265126									37889	1	1	1	537.249	1072.48	2	1072.48	0.0002	0	30.49	0.011	R	VFEYEGSSR	K			Laura_Sample11.1943.1943.2
185	gi|110265126									37891	1	1	1	537.249	1072.48	2	1072.48	0.0002	0	40.99	0.0027	R	VFEYEGSSR	K			Laura_Sample06.1999.1999.2
185	gi|110265126									37892	1	1	1	537.249	1072.48	2	1072.48	0.0002	0	34.56	0.017	R	VFEYEGSSR	K			Laura_Sample08.1927.1927.2
185	gi|110265126									37893	1	1	1	537.249	1072.48	2	1072.48	0.0002	0	34.94	0.0062	R	VFEYEGSSR	K			Laura_Sample07.1970.1970.2
185	gi|110265126									37894	1	1	1	537.249	1072.48	2	1072.48	0.0002	0	38.08	0.0051	R	VFEYEGSSR	K			Laura_Sample14.1980.1980.2
185	gi|110265126									64462	1	1	1	619.828	1237.64	2	1237.64	-0.0002	1	28.54	0.018	K	IKHLESGPDSR	V			Laura_Sample24.623.623.2
185	gi|110265126									64463	1	1	1	619.828	1237.64	2	1237.64	-0.0002	1	29.62	0.019	K	IKHLESGPDSR	V			Laura_Sample14.689.689.2
185	gi|110265126									64464	1	1	1	619.828	1237.64	2	1237.64	-0.0002	1	31.38	0.015	K	IKHLESGPDSR	V			Laura_Sample22.636.636.2
185	gi|110265126									64466	1	1	1	619.828	1237.64	2	1237.64	-0.0002	1	44.03	0.0015	K	IKHLESGPDSR	V			Laura_Sample16.625.625.2
185	gi|110265126									64468	1	1	1	619.828	1237.64	2	1237.64	-0.0002	1	30.94	0.014	K	IKHLESGPDSR	V			Laura_Sample12.670.670.2
185	gi|110265126									64472	1	1	1	619.828	1237.64	2	1237.64	-0.0002	1	42.11	0.0022	K	IKHLESGPDSR	V			Laura_Sample23.644.644.2
185	gi|110265126									64474	1	1	1	619.828	1237.64	2	1237.64	-0.0002	1	33.15	0.015	K	IKHLESGPDSR	V			Laura_Sample04.662.662.2
185	gi|110265126									64476	1	1	1	619.828	1237.64	2	1237.64	-0.0002	1	34.17	0.041	K	IKHLESGPDSR	V			Laura_Sample13.648.648.2
185	gi|110265126									64480	1	1	1	619.828	1237.64	2	1237.64	-0.0002	1	34.22	0.042	K	IKHLESGPDSR	V			Laura_Sample21.641.641.2
185	gi|110265126									64481	1	1	1	619.828	1237.64	2	1237.64	-0.0002	1	38.57	0.0089	K	IKHLESGPDSR	V			Laura_Sample03.658.658.2
185	gi|110265126									64482	1	1	1	619.828	1237.64	2	1237.64	-0.0002	1	31.81	0.014	K	IKHLESGPDSR	V			Laura_Sample06.681.681.2
185	gi|110265126									64484	1	1	1	619.828	1237.64	2	1237.64	-0.0002	1	35.84	0.02	K	IKHLESGPDSR	V			Laura_Sample19.641.641.2
185	gi|110265126									64485	1	1	1	413.554	1237.64	3	1237.64	-0.0002	1	30.97	0.022	K	IKHLESGPDSR	V			Laura_Sample22.644.644.3
185	gi|110265126									64488	1	1	1	413.554	1237.64	3	1237.64	-0.0002	1	50.57	0.0007	K	IKHLESGPDSR	V			Laura_Sample13.647.647.3
185	gi|110265126									64489	1	1	1	413.554	1237.64	3	1237.64	-0.0002	1	35.16	0.01	K	IKHLESGPDSR	V			Laura_Sample04.661.661.3
185	gi|110265126									64490	1	1	1	413.554	1237.64	3	1237.64	-0.0002	1	40.31	0.0083	K	IKHLESGPDSR	V			Laura_Sample03.665.665.3
185	gi|110265126									64491	1	1	1	413.554	1237.64	3	1237.64	-0.0002	1	40.15	0.026	K	IKHLESGPDSR	V			Laura_Sample18.622.622.3
185	gi|110265126									64492	1	1	1	413.554	1237.64	3	1237.64	-0.0002	1	42.64	0.0029	K	IKHLESGPDSR	V			Laura_Sample16.631.631.3
185	gi|110265126									64494	1	1	1	413.554	1237.64	3	1237.64	-0.0002	1	45.42	0.0064	K	IKHLESGPDSR	V			Laura_Sample02.656.656.3
185	gi|110265126									64495	1	1	1	413.554	1237.64	3	1237.64	-0.0002	1	50.89	0.00035	K	IKHLESGPDSR	V			Laura_Sample06.682.682.3
185	gi|110265126									64496	1	1	1	413.554	1237.64	3	1237.64	-0.0002	1	37.61	0.0063	K	IKHLESGPDSR	V			Laura_Sample10.698.698.3
185	gi|110265126									64497	1	1	1	413.554	1237.64	3	1237.64	-0.0002	1	31.77	0.036	K	IKHLESGPDSR	V			Laura_Sample12.679.679.3
185	gi|110265126									64498	1	1	1	413.554	1237.64	3	1237.64	-0.0002	1	51.48	0.00077	K	IKHLESGPDSR	V			Laura_Sample15.644.644.3
185	gi|110265126									64499	1	1	1	413.554	1237.64	3	1237.64	-0.0002	1	50.56	0.00054	K	IKHLESGPDSR	V			Laura_Sample09.693.693.3
185	gi|110265126									64500	1	1	1	413.554	1237.64	3	1237.64	-0.0002	1	41.6	0.003	K	IKHLESGPDSR	V			Laura_Sample08.648.648.3
185	gi|110265126									64501	1	1	1	413.554	1237.64	3	1237.64	-0.0002	1	41.39	0.013	K	IKHLESGPDSR	V			Laura_Sample14.688.688.3
185	gi|110265126									73850	1	1	1	432.579	1294.71	3	1294.71	-0.0006	0	25.55	0.036	K	IGGNLPGVHYIR	D			Laura_Sample01.4386.4386.3
185	gi|110265126									73851	1	1	1	432.579	1294.71	3	1294.71	-0.0006	0	31.81	0.024	K	IGGNLPGVHYIR	D			Laura_Sample07.4506.4506.3
185	gi|110265126									73852	1	1	1	432.579	1294.71	3	1294.71	-0.0006	0	26.45	0.0054	K	IGGNLPGVHYIR	D			Laura_Sample03.4568.4568.3
185	gi|110265126									73853	1	1	1	432.579	1294.71	3	1294.71	-0.0006	0	45.23	0.0012	K	IGGNLPGVHYIR	D			Laura_Sample06.4584.4584.3
185	gi|110265126									73854	1	1	1	432.579	1294.71	3	1294.71	-0.0006	0	43.41	0.0044	K	IGGNLPGVHYIR	D			Laura_Sample04.4469.4469.3
185	gi|110265126									73857	1	1	1	432.579	1294.71	3	1294.71	-0.0006	0	39.75	0.0041	K	IGGNLPGVHYIR	D			Laura_Sample09.4521.4521.3
185	gi|110265126									73860	1	1	1	432.579	1294.71	3	1294.71	-0.0006	0	41.95	0.003	K	IGGNLPGVHYIR	D			Laura_Sample18.4377.4377.3
185	gi|110265126									73861	1	1	1	432.579	1294.71	3	1294.71	-0.0006	0	43.1	0.0018	K	IGGNLPGVHYIR	D			Laura_Sample14.4635.4635.3
185	gi|110265126									73862	1	1	1	432.579	1294.71	3	1294.71	-0.0006	0	38.95	0.0023	K	IGGNLPGVHYIR	D			Laura_Sample22.4309.4309.3
185	gi|110265126									73864	1	1	1	432.579	1294.71	3	1294.71	-0.0006	0	44.97	0.0012	K	IGGNLPGVHYIR	D			Laura_Sample02.4539.4539.3
185	gi|110265126									73866	1	1	1	432.579	1294.71	3	1294.71	-0.0006	0	36.02	0.0063	K	IGGNLPGVHYIR	D			Laura_Sample16.4401.4401.3
185	gi|110265126									73867	1	1	1	432.579	1294.71	3	1294.71	-0.0006	0	47.83	0.00051	K	IGGNLPGVHYIR	D			Laura_Sample19.4452.4452.3
185	gi|110265126									73868	1	1	1	432.579	1294.71	3	1294.71	-0.0006	0	34.93	0.017	K	IGGNLPGVHYIR	D			Laura_Sample17.4182.4182.3
185	gi|110265126									73870	1	1	1	432.579	1294.71	3	1294.71	-0.0006	0	37.72	0.0047	K	IGGNLPGVHYIR	D			Laura_Sample13.4321.4321.3
185	gi|110265126									73871	1	1	1	432.579	1294.71	3	1294.71	-0.0006	0	36.37	0.0062	K	IGGNLPGVHYIR	D			Laura_Sample11.4469.4469.3
185	gi|110265126									73875	1	1	1	432.579	1294.71	3	1294.71	-0.0006	0	32.2	0.011	K	IGGNLPGVHYIR	D			Laura_Sample18.4711.4711.3
185	gi|110265126									73876	1	1	1	432.579	1294.71	3	1294.71	-0.0006	0	38.38	0.0052	K	IGGNLPGVHYIR	D			Laura_Sample15.4425.4425.3
185	gi|110265126									73877	1	1	1	432.579	1294.71	3	1294.71	-0.0006	0	36.99	0.0028	K	IGGNLPGVHYIR	D			Laura_Sample12.4458.4458.3
185	gi|110265126									79173	1	1	1	665.32	1328.62	2	1328.62	0.0001	0	64.44	4.1e-05	K	YEQLYQDSGVK	F			Laura_Sample18.2561.2561.2
185	gi|110265126									79174	1	1	1	665.32	1328.62	2	1328.62	0.0001	0	56.7	7e-05	K	YEQLYQDSGVK	F			Laura_Sample04.2593.2593.2
185	gi|110265126									79175	1	1	1	665.32	1328.62	2	1328.62	0.0001	0	67.1	1.5e-05	K	YEQLYQDSGVK	F			Laura_Sample01.2566.2566.2
185	gi|110265126									79176	1	1	1	665.32	1328.62	2	1328.62	0.0001	0	45.85	0.00025	K	YEQLYQDSGVK	F			Laura_Sample21.2553.2553.2
185	gi|110265126									79177	1	1	1	665.32	1328.62	2	1328.62	0.0001	0	30.92	0.0035	K	YEQLYQDSGVK	F			Laura_Sample22.2525.2525.2
185	gi|110265126									79178	1	1	1	665.32	1328.62	2	1328.62	0.0001	0	68.46	7e-06	K	YEQLYQDSGVK	F			Laura_Sample16.2578.2578.2
185	gi|110265126									79179	1	1	1	665.32	1328.62	2	1328.62	0.0001	0	48.67	0.00032	K	YEQLYQDSGVK	F			Laura_Sample11.2600.2600.2
185	gi|110265126									79180	1	1	1	665.32	1328.62	2	1328.62	0.0001	0	56.75	5.8e-05	K	YEQLYQDSGVK	F			Laura_Sample13.2532.2532.2
185	gi|110265126									79181	1	1	1	665.32	1328.62	2	1328.62	0.0001	0	35.43	0.003	K	YEQLYQDSGVK	F			Laura_Sample24.2492.2492.2
185	gi|110265126									79182	1	1	1	665.32	1328.62	2	1328.62	0.0001	0	66.72	6.3e-06	K	YEQLYQDSGVK	F			Laura_Sample23.2535.2535.2
185	gi|110265126									79183	1	1	1	665.32	1328.62	2	1328.62	0.0001	0	60.39	1.5e-05	K	YEQLYQDSGVK	F			Laura_Sample19.2559.2559.2
185	gi|110265126									79184	1	1	1	665.32	1328.62	2	1328.62	0.0001	0	48.89	0.00037	K	YEQLYQDSGVK	F			Laura_Sample17.2469.2469.2
185	gi|110265126									79185	1	1	1	665.32	1328.62	2	1328.62	0.0001	0	53.29	0.00011	K	YEQLYQDSGVK	F			Laura_Sample02.2611.2611.2
185	gi|110265126									79186	1	1	1	665.32	1328.62	2	1328.62	0.0001	0	45.35	0.00046	K	YEQLYQDSGVK	F			Laura_Sample03.2646.2646.2
185	gi|110265126									79187	1	1	1	665.32	1328.62	2	1328.62	0.0001	0	32.71	0.0043	K	YEQLYQDSGVK	F			Laura_Sample22.2512.2512.2
185	gi|110265126									79188	1	1	1	665.32	1328.62	2	1328.62	0.0001	0	40.45	0.00077	K	YEQLYQDSGVK	F			Laura_Sample20.2555.2555.2
185	gi|110265126									79189	1	1	1	665.32	1328.62	2	1328.62	0.0001	0	53.21	9.6e-05	K	YEQLYQDSGVK	F			Laura_Sample08.2543.2543.2
185	gi|110265126									79190	1	1	1	665.32	1328.62	2	1328.62	0.0001	0	63.63	1.7e-05	K	YEQLYQDSGVK	F			Laura_Sample14.2653.2653.2
185	gi|110265126									79192	1	1	1	665.32	1328.62	2	1328.62	0.0001	0	70.12	3.6e-06	K	YEQLYQDSGVK	F			Laura_Sample05.2614.2614.2
185	gi|110265126									79193	1	1	1	665.32	1328.62	2	1328.62	0.0001	0	55.98	3.5e-05	K	YEQLYQDSGVK	F			Laura_Sample06.2657.2657.2
185	gi|110265126									79194	1	1	1	665.32	1328.62	2	1328.62	0.0001	0	54.96	6.9e-05	K	YEQLYQDSGVK	F			Laura_Sample15.2581.2581.2
185	gi|110265126									79195	1	1	1	665.32	1328.62	2	1328.62	0.0001	0	62.15	2.2e-05	K	YEQLYQDSGVK	F			Laura_Sample10.2651.2651.2
185	gi|110265126									79196	1	1	1	665.32	1328.62	2	1328.62	0.0001	0	53.1	9.9e-05	K	YEQLYQDSGVK	F			Laura_Sample09.2654.2654.2
185	gi|110265126									79197	1	1	1	665.32	1328.62	2	1328.62	0.0001	0	52.9	0.00032	K	YEQLYQDSGVK	F			Laura_Sample07.2622.2622.2
185	gi|110265126									79198	1	1	1	665.32	1328.62	2	1328.62	0.0001	0	61.99	1.5e-05	K	YEQLYQDSGVK	F			Laura_Sample12.2593.2593.2
185	gi|110265126									89078	1	1	1	695.857	1389.7	2	1389.7	0.0001	0	59.15	2.5e-05	R	DVADADSLISSLGK	A			Laura_Sample12.6643.6643.2
185	gi|110265126									89080	1	1	1	695.857	1389.7	2	1389.7	0.0001	0	38.29	0.00079	R	DVADADSLISSLGK	A			Laura_Sample08.6533.6533.2
185	gi|110265126									89089	1	1	1	695.857	1389.7	2	1389.7	0.0001	0	56.38	7.3e-05	R	DVADADSLISSLGK	A			Laura_Sample11.6643.6643.2
185	gi|110265126									89090	1	1	1	695.857	1389.7	2	1389.7	0.0001	0	87.84	1e-07	R	DVADADSLISSLGK	A			Laura_Sample02.6789.6789.2
185	gi|110265126									89093	1	1	1	695.857	1389.7	2	1389.7	0.0001	0	57.98	3e-05	R	DVADADSLISSLGK	A			Laura_Sample22.6386.6386.2
185	gi|110265126									89094	1	1	1	695.857	1389.7	2	1389.7	0.0001	0	99.33	8.3e-09	R	DVADADSLISSLGK	A			Laura_Sample09.6738.6738.2
185	gi|110265126									89096	1	1	1	695.857	1389.7	2	1389.7	0.0001	0	88.08	1.1e-07	R	DVADADSLISSLGK	A			Laura_Sample15.6510.6510.2
185	gi|110265126									89097	1	1	1	695.857	1389.7	2	1389.7	0.0001	0	93.24	4e-08	R	DVADADSLISSLGK	A			Laura_Sample18.6482.6482.2
185	gi|110265126									89098	1	1	1	695.857	1389.7	2	1389.7	0.0001	0	60.52	1.5e-05	R	DVADADSLISSLGK	A			Laura_Sample20.6548.6548.2
185	gi|110265126									89099	1	1	1	695.857	1389.7	2	1389.7	0.0001	0	82.23	1.1e-07	R	DVADADSLISSLGK	A			Laura_Sample23.6501.6501.2
185	gi|110265126									89100	1	1	1	695.857	1389.7	2	1389.7	0.0001	0	73.06	2e-06	R	DVADADSLISSLGK	A			Laura_Sample05.6774.6774.2
185	gi|110265126									89102	1	1	1	695.857	1389.7	2	1389.7	0.0001	0	38.52	0.0049	R	DVADADSLISSLGK	A			Laura_Sample06.6739.6739.2
185	gi|110265126									89103	1	1	1	695.857	1389.7	2	1389.7	0.0001	0	68.85	5.8e-06	R	DVADADSLISSLGK	A			Laura_Sample21.6549.6549.2
185	gi|110265126									89104	1	1	1	695.857	1389.7	2	1389.7	0.0001	0	84.68	1.6e-07	R	DVADADSLISSLGK	A			Laura_Sample01.6584.6584.2
185	gi|110265126									89105	1	1	1	695.857	1389.7	2	1389.7	0.0001	0	37.2	0.00098	R	DVADADSLISSLGK	A			Laura_Sample07.6668.6668.2
185	gi|110265126									99248	1	1	1	486.57	1456.69	3	1456.69	-0.0002	0	47.48	0.00039	R	LPGFHTCVGAGGER	Q			Laura_Sample01.3514.3514.3
185	gi|110265126									110515	1	1	1	767.899	1533.78	2	1533.78	0.0003	0	45.68	0.0095	K	EPYAPYERPALTK	A			Laura_Sample13.3105.3105.2
185	gi|110265126									110525	1	1	1	767.899	1533.78	2	1533.78	0.0003	0	33.07	0.034	K	EPYAPYERPALTK	A			Laura_Sample07.3234.3234.2
185	gi|110265126									110526	1	1	1	767.899	1533.78	2	1533.78	0.0003	0	39.6	0.038	K	EPYAPYERPALTK	A			Laura_Sample02.3209.3209.2
185	gi|110265126									110527	1	1	1	767.899	1533.78	2	1533.78	0.0003	0	38.5	0.049	K	EPYAPYERPALTK	A			Laura_Sample11.3206.3206.2
185	gi|110265126									110529	1	1	1	767.899	1533.78	2	1533.78	0.0003	0	54.33	0.0013	K	EPYAPYERPALTK	A			Laura_Sample16.3155.3155.2
185	gi|110265126									110531	1	1	1	767.899	1533.78	2	1533.78	0.0003	0	38.96	0.044	K	EPYAPYERPALTK	A			Laura_Sample05.3213.3213.2
185	gi|110265126									147101	1	1	1	921.996	1841.98	2	1841.98	-0.0002	0	29.38	0.0032	K	GVLLESGSPEEFQLLPK	L			Laura_Sample07.7664.7664.2
185	gi|110265126									147103	1	1	1	921.996	1841.98	2	1841.98	-0.0002	0	45.69	0.00059	K	GVLLESGSPEEFQLLPK	L			Laura_Sample18.7454.7454.2
185	gi|110265126									147104	1	1	1	921.996	1841.98	2	1841.98	-0.0002	0	30.36	0.026	K	GVLLESGSPEEFQLLPK	L			Laura_Sample18.7522.7522.2
185	gi|110265126									147105	1	1	1	921.996	1841.98	2	1841.98	-0.0002	0	38.91	0.0015	K	GVLLESGSPEEFQLLPK	L			Laura_Sample14.7870.7870.2
185	gi|110265126									147106	1	1	1	921.996	1841.98	2	1841.98	-0.0002	0	35.65	0.0012	K	GVLLESGSPEEFQLLPK	L			Laura_Sample10.7696.7696.2
185	gi|110265126									147107	1	1	1	921.996	1841.98	2	1841.98	-0.0002	0	43.05	0.0013	K	GVLLESGSPEEFQLLPK	L			Laura_Sample09.7721.7721.2
185	gi|110265126									147108	1	1	1	921.996	1841.98	2	1841.98	-0.0002	0	61.3	7.6e-05	K	GVLLESGSPEEFQLLPK	L			Laura_Sample10.7704.7704.2
185	gi|110265126									147109	1	1	1	921.996	1841.98	2	1841.98	-0.0002	0	40.37	0.0016	K	GVLLESGSPEEFQLLPK	L			Laura_Sample08.7473.7473.2
185	gi|110265126									147110	1	1	1	921.996	1841.98	2	1841.98	-0.0002	0	25.7	0.013	K	GVLLESGSPEEFQLLPK	L			Laura_Sample11.7670.7670.2
185	gi|110265126									147111	1	1	1	921.996	1841.98	2	1841.98	-0.0002	0	46.74	0.0049	K	GVLLESGSPEEFQLLPK	L			Laura_Sample13.7373.7373.2
185	gi|110265126									147112	1	1	1	921.996	1841.98	2	1841.98	-0.0002	0	56.22	5.7e-05	K	GVLLESGSPEEFQLLPK	L			Laura_Sample15.7464.7464.2
185	gi|110265126									147113	1	1	1	921.996	1841.98	2	1841.98	-0.0002	0	31.96	0.006	K	GVLLESGSPEEFQLLPK	L			Laura_Sample19.7584.7584.2
185	gi|110265126									147114	1	1	1	921.996	1841.98	2	1841.98	-0.0002	0	41.98	0.0018	K	GVLLESGSPEEFQLLPK	L			Laura_Sample17.7183.7183.2
185	gi|110265126									147115	1	1	1	921.996	1841.98	2	1841.98	-0.0002	0	30.04	0.018	K	GVLLESGSPEEFQLLPK	L			Laura_Sample09.7794.7794.2
185	gi|110265126									147116	1	1	1	921.996	1841.98	2	1841.98	-0.0002	0	59.47	4.3e-05	K	GVLLESGSPEEFQLLPK	L			Laura_Sample12.7604.7604.2
185	gi|110265126									147117	1	1	1	921.996	1841.98	2	1841.98	-0.0002	0	54.23	0.0001	K	GVLLESGSPEEFQLLPK	L			Laura_Sample06.7733.7733.2
185	gi|110265126									147118	1	1	1	921.996	1841.98	2	1841.98	-0.0002	0	51.66	0.0016	K	GVLLESGSPEEFQLLPK	L			Laura_Sample16.7544.7544.2
185	gi|110265126									147119	1	1	1	921.996	1841.98	2	1841.98	-0.0002	0	42.17	0.0016	K	GVLLESGSPEEFQLLPK	L			Laura_Sample05.7774.7774.2
185	gi|110265126									147120	1	1	1	921.996	1841.98	2	1841.98	-0.0002	0	45.4	0.003	K	GVLLESGSPEEFQLLPK	L			Laura_Sample24.7291.7291.2
185	gi|110265126									147121	1	1	1	921.996	1841.98	2	1841.98	-0.0002	0	43.25	0.0038	K	GVLLESGSPEEFQLLPK	L			Laura_Sample03.7830.7830.2
185	gi|110265126									147122	1	1	1	921.996	1841.98	2	1841.98	-0.0002	0	45.69	0.00091	K	GVLLESGSPEEFQLLPK	L			Laura_Sample20.7493.7493.2
185	gi|110265126									147123	1	1	1	921.996	1841.98	2	1841.98	-0.0002	0	50.28	0.00016	K	GVLLESGSPEEFQLLPK	L			Laura_Sample21.7501.7501.2
185	gi|110265126									147124	1	1	1	921.996	1841.98	2	1841.98	-0.0002	0	46.96	0.0016	K	GVLLESGSPEEFQLLPK	L			Laura_Sample02.7783.7783.2
185	gi|110265126									147125	1	1	1	921.996	1841.98	2	1841.98	-0.0002	0	52.1	8.2e-05	K	GVLLESGSPEEFQLLPK	L			Laura_Sample13.7383.7383.2
185	gi|110265126									147126	1	1	1	921.996	1841.98	2	1841.98	-0.0002	0	53.42	4e-05	K	GVLLESGSPEEFQLLPK	L			Laura_Sample24.7318.7318.2
185	gi|110265126									147127	1	1	1	921.996	1841.98	2	1841.98	-0.0002	0	50.39	0.00013	K	GVLLESGSPEEFQLLPK	L			Laura_Sample02.7779.7779.2
185	gi|110265126									147128	1	1	1	921.996	1841.98	2	1841.98	-0.0002	0	63.61	1e-05	K	GVLLESGSPEEFQLLPK	L			Laura_Sample06.7738.7738.2
185	gi|110265126									147129	1	1	1	921.996	1841.98	2	1841.98	-0.0002	0	38.6	0.00098	K	GVLLESGSPEEFQLLPK	L			Laura_Sample22.7345.7345.2
185	gi|110265126									147130	1	1	1	921.996	1841.98	2	1841.98	-0.0002	0	34.92	0.0043	K	GVLLESGSPEEFQLLPK	L			Laura_Sample18.7524.7524.2
185	gi|110265126									147131	1	1	1	921.996	1841.98	2	1841.98	-0.0002	0	69.56	4.3e-06	K	GVLLESGSPEEFQLLPK	L			Laura_Sample04.7663.7663.2
185	gi|110265126									147132	1	1	1	921.996	1841.98	2	1841.98	-0.0002	0	47.38	0.00022	K	GVLLESGSPEEFQLLPK	L			Laura_Sample15.7456.7456.2
185	gi|110265126									147133	1	1	1	921.996	1841.98	2	1841.98	-0.0002	0	47.2	0.00063	K	GVLLESGSPEEFQLLPK	L			Laura_Sample21.7512.7512.2
185	gi|110265126									147134	1	1	1	921.996	1841.98	2	1841.98	-0.0002	0	78.99	4.8e-07	K	GVLLESGSPEEFQLLPK	L			Laura_Sample04.7668.7668.2
185	gi|110265126									147135	1	1	1	921.996	1841.98	2	1841.98	-0.0002	0	65.46	3.9e-06	K	GVLLESGSPEEFQLLPK	L			Laura_Sample01.7553.7553.2
185	gi|110265126									147136	1	1	1	921.996	1841.98	2	1841.98	-0.0002	0	28.17	0.034	K	GVLLESGSPEEFQLLPK	L			Laura_Sample14.7964.7964.2
185	gi|110265126									147137	1	1	1	921.996	1841.98	2	1841.98	-0.0002	0	60.78	7.7e-05	K	GVLLESGSPEEFQLLPK	L			Laura_Sample19.7594.7594.2
185	gi|110265126									150791	1	1	1	936.982	1871.95	2	1871.95	0.0028	0	39.27	0.034	K	LQNASSVEEALEIAQASL	-			Laura_Sample13.8936.8936.2
185	gi|110265126									150792	1	1	1	936.982	1871.95	2	1871.95	0.0028	0	51	0.0011	K	LQNASSVEEALEIAQASL	-			Laura_Sample14.9512.9512.2
185	gi|110265126									150793	1	1	1	936.982	1871.95	2	1871.95	0.0028	0	33.64	0.0077	K	LQNASSVEEALEIAQASL	-			Laura_Sample06.9333.9333.2
185	gi|110265126									150799	1	1	1	936.982	1871.95	2	1871.95	0.0028	0	42.4	0.0073	K	LQNASSVEEALEIAQASL	-			Laura_Sample16.9128.9128.2
185	gi|110265126									150804	1	1	1	936.982	1871.95	2	1871.95	0.0028	0	63.49	0.00013	K	LQNASSVEEALEIAQASL	-			Laura_Sample11.9261.9261.2
185	gi|110265126									150807	1	1	1	936.982	1871.95	2	1871.95	0.0028	0	30.25	0.028	K	LQNASSVEEALEIAQASL	-			Laura_Sample13.8967.8967.2
185	gi|110265126									150815	1	1	1	936.982	1871.95	2	1871.95	0.0028	0	28.12	0.022	K	LQNASSVEEALEIAQASL	-			Laura_Sample18.9059.9059.2
185	gi|110265126									150820	1	1	1	936.982	1871.95	2	1871.95	0.0028	0	34.08	0.049	K	LQNASSVEEALEIAQASL	-			Laura_Sample18.9054.9054.2
185	gi|110265126									150823	1	1	1	936.982	1871.95	2	1871.95	0.0028	0	44.98	0.0013	K	LQNASSVEEALEIAQASL	-			Laura_Sample15.9070.9070.2
185	gi|110265126									150831	1	1	1	936.982	1871.95	2	1871.95	0.0028	0	36.43	0.006	K	LQNASSVEEALEIAQASL	-			Laura_Sample05.9373.9373.2
185	gi|110265126									150833	1	1	1	936.982	1871.95	2	1871.95	0.0028	0	14.6	0.043	K	LQNASSVEEALEIAQASL	-			Laura_Sample21.9090.9090.2
950	gi|111154399									126598	1	1	1	836.972	1671.93	2	1671.93	-0.0001	0	25.02	0.013	R	VGTLDSLLALSDDLLK	S			Laura_Sample05.10129.10129.2
950	gi|111154399									126601	1	1	1	836.972	1671.93	2	1671.93	-0.0001	0	45.71	0.00012	R	VGTLDSLLALSDDLLK	S			Laura_Sample14.10244.10244.2
950	gi|111154399									126602	1	1	1	836.972	1671.93	2	1671.93	-0.0001	0	27.74	0.015	R	VGTLDSLLALSDDLLK	S			Laura_Sample12.9977.9977.2
950	gi|111154399									126604	1	1	1	836.972	1671.93	2	1671.93	-0.0001	0	23.88	0.011	R	VGTLDSLLALSDDLLK	S			Laura_Sample14.10247.10247.2
950	gi|111154399									126607	1	1	1	836.972	1671.93	2	1671.93	-0.0001	0	46.22	0.00072	R	VGTLDSLLALSDDLLK	S			Laura_Sample09.10186.10186.2
393	gi|11131628									63107	1	0	0	615.845	1229.68	2	1229.68	-0.0004	1	48.06	0.0054	R	FLKEQNPNIK	I			Laura_Sample13.1946.1946.2
393	gi|11131628									63108	1	0	0	615.845	1229.68	2	1229.68	-0.0004	1	51.55	0.0024	R	FLKEQNPNIK	I			Laura_Sample10.1976.1976.2
393	gi|11131628									63110	1	0	0	615.845	1229.68	2	1229.68	-0.0004	1	44.97	0.011	R	FLKEQNPNIK	I			Laura_Sample24.1862.1862.2
393	gi|11131628									63111	1	0	0	615.845	1229.68	2	1229.68	-0.0004	1	50.21	0.0023	R	FLKEQNPNIK	I			Laura_Sample18.1924.1924.2
393	gi|11131628									63112	1	0	0	615.845	1229.68	2	1229.68	-0.0004	1	52.87	0.0017	R	FLKEQNPNIK	I			Laura_Sample14.1862.1862.2
393	gi|11131628									63115	1	0	0	615.845	1229.68	2	1229.68	-0.0004	1	47.18	0.0066	R	FLKEQNPNIK	I			Laura_Sample01.1936.1936.2
393	gi|11131628									63116	1	0	0	615.845	1229.68	2	1229.68	-0.0004	1	50.65	0.003	R	FLKEQNPNIK	I			Laura_Sample12.1929.1929.2
393	gi|11131628									63117	1	0	0	615.845	1229.68	2	1229.68	-0.0004	1	44.31	0.013	R	FLKEQNPNIK	I			Laura_Sample04.1944.1944.2
393	gi|11131628									63120	1	0	0	615.845	1229.68	2	1229.68	-0.0004	1	42.89	0.015	R	FLKEQNPNIK	I			Laura_Sample11.1933.1933.2
393	gi|11131628									63121	1	0	0	615.845	1229.68	2	1229.68	-0.0004	1	39.08	0.0069	R	FLKEQNPNIK	I			Laura_Sample07.1883.1883.2
393	gi|11131628									63123	1	0	0	615.845	1229.68	2	1229.68	-0.0004	1	40.05	0.034	R	FLKEQNPNIK	I			Laura_Sample17.1900.1900.2
393	gi|11131628									63127	1	0	0	615.845	1229.68	2	1229.68	-0.0004	1	46.26	0.0082	R	FLKEQNPNIK	I			Laura_Sample15.1905.1905.2
393	gi|11131628									63128	1	0	0	615.845	1229.68	2	1229.68	-0.0004	1	45.21	0.0068	R	FLKEQNPNIK	I			Laura_Sample03.1894.1894.2
393	gi|11131628									79007	1	1	1	663.875	1325.73	2	1325.73	0.0001	0	28.47	0.019	R	YLSSILFQSIR	E			Laura_Sample04.7640.7640.2
393	gi|11131628									79009	1	1	1	663.875	1325.73	2	1325.73	0.0001	0	41.96	0.0019	R	YLSSILFQSIR	E			Laura_Sample15.7440.7440.2
393	gi|11131628									79011	1	1	1	663.875	1325.73	2	1325.73	0.0001	0	43.39	0.0073	R	YLSSILFQSIR	E			Laura_Sample05.7728.7728.2
393	gi|11131628									79012	1	1	1	663.875	1325.73	2	1325.73	0.0001	0	47.08	0.0031	R	YLSSILFQSIR	E			Laura_Sample14.7851.7851.2
393	gi|11131628									79669	1	0	0	666.364	1330.71	2	1330.71	-0.0006	0	62.86	0.00017	K	AFGAELVLTDPAK	G			Laura_Sample08.6015.6015.2
393	gi|11131628									79671	1	0	0	666.364	1330.71	2	1330.71	-0.0006	0	32.2	0.046	K	AFGAELVLTDPAK	G			Laura_Sample11.6136.6136.2
393	gi|11131628									79672	1	0	0	666.364	1330.71	2	1330.71	-0.0006	0	39.7	0.027	K	AFGAELVLTDPAK	G			Laura_Sample14.6359.6359.2
393	gi|11131628									79683	1	0	0	666.364	1330.71	2	1330.71	-0.0006	0	42.09	0.015	K	AFGAELVLTDPAK	G			Laura_Sample05.6267.6267.2
393	gi|11131628									79687	1	0	0	666.364	1330.71	2	1330.71	-0.0006	0	41.01	0.026	K	AFGAELVLTDPAK	G			Laura_Sample23.6042.6042.2
393	gi|11131628									79689	1	0	0	666.364	1330.71	2	1330.71	-0.0006	0	50.75	0.0028	K	AFGAELVLTDPAK	G			Laura_Sample02.6400.6400.2
393	gi|11131628									79690	1	0	0	666.364	1330.71	2	1330.71	-0.0006	0	51.16	0.0025	K	AFGAELVLTDPAK	G			Laura_Sample01.6076.6076.2
393	gi|11131628									79691	1	0	0	666.364	1330.71	2	1330.71	-0.0006	0	43	0.017	K	AFGAELVLTDPAK	G			Laura_Sample18.6015.6015.2
393	gi|11131628									79693	1	0	0	666.364	1330.71	2	1330.71	-0.0006	0	53.47	0.0015	K	AFGAELVLTDPAK	G			Laura_Sample10.6254.6254.2
393	gi|11131628									79695	1	0	0	666.364	1330.71	2	1330.71	-0.0006	0	45.16	0.01	K	AFGAELVLTDPAK	G			Laura_Sample14.6434.6434.2
393	gi|11131628									79700	1	0	0	666.364	1330.71	2	1330.71	-0.0006	0	55.66	0.0009	K	AFGAELVLTDPAK	G			Laura_Sample15.6026.6026.2
393	gi|11131628									79702	1	0	0	666.364	1330.71	2	1330.71	-0.0006	0	51.05	0.0026	K	AFGAELVLTDPAK	G			Laura_Sample17.5759.5759.2
393	gi|11131628									79705	1	0	0	666.364	1330.71	2	1330.71	-0.0006	0	53.4	0.0015	K	AFGAELVLTDPAK	G			Laura_Sample01.6071.6071.2
393	gi|11131628									79706	1	0	0	666.364	1330.71	2	1330.71	-0.0006	0	42.83	0.017	K	AFGAELVLTDPAK	G			Laura_Sample04.6217.6217.2
393	gi|11131628									79707	1	0	0	666.364	1330.71	2	1330.71	-0.0006	0	62.58	0.00018	K	AFGAELVLTDPAK	G			Laura_Sample04.6284.6284.2
393	gi|11131628									79708	1	0	0	666.364	1330.71	2	1330.71	-0.0006	0	39.81	0.014	K	AFGAELVLTDPAK	G			Laura_Sample05.6310.6310.2
393	gi|11131628									79712	1	0	0	666.364	1330.71	2	1330.71	-0.0006	0	56.37	0.00076	K	AFGAELVLTDPAK	G			Laura_Sample16.6083.6083.2
393	gi|11131628									79713	1	0	0	666.364	1330.71	2	1330.71	-0.0006	0	38.31	0.049	K	AFGAELVLTDPAK	G			Laura_Sample24.5889.5889.2
393	gi|11131628									79714	1	0	0	666.364	1330.71	2	1330.71	-0.0006	0	37.64	0.04	K	AFGAELVLTDPAK	G			Laura_Sample15.6041.6041.2
393	gi|11131628									80411	1	1	1	668.866	1335.72	2	1335.72	-0.0003	0	27.92	0.0059	K	LIGVVFPSYGER	Y			Laura_Sample19.6564.6564.2
393	gi|11131628									80414	1	1	1	668.866	1335.72	2	1335.72	-0.0003	0	20.97	0.041	K	LIGVVFPSYGER	Y			Laura_Sample24.6327.6327.2
393	gi|11131628									80417	1	1	1	668.866	1335.72	2	1335.72	-0.0003	0	35.53	0.0064	K	LIGVVFPSYGER	Y			Laura_Sample08.6473.6473.2
393	gi|11131628									80421	1	1	1	668.866	1335.72	2	1335.72	-0.0003	0	22.15	0.041	K	LIGVVFPSYGER	Y			Laura_Sample18.6613.6613.2
393	gi|11131628									80422	1	1	1	668.866	1335.72	2	1335.72	-0.0003	0	48.71	0.0014	K	LIGVVFPSYGER	Y			Laura_Sample09.6704.6704.2
393	gi|11131628									80426	1	1	1	668.866	1335.72	2	1335.72	-0.0003	0	35.7	0.013	K	LIGVVFPSYGER	Y			Laura_Sample02.6741.6741.2
393	gi|11131628									80427	1	1	1	668.866	1335.72	2	1335.72	-0.0003	0	37.6	0.004	K	LIGVVFPSYGER	Y			Laura_Sample18.6461.6461.2
393	gi|11131628									80429	1	1	1	668.866	1335.72	2	1335.72	-0.0003	0	39.17	0.0046	K	LIGVVFPSYGER	Y			Laura_Sample10.6715.6715.2
393	gi|11131628									80430	1	1	1	668.866	1335.72	2	1335.72	-0.0003	0	36.27	0.0087	K	LIGVVFPSYGER	Y			Laura_Sample11.6611.6611.2
393	gi|11131628									80431	1	1	1	668.866	1335.72	2	1335.72	-0.0003	0	26.98	0.015	K	LIGVVFPSYGER	Y			Laura_Sample23.6487.6487.2
393	gi|11131628									80433	1	1	1	668.866	1335.72	2	1335.72	-0.0003	0	28.58	0.037	K	LIGVVFPSYGER	Y			Laura_Sample08.6483.6483.2
393	gi|11131628									80434	1	1	1	668.866	1335.72	2	1335.72	-0.0003	0	18.79	0.041	K	LIGVVFPSYGER	Y			Laura_Sample13.6506.6506.2
393	gi|11131628									80435	1	1	1	668.866	1335.72	2	1335.72	-0.0003	0	45.13	0.00097	K	LIGVVFPSYGER	Y			Laura_Sample03.6794.6794.2
393	gi|11131628									80436	1	1	1	668.866	1335.72	2	1335.72	-0.0003	0	34.65	0.0079	K	LIGVVFPSYGER	Y			Laura_Sample06.6716.6716.2
393	gi|11131628									80437	1	1	1	668.866	1335.72	2	1335.72	-0.0003	0	23.27	0.027	K	LIGVVFPSYGER	Y			Laura_Sample16.6716.6716.2
393	gi|11131628									80438	1	1	1	668.866	1335.72	2	1335.72	-0.0003	0	29.54	0.03	K	LIGVVFPSYGER	Y			Laura_Sample20.6525.6525.2
393	gi|11131628									80440	1	1	1	668.866	1335.72	2	1335.72	-0.0003	0	37.31	0.018	K	LIGVVFPSYGER	Y			Laura_Sample12.6619.6619.2
393	gi|11131628									80441	1	1	1	668.866	1335.72	2	1335.72	-0.0003	0	56.77	0.00011	K	LIGVVFPSYGER	Y			Laura_Sample14.6838.6838.2
393	gi|11131628									80442	1	1	1	668.866	1335.72	2	1335.72	-0.0003	0	27.06	0.049	K	LIGVVFPSYGER	Y			Laura_Sample18.6457.6457.2
393	gi|11131628									80443	1	1	1	668.866	1335.72	2	1335.72	-0.0003	0	20.84	0.038	K	LIGVVFPSYGER	Y			Laura_Sample03.6893.6893.2
393	gi|11131628									85419	1	1	0	683.314	1364.61	2	1364.61	0	0	22.84	0.034	K	LEIMEPCCSVK	D			Laura_Sample17.4135.4135.2
393	gi|11131628									100520	1	0	0	731.394	1460.77	2	1460.77	0.0007	0	26.02	0.026	K	LILTMPASMSLER	R			Laura_Sample04.7253.7253.2
393	gi|11131628									100531	1	0	0	731.394	1460.77	2	1460.77	0.0007	0	23.14	0.041	K	LILTMPASMSLER	R			Laura_Sample05.7363.7363.2
393	gi|11131628									100535	1	0	0	731.394	1460.77	2	1460.77	0.0007	0	33.69	0.0072	K	LILTMPASMSLER	R			Laura_Sample12.7235.7235.2
393	gi|11131628									100538	1	0	0	731.394	1460.77	2	1460.77	0.0007	0	29.81	0.025	K	LILTMPASMSLER	R			Laura_Sample15.7074.7074.2
393	gi|11131628									100543	1	0	0	731.394	1460.77	2	1460.77	0.0007	0	25.94	0.031	K	LILTMPASMSLER	R			Laura_Sample11.7249.7249.2
393	gi|11131628									100544	1	0	0	731.394	1460.77	2	1460.77	0.0007	0	29.06	0.014	K	LILTMPASMSLER	R			Laura_Sample19.7178.7178.2
393	gi|11131628									100547	1	0	0	731.394	1460.77	2	1460.77	0.0007	0	35.26	0.012	K	LILTMPASMSLER	R			Laura_Sample03.7427.7427.2
393	gi|11131628									100550	1	0	0	731.394	1460.77	2	1460.77	0.0007	0	31.26	0.018	K	LILTMPASMSLER	R			Laura_Sample16.7150.7150.2
393	gi|11131628									162407	1	1	0	668.662	2002.96	3	2002.96	-0.0003	1	30.42	0.0073	K	IHYETTGPEIWEDTKGK	I			Laura_Sample16.4150.4150.3
393	gi|11131628									162408	1	1	0	668.662	2002.96	3	2002.96	-0.0003	1	37.05	0.00079	K	IHYETTGPEIWEDTKGK	I			Laura_Sample03.4303.4303.3
393	gi|11131628									162410	1	1	0	668.662	2002.96	3	2002.96	-0.0003	1	34.33	0.0015	K	IHYETTGPEIWEDTKGK	I			Laura_Sample10.4286.4286.3
393	gi|11131628									162412	1	1	0	668.662	2002.96	3	2002.96	-0.0003	1	27.8	0.011	K	IHYETTGPEIWEDTKGK	I			Laura_Sample01.4148.4148.3
393	gi|11131628									162413	1	1	0	668.662	2002.96	3	2002.96	-0.0003	1	30.2	0.0037	K	IHYETTGPEIWEDTKGK	I			Laura_Sample05.4252.4252.3
393	gi|11131628									162414	1	1	0	668.662	2002.96	3	2002.96	-0.0003	1	31.1	0.0067	K	IHYETTGPEIWEDTKGK	I			Laura_Sample04.4217.4217.3
393	gi|11131628									162415	1	1	0	668.662	2002.96	3	2002.96	-0.0003	1	22.31	0.039	K	IHYETTGPEIWEDTKGK	I			Laura_Sample05.4261.4261.3
393	gi|11131628									162416	1	1	0	668.662	2002.96	3	2002.96	-0.0003	1	30.77	0.0048	K	IHYETTGPEIWEDTKGK	I			Laura_Sample02.4272.4272.3
393	gi|11131628									162418	1	1	0	668.662	2002.96	3	2002.96	-0.0003	1	22.4	0.038	K	IHYETTGPEIWEDTKGK	I			Laura_Sample13.4072.4072.3
393	gi|11131628									162419	1	1	0	668.662	2002.96	3	2002.96	-0.0003	1	39.44	0.00074	K	IHYETTGPEIWEDTKGK	I			Laura_Sample06.4327.4327.3
393	gi|11131628									162420	1	1	0	668.662	2002.96	3	2002.96	-0.0003	1	31.22	0.0079	K	IHYETTGPEIWEDTKGK	I			Laura_Sample06.4338.4338.3
393	gi|11131628									162421	1	1	0	668.662	2002.96	3	2002.96	-0.0003	1	32.95	0.0028	K	IHYETTGPEIWEDTKGK	I			Laura_Sample11.4224.4224.3
393	gi|11131628									162422	1	1	0	668.662	2002.96	3	2002.96	-0.0003	1	27.46	0.0044	K	IHYETTGPEIWEDTKGK	I			Laura_Sample01.4158.4158.3
393	gi|11131628									171659	2	1	1	706.051	2115.13	3	2115.13	-0.0001	0	34.64	0.014	K	IIGVEPTESNVLSGGKPGPHK	I			Laura_Sample15.4409.4409.3
393	gi|11131628									171671	1	1	1	706.051	2115.13	3	2115.13	-0.0001	0	33.82	0.022	K	IIGVEPTESNVLSGGKPGPHK	I			Laura_Sample16.4389.4389.3
393	gi|11131628									171674	1	1	1	706.051	2115.13	3	2115.13	-0.0001	0	24.53	0.042	K	IIGVEPTESNVLSGGKPGPHK	I			Laura_Sample15.4401.4401.3
393	gi|11131628									206492	1	1	1	1358.16	2714.32	2	2714.32	-0.0035	0	78.25	5.7e-07	K	AEEILNNTPDAYILQQFDNPANPK	I			Laura_Sample18.7651.7651.2
393	gi|11131628									206493	1	1	1	1358.16	2714.32	2	2714.32	-0.0035	0	64.51	2.7e-06	K	AEEILNNTPDAYILQQFDNPANPK	I			Laura_Sample04.7866.7866.2
187	gi|113205378									178293	1	1	1	1097.05	2192.08	2	2192.08	-0.001	0	57.57	9.4e-06	K	AIIAPSMLSSDFANLASEAER	M			Laura_Sample17.8328.8328.2
187	gi|113205378									178294	1	1	1	1097.05	2192.08	2	2192.08	-0.001	0	86.46	3.5e-08	K	AIIAPSMLSSDFANLASEAER	M			Laura_Sample09.8920.8920.2
187	gi|113205378									178295	1	1	1	1097.05	2192.08	2	2192.08	-0.001	0	100.27	1.5e-09	K	AIIAPSMLSSDFANLASEAER	M			Laura_Sample20.8653.8653.2
187	gi|113205378									178296	1	1	1	1097.05	2192.08	2	2192.08	-0.001	0	100.78	1.6e-09	K	AIIAPSMLSSDFANLASEAER	M			Laura_Sample08.8636.8636.2
187	gi|113205378									178297	1	1	1	1097.05	2192.08	2	2192.08	-0.001	0	84.27	1e-07	K	AIIAPSMLSSDFANLASEAER	M			Laura_Sample13.8510.8510.2
187	gi|113205378									178298	1	1	1	1097.05	2192.08	2	2192.08	-0.001	0	51.6	1.8e-05	K	AIIAPSMLSSDFANLASEAER	M			Laura_Sample15.8610.8610.2
187	gi|113205378									178299	1	1	1	1097.05	2192.08	2	2192.08	-0.001	0	106.37	6.4e-10	K	AIIAPSMLSSDFANLASEAER	M			Laura_Sample18.8578.8578.2
187	gi|113205378									178300	1	1	1	1097.05	2192.08	2	2192.08	-0.001	0	78.86	8.5e-08	K	AIIAPSMLSSDFANLASEAER	M			Laura_Sample20.8691.8691.2
187	gi|113205378									178301	1	1	1	1097.05	2192.08	2	2192.08	-0.001	0	76.38	3.9e-07	K	AIIAPSMLSSDFANLASEAER	M			Laura_Sample13.8528.8528.2
187	gi|113205378									178302	1	1	1	1097.05	2192.08	2	2192.08	-0.001	0	68.91	3.5e-07	K	AIIAPSMLSSDFANLASEAER	M			Laura_Sample21.8652.8652.2
187	gi|113205378									178303	1	1	1	1097.05	2192.08	2	2192.08	-0.001	0	95.36	4.5e-09	K	AIIAPSMLSSDFANLASEAER	M			Laura_Sample24.8480.8480.2
187	gi|113205378									178304	1	1	1	1097.05	2192.08	2	2192.08	-0.001	0	104.02	1.6e-09	K	AIIAPSMLSSDFANLASEAER	M			Laura_Sample12.8805.8805.2
187	gi|113205378									178305	1	1	1	1097.05	2192.08	2	2192.08	-0.001	0	69.45	1.1e-06	K	AIIAPSMLSSDFANLASEAER	M			Laura_Sample15.8592.8592.2
187	gi|113205378									178306	1	1	1	1097.05	2192.08	2	2192.08	-0.001	0	30.1	0.0026	K	AIIAPSMLSSDFANLASEAER	M			Laura_Sample23.8664.8664.2
187	gi|113205378									178307	1	1	1	1097.05	2192.08	2	2192.08	-0.001	0	62.51	4.1e-06	K	AIIAPSMLSSDFANLASEAER	M			Laura_Sample01.8667.8667.2
187	gi|113205378									178308	1	1	1	1097.05	2192.08	2	2192.08	-0.001	0	75.27	2e-07	K	AIIAPSMLSSDFANLASEAER	M			Laura_Sample24.8433.8433.2
187	gi|113205378									178309	1	1	1	1097.05	2192.08	2	2192.08	-0.001	0	40.31	0.0002	K	AIIAPSMLSSDFANLASEAER	M			Laura_Sample19.8751.8751.2
187	gi|113205378									178310	1	1	1	1097.05	2192.08	2	2192.08	-0.001	0	43.22	0.00015	K	AIIAPSMLSSDFANLASEAER	M			Laura_Sample12.8771.8771.2
187	gi|113205378									178311	1	1	1	1097.05	2192.08	2	2192.08	-0.001	0	100.65	1.8e-09	K	AIIAPSMLSSDFANLASEAER	M			Laura_Sample06.8862.8862.2
187	gi|113205378									178312	1	1	1	1097.05	2192.08	2	2192.08	-0.001	0	85.88	5.3e-08	K	AIIAPSMLSSDFANLASEAER	M			Laura_Sample24.8439.8439.2
187	gi|113205378									178313	1	1	1	1097.05	2192.08	2	2192.08	-0.001	0	92.56	1.1e-08	K	AIIAPSMLSSDFANLASEAER	M			Laura_Sample22.8482.8482.2
187	gi|113205378									178314	1	1	1	1097.05	2192.08	2	2192.08	-0.001	0	81.41	8.7e-08	K	AIIAPSMLSSDFANLASEAER	M			Laura_Sample23.8579.8579.2
187	gi|113205378									178315	1	1	1	1097.05	2192.08	2	2192.08	-0.001	0	103.94	4.8e-10	K	AIIAPSMLSSDFANLASEAER	M			Laura_Sample03.9036.9036.2
187	gi|113205378									178316	1	1	1	1097.05	2192.08	2	2192.08	-0.001	0	77.19	1.6e-07	K	AIIAPSMLSSDFANLASEAER	M			Laura_Sample04.8788.8788.2
187	gi|113205378									178317	1	1	1	1097.05	2192.08	2	2192.08	-0.001	0	100.3	8.9e-10	K	AIIAPSMLSSDFANLASEAER	M			Laura_Sample04.8779.8779.2
187	gi|113205378									178318	1	1	1	1097.05	2192.08	2	2192.08	-0.001	0	73.12	1.3e-06	K	AIIAPSMLSSDFANLASEAER	M			Laura_Sample01.8706.8706.2
187	gi|113205378									178319	1	1	1	1097.05	2192.08	2	2192.08	-0.001	0	86.99	3.3e-08	K	AIIAPSMLSSDFANLASEAER	M			Laura_Sample22.8522.8522.2
187	gi|113205378									178320	1	1	1	1097.05	2192.08	2	2192.08	-0.001	0	86.72	3.8e-08	K	AIIAPSMLSSDFANLASEAER	M			Laura_Sample03.8990.8990.2
187	gi|113205378									178321	1	1	1	1097.05	2192.08	2	2192.08	-0.001	0	102.99	3.7e-09	K	AIIAPSMLSSDFANLASEAER	M			Laura_Sample21.8638.8638.2
187	gi|113205378									178322	1	1	1	1097.05	2192.08	2	2192.08	-0.001	0	100.74	1e-09	K	AIIAPSMLSSDFANLASEAER	M			Laura_Sample23.8607.8607.2
187	gi|113205378									178323	1	1	1	1097.05	2192.08	2	2192.08	-0.001	0	87.73	4.6e-08	K	AIIAPSMLSSDFANLASEAER	M			Laura_Sample16.8682.8682.2
187	gi|113205378									178324	1	1	1	1097.05	2192.08	2	2192.08	-0.001	0	106.81	4.4e-10	K	AIIAPSMLSSDFANLASEAER	M			Laura_Sample14.9041.9041.2
187	gi|113205378									178325	1	1	1	1097.05	2192.08	2	2192.08	-0.001	0	79.58	1.8e-07	K	AIIAPSMLSSDFANLASEAER	M			Laura_Sample13.8504.8504.2
187	gi|113205378									178326	1	1	1	1097.05	2192.08	2	2192.08	-0.001	0	49.35	4.5e-05	K	AIIAPSMLSSDFANLASEAER	M			Laura_Sample14.9048.9048.2
187	gi|113205378									178327	1	1	1	1097.05	2192.08	2	2192.08	-0.001	0	81.34	9.1e-08	K	AIIAPSMLSSDFANLASEAER	M			Laura_Sample08.8606.8606.2
187	gi|113205378									178328	1	1	1	1097.05	2192.08	2	2192.08	-0.001	0	75.61	1e-07	K	AIIAPSMLSSDFANLASEAER	M			Laura_Sample11.8832.8832.2
187	gi|113205378									178329	1	1	1	1097.05	2192.08	2	2192.08	-0.001	0	84.43	4.3e-08	K	AIIAPSMLSSDFANLASEAER	M			Laura_Sample15.8629.8629.2
187	gi|113205378									178330	1	1	1	1097.05	2192.08	2	2192.08	-0.001	0	87.27	8.4e-08	K	AIIAPSMLSSDFANLASEAER	M			Laura_Sample19.8707.8707.2
187	gi|113205378									178331	1	1	1	1097.05	2192.08	2	2192.08	-0.001	0	74.67	6.6e-07	K	AIIAPSMLSSDFANLASEAER	M			Laura_Sample09.8904.8904.2
187	gi|113205378									178332	1	1	1	1097.05	2192.08	2	2192.08	-0.001	0	69.52	5.3e-07	K	AIIAPSMLSSDFANLASEAER	M			Laura_Sample02.8925.8925.2
187	gi|113205378									178333	1	1	1	1097.05	2192.08	2	2192.08	-0.001	0	76.86	1.4e-07	K	AIIAPSMLSSDFANLASEAER	M			Laura_Sample19.8755.8755.2
187	gi|113205378									178334	1	1	1	1097.05	2192.08	2	2192.08	-0.001	0	77.76	4e-07	K	AIIAPSMLSSDFANLASEAER	M			Laura_Sample03.9013.9013.2
187	gi|113205378									178335	1	1	1	1097.05	2192.08	2	2192.08	-0.001	0	83.9	7.9e-08	K	AIIAPSMLSSDFANLASEAER	M			Laura_Sample10.8826.8826.2
187	gi|113205378									178336	1	1	1	1097.05	2192.08	2	2192.08	-0.001	0	75.88	5.2e-07	K	AIIAPSMLSSDFANLASEAER	M			Laura_Sample22.8516.8516.2
187	gi|113205378									178337	1	1	1	1097.05	2192.08	2	2192.08	-0.001	0	42.57	0.00028	K	AIIAPSMLSSDFANLASEAER	M			Laura_Sample20.8672.8672.2
187	gi|113205378									178338	1	1	1	1097.05	2192.08	2	2192.08	-0.001	0	72.45	2.8e-07	K	AIIAPSMLSSDFANLASEAER	M			Laura_Sample21.8662.8662.2
187	gi|113205378									178339	1	1	1	1097.05	2192.08	2	2192.08	-0.001	0	67.66	1.2e-06	K	AIIAPSMLSSDFANLASEAER	M			Laura_Sample18.8645.8645.2
187	gi|113205378									178340	1	1	1	1097.05	2192.08	2	2192.08	-0.001	0	94.4	8.5e-09	K	AIIAPSMLSSDFANLASEAER	M			Laura_Sample06.8895.8895.2
187	gi|113205378									178341	1	1	1	1097.05	2192.08	2	2192.08	-0.001	0	100.58	3.1e-09	K	AIIAPSMLSSDFANLASEAER	M			Laura_Sample10.8815.8815.2
187	gi|113205378									178342	1	1	1	1097.05	2192.08	2	2192.08	-0.001	0	85.03	2.1e-08	K	AIIAPSMLSSDFANLASEAER	M			Laura_Sample12.8739.8739.2
187	gi|113205378									178343	1	1	1	1097.05	2192.08	2	2192.08	-0.001	0	83.36	5.1e-08	K	AIIAPSMLSSDFANLASEAER	M			Laura_Sample05.8982.8982.2
187	gi|113205378									178344	1	1	1	1097.05	2192.08	2	2192.08	-0.001	0	52.56	4.1e-05	K	AIIAPSMLSSDFANLASEAER	M			Laura_Sample11.8893.8893.2
187	gi|113205378									178345	1	1	1	1097.05	2192.08	2	2192.08	-0.001	0	73.57	5.4e-07	K	AIIAPSMLSSDFANLASEAER	M			Laura_Sample07.8816.8816.2
187	gi|113205378									178346	1	1	1	1097.05	2192.08	2	2192.08	-0.001	0	100.98	1.5e-09	K	AIIAPSMLSSDFANLASEAER	M			Laura_Sample02.8922.8922.2
187	gi|113205378									178347	1	1	1	1097.05	2192.08	2	2192.08	-0.001	0	106.58	9.2e-10	K	AIIAPSMLSSDFANLASEAER	M			Laura_Sample11.8842.8842.2
187	gi|113205378									178348	1	1	1	1097.05	2192.08	2	2192.08	-0.001	0	82.88	3.6e-08	K	AIIAPSMLSSDFANLASEAER	M			Laura_Sample16.8703.8703.2
187	gi|113205378									178349	1	1	1	1097.05	2192.08	2	2192.08	-0.001	0	58.56	5.1e-06	K	AIIAPSMLSSDFANLASEAER	M			Laura_Sample05.8991.8991.2
187	gi|113205378									178350	1	1	1	1097.05	2192.08	2	2192.08	-0.001	0	79.74	2.4e-07	K	AIIAPSMLSSDFANLASEAER	M			Laura_Sample19.8722.8722.2
187	gi|113205378									178351	1	1	1	1097.05	2192.08	2	2192.08	-0.001	0	82.89	1.4e-07	K	AIIAPSMLSSDFANLASEAER	M			Laura_Sample07.8798.8798.2
187	gi|113205378									178352	1	1	1	1097.05	2192.08	2	2192.08	-0.001	0	79.48	1.6e-07	K	AIIAPSMLSSDFANLASEAER	M			Laura_Sample05.8932.8932.2
292	gi|11321159									43835	1	0	0	556.233	1110.45	2	1110.45	-0.0002	0	73.75	1.8e-06	R	TNCNFDGAGR	G			Laura_Sample23.964.964.2
292	gi|11321159									43836	1	0	0	556.233	1110.45	2	1110.45	-0.0002	0	63.84	1.8e-05	R	TNCNFDGAGR	G			Laura_Sample24.936.936.2
292	gi|11321159									43837	1	0	0	556.233	1110.45	2	1110.45	-0.0002	0	75.83	1.1e-06	R	TNCNFDGAGR	G			Laura_Sample22.959.959.2
292	gi|11321159									43838	1	0	0	556.233	1110.45	2	1110.45	-0.0002	0	55.33	0.00012	R	TNCNFDGAGR	G			Laura_Sample12.982.982.2
292	gi|11321159									43839	1	0	0	556.233	1110.45	2	1110.45	-0.0002	0	75.97	1.1e-06	R	TNCNFDGAGR	G			Laura_Sample20.970.970.2
292	gi|11321159									43840	1	0	0	556.233	1110.45	2	1110.45	-0.0002	0	69.38	4.9e-06	R	TNCNFDGAGR	G			Laura_Sample02.992.992.2
292	gi|11321159									43841	1	0	0	556.233	1110.45	2	1110.45	-0.0002	0	59.47	4.8e-05	R	TNCNFDGAGR	G			Laura_Sample19.968.968.2
292	gi|11321159									43842	1	0	0	556.233	1110.45	2	1110.45	-0.0002	0	72.75	2.3e-06	R	TNCNFDGAGR	G			Laura_Sample21.953.953.2
292	gi|11321159									43843	1	0	0	556.233	1110.45	2	1110.45	-0.0002	0	55.83	0.00011	R	TNCNFDGAGR	G			Laura_Sample17.921.921.2
292	gi|11321159									43844	1	0	0	556.233	1110.45	2	1110.45	-0.0002	0	76.27	1e-06	R	TNCNFDGAGR	G			Laura_Sample09.1020.1020.2
292	gi|11321159									43845	1	0	0	556.233	1110.45	2	1110.45	-0.0002	0	47.25	0.0008	R	TNCNFDGAGR	G			Laura_Sample01.943.943.2
292	gi|11321159									43846	1	0	0	556.233	1110.45	2	1110.45	-0.0002	0	67.02	8.5e-06	R	TNCNFDGAGR	G			Laura_Sample04.995.995.2
292	gi|11321159									43847	1	0	0	556.233	1110.45	2	1110.45	-0.0002	0	61.61	2.9e-05	R	TNCNFDGAGR	G			Laura_Sample06.1008.1008.2
292	gi|11321159									43848	1	0	0	556.233	1110.45	2	1110.45	-0.0002	0	57.77	7.1e-05	R	TNCNFDGAGR	G			Laura_Sample08.975.975.2
292	gi|11321159									43849	1	0	0	556.233	1110.45	2	1110.45	-0.0002	0	65.34	1.2e-05	R	TNCNFDGAGR	G			Laura_Sample11.975.975.2
292	gi|11321159									43850	1	0	0	556.233	1110.45	2	1110.45	-0.0002	0	45.72	0.0011	R	TNCNFDGAGR	G			Laura_Sample22.1055.1055.2
292	gi|11321159									43851	1	0	0	556.233	1110.45	2	1110.45	-0.0002	0	42.74	0.0023	R	TNCNFDGAGR	G			Laura_Sample24.1028.1028.2
292	gi|11321159									43852	1	0	0	556.233	1110.45	2	1110.45	-0.0002	0	57.43	7.7e-05	R	TNCNFDGAGR	G			Laura_Sample05.991.991.2
292	gi|11321159									43853	1	0	0	556.233	1110.45	2	1110.45	-0.0002	0	63.02	2.1e-05	R	TNCNFDGAGR	G			Laura_Sample10.1025.1025.2
292	gi|11321159									43854	1	0	0	556.233	1110.45	2	1110.45	-0.0002	0	45.76	0.0011	R	TNCNFDGAGR	G			Laura_Sample20.1070.1070.2
292	gi|11321159									43855	1	0	0	556.233	1110.45	2	1110.45	-0.0002	0	54.39	0.00015	R	TNCNFDGAGR	G			Laura_Sample07.1005.1005.2
292	gi|11321159									43856	1	0	0	556.233	1110.45	2	1110.45	-0.0002	0	42.54	0.0024	R	TNCNFDGAGR	G			Laura_Sample19.1061.1061.2
292	gi|11321159									43857	1	0	0	556.233	1110.45	2	1110.45	-0.0002	0	40.11	0.0029	R	TNCNFDGAGR	G			Laura_Sample21.1050.1050.2
292	gi|11321159									43858	1	0	0	556.233	1110.45	2	1110.45	-0.0002	0	42.44	0.0024	R	TNCNFDGAGR	G			Laura_Sample23.1059.1059.2
292	gi|11321159									43859	1	0	0	556.233	1110.45	2	1110.45	0.001	0	75.97	1.3e-06	R	TNCNFDGAGR	G			Laura_Sample20.970.970.2
292	gi|11321159									43860	1	0	0	556.233	1110.45	2	1110.45	0.001	0	33.36	0.005	R	TNCNFDGAGR	G			Laura_Sample12.816.816.2
292	gi|11321159									43861	1	0	0	556.233	1110.45	2	1110.45	0.001	0	53.69	0.00021	R	TNCNFDGAGR	G			Laura_Sample22.780.780.2
292	gi|11321159									43862	1	0	0	556.233	1110.45	2	1110.45	0.001	0	32.43	0.02	R	TNCNFDGAGR	G			Laura_Sample21.814.814.2
292	gi|11321159									43863	1	0	0	556.233	1110.45	2	1110.45	0.001	0	36.52	0.0039	R	TNCNFDGAGR	G			Laura_Sample09.854.854.2
292	gi|11321159									43864	1	0	0	556.233	1110.45	2	1110.45	0.001	0	51.97	0.00028	R	TNCNFDGAGR	G			Laura_Sample01.767.767.2
292	gi|11321159									43865	1	0	0	556.233	1110.45	2	1110.45	0.001	0	47.15	0.00096	R	TNCNFDGAGR	G			Laura_Sample24.785.785.2
292	gi|11321159									43866	1	0	0	556.233	1110.45	2	1110.45	0.001	0	58.16	7.6e-05	R	TNCNFDGAGR	G			Laura_Sample21.781.781.2
292	gi|11321159									43867	1	0	0	556.233	1110.45	2	1110.45	0.001	0	65.36	1.4e-05	R	TNCNFDGAGR	G			Laura_Sample19.792.792.2
292	gi|11321159									43868	1	0	0	556.233	1110.45	2	1110.45	0.001	0	63.4	2.3e-05	R	TNCNFDGAGR	G			Laura_Sample22.802.802.2
292	gi|11321159									43869	1	0	0	556.233	1110.45	2	1110.45	0.001	0	56.14	0.00012	R	TNCNFDGAGR	G			Laura_Sample23.797.797.2
292	gi|11321159									43870	1	0	0	556.233	1110.45	2	1110.45	0.001	0	55.95	0.00013	R	TNCNFDGAGR	G			Laura_Sample24.762.762.2
292	gi|11321159									43871	1	0	0	556.233	1110.45	2	1110.45	0.001	0	72.62	2.7e-06	R	TNCNFDGAGR	G			Laura_Sample20.791.791.2
292	gi|11321159									43872	1	0	0	556.233	1110.45	2	1110.45	0.001	0	30.71	0.042	R	TNCNFDGAGR	G			Laura_Sample20.812.812.2
292	gi|11321159									112185	1	1	0	774.375	1546.74	2	1546.74	0.0002	0	33.2	0.0058	R	GQSWWFWAPPGTK	M			Laura_Sample12.8237.8237.2
292	gi|11321159									112187	1	1	0	774.375	1546.74	2	1546.74	0.0002	0	27.33	0.017	R	GQSWWFWAPPGTK	M			Laura_Sample22.8230.8230.2
292	gi|11321159									112191	1	1	0	774.375	1546.74	2	1546.74	0.0002	0	23.64	0.0075	R	GQSWWFWAPPGTK	M			Laura_Sample11.8344.8344.2
292	gi|11321159									112200	1	1	0	774.375	1546.74	2	1546.74	0.0002	0	27.18	0.0036	R	GQSWWFWAPPGTK	M			Laura_Sample09.8382.8382.2
292	gi|11321159									112202	1	1	0	774.375	1546.74	2	1546.74	0.0002	0	28.13	0.016	R	GQSWWFWAPPGTK	M			Laura_Sample09.8369.8369.2
292	gi|11321159									132286	1	1	0	863.853	1725.69	2	1725.69	0.0001	0	35.98	0.0021	R	GWCQTGDCGGVLECK	G			Laura_Sample21.3747.3747.2
292	gi|11321159									132287	1	1	0	863.853	1725.69	2	1725.69	0.0001	0	60.64	1.8e-05	R	GWCQTGDCGGVLECK	G			Laura_Sample21.3635.3635.2
292	gi|11321159									132288	1	1	0	863.853	1725.69	2	1725.69	0.0001	0	30.19	0.0067	R	GWCQTGDCGGVLECK	G			Laura_Sample19.3686.3686.2
292	gi|11321159									132289	1	1	0	863.853	1725.69	2	1725.69	0.0001	0	45.43	0.00029	R	GWCQTGDCGGVLECK	G			Laura_Sample23.3612.3612.2
292	gi|11321159									132290	1	1	0	863.853	1725.69	2	1725.69	0.0001	0	61.91	7.8e-06	R	GWCQTGDCGGVLECK	G			Laura_Sample22.3574.3574.2
292	gi|11321159									132291	1	1	0	863.853	1725.69	2	1725.69	0.0001	0	52.58	4.2e-05	R	GWCQTGDCGGVLECK	G			Laura_Sample19.3660.3660.2
292	gi|11321159									132292	1	1	0	863.853	1725.69	2	1725.69	0.0001	0	61.39	1.5e-05	R	GWCQTGDCGGVLECK	G			Laura_Sample20.3643.3643.2
292	gi|11321159									132293	1	1	0	863.853	1725.69	2	1725.69	0.0001	0	49.48	0.00015	R	GWCQTGDCGGVLECK	G			Laura_Sample24.3546.3546.2
292	gi|11321159									221201	1	0	0	1149.47	3445.4	3	3445.4	-0.0025	0	16.1	0.031	R	VPGGCNNPCTTFGGQQYCCTQGPCGPTDLSR	F			Laura_Sample20.4586.4586.3
292	gi|11321159									221202	1	0	0	1149.47	3445.4	3	3445.4	-0.0025	0	38.06	0.00039	R	VPGGCNNPCTTFGGQQYCCTQGPCGPTDLSR	F			Laura_Sample23.4595.4595.3
292	gi|11321159									221203	1	0	0	1149.47	3445.4	3	3445.4	-0.0025	0	45.7	0.00022	R	VPGGCNNPCTTFGGQQYCCTQGPCGPTDLSR	F			Laura_Sample20.4570.4570.3
292	gi|11321159									221204	1	0	0	1149.47	3445.4	3	3445.4	-0.0025	0	63.07	4.1e-06	R	VPGGCNNPCTTFGGQQYCCTQGPCGPTDLSR	F			Laura_Sample24.4424.4424.3
292	gi|11321159									221205	1	0	0	1149.47	3445.4	3	3445.4	-0.0025	0	35.28	0.00062	R	VPGGCNNPCTTFGGQQYCCTQGPCGPTDLSR	F			Laura_Sample20.4644.4644.3
292	gi|11321159									221206	1	0	0	1149.47	3445.4	3	3445.4	-0.0025	0	42.88	9.5e-05	R	VPGGCNNPCTTFGGQQYCCTQGPCGPTDLSR	F			Laura_Sample19.4672.4672.3
292	gi|11321159									221207	1	0	0	1149.47	3445.4	3	3445.4	-0.0025	0	41.67	0.00057	R	VPGGCNNPCTTFGGQQYCCTQGPCGPTDLSR	F			Laura_Sample21.4610.4610.3
292	gi|11321159									221208	1	0	0	1149.47	3445.4	3	3445.4	-0.0025	0	61.76	3.2e-06	R	VPGGCNNPCTTFGGQQYCCTQGPCGPTDLSR	F			Laura_Sample22.4472.4472.3
292	gi|11321159									221209	1	0	0	1149.47	3445.4	3	3445.4	-0.0025	0	20.92	0.018	R	VPGGCNNPCTTFGGQQYCCTQGPCGPTDLSR	F			Laura_Sample24.4530.4530.3
292	gi|11321159									221210	1	0	0	1149.47	3445.4	3	3445.4	-0.0025	0	62.77	4.4e-06	R	VPGGCNNPCTTFGGQQYCCTQGPCGPTDLSR	F			Laura_Sample24.4469.4469.3
292	gi|11321159									221211	1	0	0	1149.47	3445.4	3	3445.4	-0.0025	0	50	2.6e-05	R	VPGGCNNPCTTFGGQQYCCTQGPCGPTDLSR	F			Laura_Sample22.4504.4504.3
292	gi|11321159									221212	1	0	0	1149.47	3445.4	3	3445.4	-0.0025	0	74.33	3.1e-07	R	VPGGCNNPCTTFGGQQYCCTQGPCGPTDLSR	F			Laura_Sample22.4454.4454.3
292	gi|11321159									221213	1	0	0	1149.47	3445.4	3	3445.4	-0.0025	0	61.99	2.7e-06	R	VPGGCNNPCTTFGGQQYCCTQGPCGPTDLSR	F			Laura_Sample22.4486.4486.3
322	gi|11387206									30993	1	1	1	512.787	1023.56	2	1023.56	-0.0003	0	27.94	0.035	K	STFIASAISK	C			Laura_Sample10.4265.4265.2
322	gi|11387206									73512	1	1	1	647.325	1292.64	2	1292.64	-0.0003	0	29.64	0.013	R	FSSEISRPENK	G			Laura_Sample17.1366.1366.2
322	gi|11387206									73515	1	1	1	647.325	1292.64	2	1292.64	-0.0003	0	35.18	0.008	R	FSSEISRPENK	G			Laura_Sample18.1374.1374.2
322	gi|11387206									73519	1	1	1	647.325	1292.64	2	1292.64	-0.0003	0	37.45	0.016	R	FSSEISRPENK	G			Laura_Sample09.1446.1446.2
322	gi|11387206									73520	1	1	1	647.325	1292.64	2	1292.64	-0.0003	0	27.38	0.041	R	FSSEISRPENK	G			Laura_Sample16.1405.1405.2
322	gi|11387206									73521	1	1	1	647.325	1292.64	2	1292.64	-0.0003	0	35.6	0.019	R	FSSEISRPENK	G			Laura_Sample04.1421.1421.2
322	gi|11387206									73523	1	1	1	647.325	1292.64	2	1292.64	-0.0003	0	31.67	0.041	R	FSSEISRPENK	G			Laura_Sample05.1419.1419.2
322	gi|11387206									73525	1	1	1	647.325	1292.64	2	1292.64	-0.0003	0	35.57	0.027	R	FSSEISRPENK	G			Laura_Sample14.1425.1425.2
322	gi|11387206									73526	1	1	1	647.325	1292.64	2	1292.64	-0.0003	0	42.9	0.0037	R	FSSEISRPENK	G			Laura_Sample06.1441.1441.2
322	gi|11387206									73528	1	1	1	647.325	1292.64	2	1292.64	-0.0003	0	32.41	0.037	R	FSSEISRPENK	G			Laura_Sample03.1415.1415.2
322	gi|11387206									105662	1	1	1	750.917	1499.82	2	1499.82	-0.0006	1	28.75	0.0087	K	GLDAALNLLEESKK	V			Laura_Sample02.6771.6771.2
322	gi|11387206									157555	1	1	1	968.512	1935.01	2	1935.01	-0.001	0	25.62	0.02	K	GGPISYADLIQFAAQSAVK	S			Laura_Sample16.8833.8833.2
322	gi|11387206									157558	1	1	1	968.512	1935.01	2	1935.01	-0.001	0	47.94	0.00087	K	GGPISYADLIQFAAQSAVK	S			Laura_Sample14.9181.9181.2
322	gi|11387206									157559	1	1	1	968.512	1935.01	2	1935.01	-0.001	0	64.88	7.5e-05	K	GGPISYADLIQFAAQSAVK	S			Laura_Sample05.9086.9086.2
322	gi|11387206									157561	1	1	1	968.512	1935.01	2	1935.01	-0.001	0	52.03	0.0011	K	GGPISYADLIQFAAQSAVK	S			Laura_Sample15.8763.8763.2
322	gi|11387206									157562	1	1	1	968.512	1935.01	2	1935.01	-0.001	0	69.66	2.5e-05	K	GGPISYADLIQFAAQSAVK	S			Laura_Sample03.9138.9138.2
322	gi|11387206									157563	1	1	1	968.512	1935.01	2	1935.01	-0.001	0	76.44	5.2e-06	K	GGPISYADLIQFAAQSAVK	S			Laura_Sample15.8751.8751.2
322	gi|11387206									157564	1	1	1	968.512	1935.01	2	1935.01	-0.001	0	79.38	2.6e-06	K	GGPISYADLIQFAAQSAVK	S			Laura_Sample01.8817.8817.2
322	gi|11387206									157565	1	1	1	968.512	1935.01	2	1935.01	-0.001	0	101.21	1.7e-08	K	GGPISYADLIQFAAQSAVK	S			Laura_Sample05.9078.9078.2
322	gi|11387206									190869	1	1	1	1186.14	2370.27	2	2370.27	-0.0008	0	22.16	0.0083	K	ANPDIIPSLLTLALNDAITYDK	A			Laura_Sample18.11137.11137.2
322	gi|11387206									190872	1	1	1	1186.14	2370.27	2	2370.27	-0.0008	0	31.13	0.0012	K	ANPDIIPSLLTLALNDAITYDK	A			Laura_Sample19.11269.11269.2
322	gi|11387206									190875	1	1	1	1186.14	2370.27	2	2370.27	-0.0008	0	38.68	0.0016	K	ANPDIIPSLLTLALNDAITYDK	A			Laura_Sample13.10877.10877.2
322	gi|11387206									190877	1	1	1	1186.14	2370.27	2	2370.27	-0.0008	0	74.48	1e-07	K	ANPDIIPSLLTLALNDAITYDK	A			Laura_Sample16.11135.11135.2
322	gi|11387206									190879	1	1	1	1186.14	2370.27	2	2370.27	-0.0008	0	65.33	2.2e-06	K	ANPDIIPSLLTLALNDAITYDK	A			Laura_Sample03.11365.11365.2
322	gi|11387206									190881	1	1	1	1186.14	2370.27	2	2370.27	-0.0008	0	54.31	3e-05	K	ANPDIIPSLLTLALNDAITYDK	A			Laura_Sample17.10774.10774.2
322	gi|11387206									190882	1	1	1	1186.14	2370.27	2	2370.27	-0.0008	0	69.85	6.7e-07	K	ANPDIIPSLLTLALNDAITYDK	A			Laura_Sample02.11244.11244.2
322	gi|11387206									190885	1	1	1	1186.14	2370.27	2	2370.27	-0.0008	0	60.83	2e-06	K	ANPDIIPSLLTLALNDAITYDK	A			Laura_Sample02.11218.11218.2
322	gi|11387206									190886	1	1	1	1186.14	2370.27	2	2370.27	-0.0008	0	39.4	0.00024	K	ANPDIIPSLLTLALNDAITYDK	A			Laura_Sample18.11282.11282.2
322	gi|11387206									190887	1	1	1	1186.14	2370.27	2	2370.27	-0.0008	0	66.89	6.2e-07	K	ANPDIIPSLLTLALNDAITYDK	A			Laura_Sample05.11307.11307.2
322	gi|11387206									190890	1	1	1	1186.14	2370.27	2	2370.27	-0.0008	0	67.58	2.1e-06	K	ANPDIIPSLLTLALNDAITYDK	A			Laura_Sample11.11320.11320.2
322	gi|11387206									190891	1	1	1	1186.14	2370.27	2	2370.27	-0.0008	0	62.25	4.8e-05	K	ANPDIIPSLLTLALNDAITYDK	A			Laura_Sample16.11270.11270.2
322	gi|11387206									190893	1	1	1	1186.14	2370.27	2	2370.27	-0.0008	0	39.49	0.00072	K	ANPDIIPSLLTLALNDAITYDK	A			Laura_Sample08.11055.11055.2
322	gi|11387206									190895	1	1	1	1186.14	2370.27	2	2370.27	-0.0008	0	53.98	4.8e-05	K	ANPDIIPSLLTLALNDAITYDK	A			Laura_Sample09.11507.11507.2
322	gi|11387206									190896	1	1	1	1186.14	2370.27	2	2370.27	-0.0008	0	67.23	3.1e-06	K	ANPDIIPSLLTLALNDAITYDK	A			Laura_Sample09.11509.11509.2
322	gi|11387206									190898	1	1	1	1186.14	2370.27	2	2370.27	-0.0008	0	92.03	1.4e-08	K	ANPDIIPSLLTLALNDAITYDK	A			Laura_Sample12.11238.11238.2
322	gi|11387206									190899	1	1	1	1186.14	2370.27	2	2370.27	-0.0008	0	79.04	2.8e-07	K	ANPDIIPSLLTLALNDAITYDK	A			Laura_Sample19.11254.11254.2
322	gi|11387206									190900	1	1	1	1186.14	2370.27	2	2370.27	-0.0008	0	32.63	0.0026	K	ANPDIIPSLLTLALNDAITYDK	A			Laura_Sample02.11221.11221.2
322	gi|11387206									190902	1	1	1	1186.14	2370.27	2	2370.27	-0.0008	0	74.06	1.7e-06	K	ANPDIIPSLLTLALNDAITYDK	A			Laura_Sample09.11533.11533.2
322	gi|11387206									190905	1	1	1	1186.14	2370.27	2	2370.27	-0.0008	0	28.99	0.003	K	ANPDIIPSLLTLALNDAITYDK	A			Laura_Sample06.11174.11174.2
322	gi|11387206									190907	1	1	1	1186.14	2370.27	2	2370.27	-0.0008	0	68.04	1.9e-05	K	ANPDIIPSLLTLALNDAITYDK	A			Laura_Sample09.11527.11527.2
322	gi|11387206									190910	1	1	1	1186.14	2370.27	2	2370.27	-0.0008	0	59.2	3.1e-06	K	ANPDIIPSLLTLALNDAITYDK	A			Laura_Sample10.11266.11266.2
322	gi|11387206									190911	1	1	1	1186.14	2370.27	2	2370.27	-0.0008	0	97.46	1.8e-09	K	ANPDIIPSLLTLALNDAITYDK	A			Laura_Sample18.11143.11143.2
322	gi|11387206									190912	1	1	1	1186.14	2370.27	2	2370.27	-0.0008	0	111.21	7.3e-10	K	ANPDIIPSLLTLALNDAITYDK	A			Laura_Sample12.11226.11226.2
322	gi|11387206									190914	1	1	1	1186.14	2370.27	2	2370.27	-0.0008	0	86.96	5.8e-08	K	ANPDIIPSLLTLALNDAITYDK	A			Laura_Sample10.11271.11271.2
322	gi|11387206									190915	1	1	1	1186.14	2370.27	2	2370.27	-0.0008	0	40.31	0.001	K	ANPDIIPSLLTLALNDAITYDK	A			Laura_Sample14.11704.11704.2
322	gi|11387206									190916	1	1	1	1186.14	2370.27	2	2370.27	-0.0008	0	18.62	0.026	K	ANPDIIPSLLTLALNDAITYDK	A			Laura_Sample14.11619.11619.2
322	gi|11387206									190917	1	1	1	1186.14	2370.27	2	2370.27	-0.0008	0	26.12	0.0057	K	ANPDIIPSLLTLALNDAITYDK	A			Laura_Sample15.11062.11062.2
322	gi|11387206									190918	1	1	1	1186.14	2370.27	2	2370.27	-0.0008	0	27.58	0.0061	K	ANPDIIPSLLTLALNDAITYDK	A			Laura_Sample19.11329.11329.2
322	gi|11387206									190921	1	1	1	1186.14	2370.27	2	2370.27	-0.0008	0	66.13	1.1e-06	K	ANPDIIPSLLTLALNDAITYDK	A			Laura_Sample10.11280.11280.2
322	gi|11387206									190922	1	1	1	1186.14	2370.27	2	2370.27	-0.0008	0	92.85	2.4e-08	K	ANPDIIPSLLTLALNDAITYDK	A			Laura_Sample06.11179.11179.2
322	gi|11387206									190923	1	1	1	1186.14	2370.27	2	2370.27	-0.0008	0	68.92	1.9e-06	K	ANPDIIPSLLTLALNDAITYDK	A			Laura_Sample14.11567.11567.2
322	gi|11387206									190924	1	1	1	1186.14	2370.27	2	2370.27	-0.0008	0	64.94	1.4e-06	K	ANPDIIPSLLTLALNDAITYDK	A			Laura_Sample06.11206.11206.2
322	gi|11387206									190926	1	1	1	1186.14	2370.27	2	2370.27	-0.0008	0	27.07	0.009	K	ANPDIIPSLLTLALNDAITYDK	A			Laura_Sample10.11349.11349.2
559	gi|114174									16089	1	1	1	459.755	917.495	2	917.497	-0.0018	0	45.87	0.0094	R	YVLDGVPR	M			Laura_Sample01.3722.3722.2
559	gi|114174									16092	1	1	1	459.755	917.495	2	917.497	-0.0018	0	35.74	0.027	R	YVLDGVPR	M			Laura_Sample03.3857.3857.2
559	gi|114174									16096	1	1	1	459.755	917.495	2	917.497	-0.0018	0	28.73	0.038	R	YVLDGVPR	M			Laura_Sample08.3689.3689.2
559	gi|114174									16097	1	1	1	459.755	917.495	2	917.497	-0.0018	0	47.18	0.007	R	YVLDGVPR	M			Laura_Sample05.3813.3813.2
559	gi|114174									16098	1	1	1	459.755	917.495	2	917.497	-0.0018	0	27.22	0.046	R	YVLDGVPR	M			Laura_Sample19.3735.3735.2
559	gi|114174									16099	1	1	1	459.755	917.495	2	917.497	-0.0018	0	37.86	0.023	R	YVLDGVPR	M			Laura_Sample18.3710.3710.2
559	gi|114174									16100	1	1	1	459.755	917.495	2	917.497	-0.0018	0	42.85	0.0073	R	YVLDGVPR	M			Laura_Sample13.3664.3664.2
559	gi|114174									16101	1	1	1	459.755	917.495	2	917.497	-0.0018	0	42.21	0.0036	R	YVLDGVPR	M			Laura_Sample09.3814.3814.2
559	gi|114174									16104	1	1	1	459.755	917.495	2	917.497	-0.0018	0	31.13	0.0097	R	YVLDGVPR	M			Laura_Sample21.3717.3717.2
559	gi|114174									16105	1	1	1	459.755	917.495	2	917.497	-0.0018	0	46.47	0.0027	R	YVLDGVPR	M			Laura_Sample15.3740.3740.2
559	gi|114174									16106	1	1	1	459.755	917.495	2	917.497	-0.0018	0	50.64	0.00074	R	YVLDGVPR	M			Laura_Sample24.3619.3619.2
559	gi|114174									16107	1	1	1	459.755	917.495	2	917.497	-0.0018	0	55.1	0.00025	R	YVLDGVPR	M			Laura_Sample20.3725.3725.2
559	gi|114174									16109	1	1	1	459.755	917.495	2	917.497	-0.0018	0	44.57	0.002	R	YVLDGVPR	M			Laura_Sample23.3692.3692.2
559	gi|114174									16110	1	1	1	459.755	917.495	2	917.497	-0.0018	0	30.81	0.035	R	YVLDGVPR	M			Laura_Sample14.3884.3884.2
559	gi|114174									50741	1	1	1	578.358	1154.7	2	1154.7	0.0001	0	25.14	0.0092	R	ILLLAALSEGR	T			Laura_Sample05.7951.7951.2
559	gi|114174									50742	1	1	1	578.358	1154.7	2	1154.7	0.0001	0	42.35	0.00089	R	ILLLAALSEGR	T			Laura_Sample03.8001.8001.2
559	gi|114174									93460	1	1	1	709.858	1417.7	2	1417.7	-0.0005	0	49.32	0.00013	R	AIVEGCGGQFPVGK	K			Laura_Sample06.4063.4063.2
559	gi|114174									93462	1	1	1	709.858	1417.7	2	1417.7	-0.0005	0	67.6	8.7e-06	R	AIVEGCGGQFPVGK	K			Laura_Sample19.3918.3918.2
559	gi|114174									93463	1	1	1	709.858	1417.7	2	1417.7	-0.0005	0	49.33	0.00022	R	AIVEGCGGQFPVGK	K			Laura_Sample02.4014.4014.2
559	gi|114174									93464	1	1	1	709.858	1417.7	2	1417.7	-0.0005	0	32.46	0.021	R	AIVEGCGGQFPVGK	K			Laura_Sample13.3838.3838.2
559	gi|114174									93465	1	1	1	709.858	1417.7	2	1417.7	-0.0005	0	21.08	0.032	R	AIVEGCGGQFPVGK	K			Laura_Sample16.3911.3911.2
559	gi|114174									93466	1	1	1	709.858	1417.7	2	1417.7	-0.0005	0	58.66	5.5e-05	R	AIVEGCGGQFPVGK	K			Laura_Sample15.3930.3930.2
559	gi|114174									93467	1	1	1	709.858	1417.7	2	1417.7	-0.0005	0	44.33	0.0011	R	AIVEGCGGQFPVGK	K			Laura_Sample18.3886.3886.2
559	gi|114174									178785	1	1	1	1102.57	2203.12	2	2203.12	-0.0025	0	65.34	1.3e-06	R	TVVDNLLSSDDIHYMLGALK	T			Laura_Sample03.9256.9256.2
559	gi|114174									178786	1	1	1	1102.57	2203.12	2	2203.12	-0.0025	0	50.83	3.8e-05	R	TVVDNLLSSDDIHYMLGALK	T			Laura_Sample05.9131.9131.2
559	gi|114174									178787	1	1	1	1102.57	2203.12	2	2203.12	-0.0025	0	41.09	0.00014	R	TVVDNLLSSDDIHYMLGALK	T			Laura_Sample06.9060.9060.2
559	gi|114174									178788	1	1	1	1102.57	2203.12	2	2203.12	-0.0025	0	71.26	4.1e-07	R	TVVDNLLSSDDIHYMLGALK	T			Laura_Sample05.9154.9154.2
1159	gi|11465963									62413	1	1	1	614.356	1226.7	2	1226.7	0.0002	0	36.88	0.0072	M	TLNLSVLTPNR	I			Laura_Sample13.5742.5742.2
1159	gi|11465963									62414	1	1	1	614.356	1226.7	2	1226.7	0.0002	0	35.69	0.032	M	TLNLSVLTPNR	I			Laura_Sample15.5814.5814.2
730	gi|115435932									29665	1	1	1	508.775	1015.54	2	1015.53	0.0018	1	30.04	0.03	K	SGKYTLGYK	T			Laura_Sample07.1603.1603.2
730	gi|115435932									142491	1	1	1	902.945	1803.88	2	1803.87	0.0003	0	50.52	0.00094	R	VCCLSIIDPGDSDIIK	T			Laura_Sample09.6984.6984.2
730	gi|115435932									142492	1	1	1	902.945	1803.88	2	1803.87	0.0003	0	43.97	0.0021	R	VCCLSIIDPGDSDIIK	T			Laura_Sample09.6973.6973.2
730	gi|115435932									142494	1	1	1	902.945	1803.88	2	1803.87	0.0003	0	53.98	0.00044	R	VCCLSIIDPGDSDIIK	T			Laura_Sample05.7020.7020.2
730	gi|115435932									142495	1	1	1	902.945	1803.88	2	1803.87	0.0003	0	51.27	0.00025	R	VCCLSIIDPGDSDIIK	T			Laura_Sample19.6858.6858.2
730	gi|115435932									142496	1	1	1	902.945	1803.88	2	1803.87	0.0003	0	61.19	3.2e-05	R	VCCLSIIDPGDSDIIK	T			Laura_Sample04.6915.6915.2
730	gi|115435932									142497	1	1	1	902.945	1803.88	2	1803.87	0.0003	0	59.58	0.00023	R	VCCLSIIDPGDSDIIK	T			Laura_Sample11.6930.6930.2
730	gi|115435932									142498	1	1	1	902.945	1803.88	2	1803.87	0.0003	0	49.15	0.0003	R	VCCLSIIDPGDSDIIK	T			Laura_Sample01.6827.6827.2
730	gi|115435932									142499	1	1	1	902.945	1803.88	2	1803.87	0.0003	0	40.32	0.004	R	VCCLSIIDPGDSDIIK	T			Laura_Sample12.6887.6887.2
730	gi|115435932									142500	1	1	1	902.945	1803.88	2	1803.87	0.0003	0	31.91	0.043	R	VCCLSIIDPGDSDIIK	T			Laura_Sample11.6885.6885.2
730	gi|115435932									142501	1	1	1	902.945	1803.88	2	1803.87	0.0003	0	67.67	1.1e-05	R	VCCLSIIDPGDSDIIK	T			Laura_Sample10.6967.6967.2
1372	gi|115447377									14276	1	1	1	454.259	906.504	2	906.5	0.0041	0	30.45	0.014	K	FGAAMALVK	S			Laura_Sample10.4850.4850.2
964	gi|115447763									20464	1	1	1	476.285	950.555	2	950.555	-0.0002	0	39.55	0.02	R	ALIAAVEHK	C			Laura_Sample05.2387.2387.2
964	gi|115447763									20467	1	1	1	476.285	950.555	2	950.555	-0.0002	0	46.71	0.0038	R	ALIAAVEHK	C			Laura_Sample06.2407.2407.2
964	gi|115447763									20468	1	1	1	476.285	950.555	2	950.555	-0.0002	0	43.76	0.0037	R	ALIAAVEHK	C			Laura_Sample04.2366.2366.2
964	gi|115447763									20469	1	1	1	476.285	950.555	2	950.555	-0.0002	0	48.46	0.0025	R	ALIAAVEHK	C			Laura_Sample16.2351.2351.2
964	gi|115447763									20470	1	1	1	476.285	950.555	2	950.555	-0.0002	0	32.73	0.025	R	ALIAAVEHK	C			Laura_Sample10.2440.2440.2
1075	gi|115452847									54387	1	1	1	589.784	1177.55	2	1177.55	0.0008	0	46.43	0.0044	R	ILEEMDTAEK	A			Laura_Sample18.2753.2753.2
1075	gi|115452847									54390	1	1	1	589.784	1177.55	2	1177.55	0.0008	0	45.15	0.0052	R	ILEEMDTAEK	A			Laura_Sample15.2767.2767.2
1501	gi|115454605									200309	1	1	1	851.054	2550.14	3	2550.13	0.0065	0	18.73	0.017	R	GASNFYSQAIEMDPTDATLYSNR	S			Laura_Sample01.9376.9376.3
857	gi|115458320									73351	1	1	1	646.824	1291.63	2	1291.63	-0.0002	0	43.41	0.012	R	CNIADRPVGYK	C			Laura_Sample23.1911.1911.2
857	gi|115458320									73352	1	1	1	646.824	1291.63	2	1291.63	-0.0002	0	33.29	0.033	R	CNIADRPVGYK	C			Laura_Sample15.1950.1950.2
857	gi|115458320									73353	1	1	1	646.824	1291.63	2	1291.63	-0.0002	0	35.75	0.039	R	CNIADRPVGYK	C			Laura_Sample20.1929.1929.2
857	gi|115458320									73354	1	1	1	646.824	1291.63	2	1291.63	-0.0002	0	38.27	0.04	R	CNIADRPVGYK	C			Laura_Sample16.1934.1934.2
857	gi|115458320									73356	1	1	1	646.824	1291.63	2	1291.63	-0.0002	0	39.52	0.03	R	CNIADRPVGYK	C			Laura_Sample07.1950.1950.2
857	gi|115458320									73357	1	1	1	646.824	1291.63	2	1291.63	-0.0002	0	37.92	0.043	R	CNIADRPVGYK	C			Laura_Sample04.1962.1962.2
857	gi|115458320									73358	1	1	1	646.824	1291.63	2	1291.63	-0.0002	0	39.11	0.033	R	CNIADRPVGYK	C			Laura_Sample11.1946.1946.2
857	gi|115458320									73359	1	1	1	646.824	1291.63	2	1291.63	-0.0002	0	36.04	0.025	R	CNIADRPVGYK	C			Laura_Sample14.1973.1973.2
857	gi|115458320									73362	1	1	1	646.824	1291.63	2	1291.63	-0.0002	0	33.6	0.031	R	CNIADRPVGYK	C			Laura_Sample18.1931.1931.2
857	gi|115458320									73363	1	1	1	646.824	1291.63	2	1291.63	-0.0002	0	37.92	0.043	R	CNIADRPVGYK	C			Laura_Sample01.1929.1929.2
857	gi|115458320									73364	1	1	1	646.824	1291.63	2	1291.63	-0.0002	0	37.08	0.018	R	CNIADRPVGYK	C			Laura_Sample10.2001.2001.2
857	gi|115458320									73366	1	1	1	646.824	1291.63	2	1291.63	-0.0002	0	39.99	0.027	R	CNIADRPVGYK	C			Laura_Sample06.1994.1994.2
857	gi|115458320									73368	1	1	1	646.824	1291.63	2	1291.63	-0.0002	0	51.57	0.0019	R	CNIADRPVGYK	C			Laura_Sample08.1925.1925.2
857	gi|115458320									73369	1	1	1	646.824	1291.63	2	1291.63	-0.0002	0	41.89	0.017	R	CNIADRPVGYK	C			Laura_Sample12.1939.1939.2
1206	gi|115458322									29872	1	1	1	509.295	1016.58	2	1016.58	-0.0014	0	42.11	0.012	K	LANRPVGYK	C			Laura_Sample12.994.994.2
1206	gi|115458322									29873	1	1	1	509.295	1016.58	2	1016.58	-0.0014	0	25.73	0.049	K	LANRPVGYK	C			Laura_Sample02.994.994.2
1238	gi|115458984									98933	1	1	1	727.865	1453.72	2	1453.72	0.0009	1	40.72	0.0018	R	QMLTVEMDKVTK	E	2 Oxidation (M)	0.010000100000.0	Laura_Sample15.8162.8162.2
1213	gi|115465585									22269	1	1	1	483.298	964.582	2	964.582	-0.0001	1	35.25	0.036	R	VLLAHKER	T			Laura_Sample24.2665.2665.2
1213	gi|115465585									22275	1	1	1	483.298	964.582	2	964.582	-0.0001	1	35.16	0.036	R	VLLAHKER	T			Laura_Sample05.2789.2789.2
1202	gi|115471803									85316	1	1	1	682.827	1363.64	2	1363.64	-0.0007	1	43.01	0.0011	K	TVRDELAGCSEK	G			Laura_Sample16.1258.1258.2
1329	gi|115475956									48761	1	1	1	571.778	1141.54	2	1141.54	-0.0032	0	28	0.044	K	LSAMNGGFTTK	N	Oxidation (M)	0.00010000000.0	Laura_Sample07.4907.4907.2
1329	gi|115475956									48824	1	1	1	571.778	1141.54	2	1141.54	-0.0032	0	28.56	0.041	K	LSAMNGGFTTK	N	Oxidation (M)	0.00010000000.0	Laura_Sample11.4705.4705.2
711	gi|115481432									29478	1	1	1	508.262	1014.51	2	1014.51	0.0004	0	53.23	0.0012	R	ISAANPEGTR	W			Laura_Sample23.1005.1005.2
711	gi|115481432									29479	1	1	1	508.262	1014.51	2	1014.51	0.0004	0	43.54	0.0093	R	ISAANPEGTR	W			Laura_Sample24.977.977.2
711	gi|115481432									29480	1	1	1	508.262	1014.51	2	1014.51	0.0004	0	48.5	0.0036	R	ISAANPEGTR	W			Laura_Sample13.987.987.2
711	gi|115481432									29482	1	1	1	508.262	1014.51	2	1014.51	0.0004	0	45.91	0.0065	R	ISAANPEGTR	W			Laura_Sample11.1013.1013.2
711	gi|115481432									29483	1	1	1	508.262	1014.51	2	1014.51	0.0004	0	53.28	0.0012	R	ISAANPEGTR	W			Laura_Sample04.1032.1032.2
711	gi|115481432									29485	1	1	1	508.262	1014.51	2	1014.51	0.0004	0	45.17	0.0077	R	ISAANPEGTR	W			Laura_Sample08.1002.1002.2
711	gi|115481432									29486	1	1	1	508.262	1014.51	2	1014.51	0.0004	0	44.06	0.0058	R	ISAANPEGTR	W			Laura_Sample21.998.998.2
711	gi|115481432									29487	1	1	1	508.262	1014.51	2	1014.51	0.0004	0	47.99	0.004	R	ISAANPEGTR	W			Laura_Sample16.1007.1007.2
711	gi|115481432									29488	1	1	1	508.262	1014.51	2	1014.51	0.0004	0	56.57	0.00056	R	ISAANPEGTR	W			Laura_Sample09.1059.1059.2
711	gi|115481432									29489	1	1	1	508.262	1014.51	2	1014.51	0.0004	0	38.28	0.038	R	ISAANPEGTR	W			Laura_Sample19.1013.1013.2
711	gi|115481432									29491	1	1	1	508.262	1014.51	2	1014.51	0.0004	0	30.37	0.029	R	ISAANPEGTR	W			Laura_Sample15.1018.1018.2
711	gi|115481432									29492	1	1	1	508.262	1014.51	2	1014.51	0.0004	0	53.57	0.0011	R	ISAANPEGTR	W			Laura_Sample05.1025.1025.2
711	gi|115481432									29493	1	1	1	508.262	1014.51	2	1014.51	0.0004	0	53.87	0.001	R	ISAANPEGTR	W			Laura_Sample02.1020.1020.2
711	gi|115481432									29495	1	1	1	508.262	1014.51	2	1014.51	0.0004	0	37.23	0.02	R	ISAANPEGTR	W			Laura_Sample12.1021.1021.2
711	gi|115481432									29496	1	1	1	508.262	1014.51	2	1014.51	0.0004	0	45.75	0.0067	R	ISAANPEGTR	W			Laura_Sample06.1044.1044.2
711	gi|115481432									29497	1	1	1	508.262	1014.51	2	1014.51	0.0004	0	48.12	0.0039	R	ISAANPEGTR	W			Laura_Sample10.1052.1052.2
711	gi|115481432									29498	1	1	1	508.262	1014.51	2	1014.51	0.0004	0	53.49	0.0011	R	ISAANPEGTR	W			Laura_Sample03.1021.1021.2
602	gi|115486063									39395	1	1	1	543.308	1084.6	2	1084.6	-0.0005	0	68.19	5e-05	R	LFESHAILR	Y			Laura_Sample14.4123.4123.2
602	gi|115486063									39396	1	1	1	543.308	1084.6	2	1084.6	-0.0005	0	44.69	0.0074	R	LFESHAILR	Y			Laura_Sample13.3915.3915.2
602	gi|115486063									39397	1	1	1	543.308	1084.6	2	1084.6	-0.0005	0	63.8	0.00014	R	LFESHAILR	Y			Laura_Sample12.4018.4018.2
602	gi|115486063									39398	1	1	1	543.308	1084.6	2	1084.6	-0.0005	0	63.56	0.00015	R	LFESHAILR	Y			Laura_Sample01.3959.3959.2
602	gi|115486063									39399	1	1	1	543.308	1084.6	2	1084.6	-0.0005	0	62.28	0.00019	R	LFESHAILR	Y			Laura_Sample10.4089.4089.2
602	gi|115486063									39400	1	1	1	543.308	1084.6	2	1084.6	-0.0005	0	62.61	0.00018	R	LFESHAILR	Y			Laura_Sample02.4055.4055.2
602	gi|115486063									39401	1	1	1	543.308	1084.6	2	1084.6	-0.0005	0	51.94	0.0021	R	LFESHAILR	Y			Laura_Sample13.3892.3892.2
602	gi|115486063									39402	1	1	1	543.308	1084.6	2	1084.6	-0.0005	0	68.22	5e-05	R	LFESHAILR	Y			Laura_Sample05.4055.4055.2
602	gi|115486063									39403	1	1	1	543.308	1084.6	2	1084.6	-0.0005	0	57.43	0.0006	R	LFESHAILR	Y			Laura_Sample18.3951.3951.2
602	gi|115486063									39404	1	1	1	543.308	1084.6	2	1084.6	-0.0005	0	51.93	0.0021	R	LFESHAILR	Y			Laura_Sample11.4031.4031.2
602	gi|115486063									39405	1	1	1	543.308	1084.6	2	1084.6	-0.0005	0	54.94	0.0011	R	LFESHAILR	Y			Laura_Sample09.4059.4059.2
602	gi|115486063									39406	1	1	1	543.308	1084.6	2	1084.6	-0.0005	0	62.41	0.00019	R	LFESHAILR	Y			Laura_Sample03.4098.4098.2
602	gi|115486063									39407	1	1	1	543.308	1084.6	2	1084.6	-0.0005	0	64.55	0.00012	R	LFESHAILR	Y			Laura_Sample06.4108.4108.2
602	gi|115486063									39408	1	1	1	543.308	1084.6	2	1084.6	-0.0005	0	65.73	8.8e-05	R	LFESHAILR	Y			Laura_Sample08.3929.3929.2
602	gi|115486063									39409	1	1	1	543.308	1084.6	2	1084.6	-0.0005	0	57.64	0.00057	R	LFESHAILR	Y			Laura_Sample04.4020.4020.2
602	gi|115486063									39410	1	1	1	543.308	1084.6	2	1084.6	-0.0005	0	53.15	0.0016	R	LFESHAILR	Y			Laura_Sample15.3978.3978.2
602	gi|115486063									39411	1	1	1	543.308	1084.6	2	1084.6	-0.0005	0	53.43	0.0015	R	LFESHAILR	Y			Laura_Sample16.3965.3965.2
811	gi|115813									121701	1	1	1	815.455	1628.9	2	1628.9	-0.0003	0	29.69	0.018	R	FAMLGAAGAIAPEILGK	A			Laura_Sample01.8385.8385.2
811	gi|115813									121704	1	1	1	815.455	1628.9	2	1628.9	-0.0003	0	56.17	6.9e-05	R	FAMLGAAGAIAPEILGK	A			Laura_Sample14.8749.8749.2
811	gi|115813									121705	1	1	1	815.455	1628.9	2	1628.9	-0.0003	0	24	0.049	R	FAMLGAAGAIAPEILGK	A			Laura_Sample05.8674.8674.2
811	gi|115813									121710	1	1	1	815.455	1628.9	2	1628.9	-0.0003	0	37.76	0.011	R	FAMLGAAGAIAPEILGK	A			Laura_Sample17.8085.8085.2
811	gi|115813									121713	1	1	1	815.455	1628.9	2	1628.9	-0.0003	0	30.61	0.0077	R	FAMLGAAGAIAPEILGK	A			Laura_Sample16.8431.8431.2
811	gi|115813									121714	1	1	1	815.455	1628.9	2	1628.9	-0.0003	0	32.72	0.014	R	FAMLGAAGAIAPEILGK	A			Laura_Sample14.8735.8735.2
811	gi|115813									121715	1	1	1	815.455	1628.9	2	1628.9	-0.0003	0	32.58	0.0018	R	FAMLGAAGAIAPEILGK	A			Laura_Sample05.8641.8641.2
811	gi|115813									121717	1	1	1	815.455	1628.9	2	1628.9	-0.0003	0	48.06	0.0006	R	FAMLGAAGAIAPEILGK	A			Laura_Sample15.8285.8285.2
811	gi|115813									121718	1	1	1	815.455	1628.9	2	1628.9	-0.0003	0	15.67	0.034	R	FAMLGAAGAIAPEILGK	A			Laura_Sample09.8692.8692.2
811	gi|115813									121721	1	1	1	815.455	1628.9	2	1628.9	-0.0003	0	30.23	0.0055	R	FAMLGAAGAIAPEILGK	A			Laura_Sample13.8233.8233.2
811	gi|115813									121722	1	1	1	815.455	1628.9	2	1628.9	-0.0003	0	47.99	0.0003	R	FAMLGAAGAIAPEILGK	A			Laura_Sample13.8240.8240.2
714	gi|116519130									38539	1	1	0	539.798	1077.58	2	1077.58	-0.0003	0	67.12	7e-05	K	ISEYVAQLR	R			Laura_Sample02.3718.3718.2
714	gi|116519130									38540	1	1	0	539.798	1077.58	2	1077.58	-0.0003	0	29.85	0.011	K	ISEYVAQLR	R			Laura_Sample03.3754.3754.2
714	gi|116519130									38541	1	1	0	539.798	1077.58	2	1077.58	-0.0003	0	37.48	0.0042	K	ISEYVAQLR	R			Laura_Sample16.3625.3625.2
714	gi|116519130									38542	1	1	0	539.798	1077.58	2	1077.58	-0.0003	0	44.23	0.0017	K	ISEYVAQLR	R			Laura_Sample01.3624.3624.2
714	gi|116519130									38544	1	1	0	539.798	1077.58	2	1077.58	-0.0003	0	53.77	0.0015	K	ISEYVAQLR	R			Laura_Sample05.3702.3702.2
714	gi|116519130									38545	1	1	0	539.798	1077.58	2	1077.58	-0.0003	0	56.85	0.00034	K	ISEYVAQLR	R			Laura_Sample18.3622.3622.2
714	gi|116519130									38546	1	1	0	539.798	1077.58	2	1077.58	-0.0003	0	40.17	0.0033	K	ISEYVAQLR	R			Laura_Sample17.3481.3481.2
714	gi|116519130									38547	1	1	0	539.798	1077.58	2	1077.58	-0.0003	0	75.47	1e-05	K	ISEYVAQLR	R			Laura_Sample17.3450.3450.2
714	gi|116519130									38548	1	1	0	539.798	1077.58	2	1077.58	-0.0003	0	43.15	0.018	K	ISEYVAQLR	R			Laura_Sample06.3769.3769.2
714	gi|116519130									38549	1	1	0	539.798	1077.58	2	1077.58	-0.0003	0	71.77	2.4e-05	K	ISEYVAQLR	R			Laura_Sample15.3640.3640.2
714	gi|116519130									38550	1	1	0	539.798	1077.58	2	1077.58	-0.0003	0	55.54	0.001	K	ISEYVAQLR	R			Laura_Sample13.3565.3565.2
714	gi|116519130									43407	1	1	1	554.335	1106.66	2	1106.66	-0.0007	0	45.32	0.0012	K	LLNLHAVATR	C			Laura_Sample16.3969.3969.2
1066	gi|116667814									60146	1	1	1	607.793	1213.57	2	1213.57	-0.0003	0	44.01	0.0024	R	YVAYGQTEAGR	L			Laura_Sample22.1421.1421.2
1066	gi|116667814									60147	1	1	1	607.793	1213.57	2	1213.57	-0.0003	0	43.91	0.0014	R	YVAYGQTEAGR	L			Laura_Sample24.1401.1401.2
662	gi|116781468									16007	1	1	1	459.739	917.464	2	917.464	-0.0001	0	41.46	0.032	R	ICLEVER	L			Laura_Sample17.3316.3316.2
662	gi|116781468									16008	1	1	1	459.739	917.464	2	917.464	-0.0001	0	41.64	0.031	R	ICLEVER	L			Laura_Sample16.3483.3483.2
662	gi|116781468									16009	1	1	1	459.739	917.464	2	917.464	-0.0001	0	42.35	0.026	R	ICLEVER	L			Laura_Sample18.3473.3473.2
662	gi|116781468									16012	1	1	1	459.739	917.464	2	917.464	-0.0001	0	41.53	0.032	R	ICLEVER	L			Laura_Sample15.3469.3469.2
662	gi|116781468									50634	1	1	0	578.277	1154.54	2	1154.54	-0.0002	0	45.08	0.0017	R	LGSVSDYCVR	H			Laura_Sample02.2906.2906.2
662	gi|116781468									50635	1	1	0	578.277	1154.54	2	1154.54	-0.0002	0	54.27	0.00041	R	LGSVSDYCVR	H			Laura_Sample18.2852.2852.2
662	gi|116781468									50636	1	1	0	578.277	1154.54	2	1154.54	-0.0002	0	47.28	0.00058	R	LGSVSDYCVR	H			Laura_Sample17.2722.2722.2
662	gi|116781468									50637	1	1	0	578.277	1154.54	2	1154.54	-0.0002	0	50.61	0.00072	R	LGSVSDYCVR	H			Laura_Sample04.2892.2892.2
662	gi|116781468									50638	1	1	0	578.277	1154.54	2	1154.54	-0.0002	0	54.09	0.00064	R	LGSVSDYCVR	H			Laura_Sample03.2941.2941.2
662	gi|116781468									50640	1	1	0	578.277	1154.54	2	1154.54	-0.0002	0	41.68	0.0021	R	LGSVSDYCVR	H			Laura_Sample11.2896.2896.2
662	gi|116781468									50641	1	1	0	578.277	1154.54	2	1154.54	-0.0002	0	47.59	0.00085	R	LGSVSDYCVR	H			Laura_Sample10.2961.2961.2
662	gi|116781468									50642	1	1	0	578.277	1154.54	2	1154.54	-0.0002	0	49.69	0.00082	R	LGSVSDYCVR	H			Laura_Sample16.2865.2865.2
662	gi|116781468									50643	1	1	0	578.277	1154.54	2	1154.54	-0.0002	0	44.95	0.0011	R	LGSVSDYCVR	H			Laura_Sample13.2815.2815.2
662	gi|116781468									50644	1	1	0	578.277	1154.54	2	1154.54	-0.0002	0	34.61	0.0063	R	LGSVSDYCVR	H			Laura_Sample15.2867.2867.2
662	gi|116781468									50645	1	1	0	578.277	1154.54	2	1154.54	-0.0002	0	54.16	0.00023	R	LGSVSDYCVR	H			Laura_Sample01.2849.2849.2
662	gi|116781468									50646	1	1	0	578.277	1154.54	2	1154.54	-0.0002	0	49.39	0.00063	R	LGSVSDYCVR	H			Laura_Sample06.2964.2964.2
662	gi|116781468									50647	1	1	0	578.277	1154.54	2	1154.54	-0.0002	0	53.27	0.00055	R	LGSVSDYCVR	H			Laura_Sample05.2911.2911.2
662	gi|116781468									50648	1	1	0	578.277	1154.54	2	1154.54	-0.0002	0	47.53	0.00096	R	LGSVSDYCVR	H			Laura_Sample14.2960.2960.2
1462	gi|116786191									106130	1	1	1	501.897	1502.67	3	1502.67	0.0024	1	21.98	0.037	K	TVMRLDMNGCYK	C	Oxidation (M)	0.000000100000.0	Laura_Sample12.1147.1147.3
778	gi|116791976									78835	1	1	1	663.346	1324.68	2	1324.68	-0.0001	0	50.89	0.0035	R	IPSGEVWAGNPAK	F			Laura_Sample15.3779.3779.2
778	gi|116791976									78837	1	1	1	663.346	1324.68	2	1324.68	-0.0001	0	52.34	0.0077	R	IPSGEVWAGNPAK	F			Laura_Sample17.3556.3556.2
778	gi|116791976									78838	1	1	1	663.346	1324.68	2	1324.68	-0.0001	0	50.47	0.013	R	IPSGEVWAGNPAK	F			Laura_Sample04.3795.3795.2
778	gi|116791976									78839	1	1	1	663.346	1324.68	2	1324.68	-0.0001	0	47.39	0.016	R	IPSGEVWAGNPAK	F			Laura_Sample13.3665.3665.2
778	gi|116791976									78840	1	1	1	663.346	1324.68	2	1324.68	-0.0001	0	66.92	0.00029	R	IPSGEVWAGNPAK	F			Laura_Sample03.3881.3881.2
778	gi|116791976									78841	1	1	1	663.346	1324.68	2	1324.68	-0.0001	0	71.78	9.4e-05	R	IPSGEVWAGNPAK	F			Laura_Sample18.3723.3723.2
778	gi|116791976									78842	1	1	1	663.346	1324.68	2	1324.68	-0.0001	0	72.67	7.7e-05	R	IPSGEVWAGNPAK	F			Laura_Sample14.3900.3900.2
778	gi|116791976									78843	1	1	1	663.346	1324.68	2	1324.68	-0.0001	0	44.15	0.019	R	IPSGEVWAGNPAK	F			Laura_Sample02.3827.3827.2
778	gi|116791976									78844	1	1	1	663.346	1324.68	2	1324.68	-0.0001	0	51.53	0.0053	R	IPSGEVWAGNPAK	F			Laura_Sample06.3876.3876.2
778	gi|116791976									78845	1	1	1	663.346	1324.68	2	1324.68	-0.0001	0	50.36	0.012	R	IPSGEVWAGNPAK	F			Laura_Sample10.3864.3864.2
778	gi|116791976									78846	1	1	1	663.346	1324.68	2	1324.68	-0.0001	0	36.85	0.043	R	IPSGEVWAGNPAK	F			Laura_Sample05.3814.3814.2
769	gi|116793569									65425	1	1	1	622.781	1243.55	2	1243.55	-0.0001	0	40.95	0.0022	R	SFASGGEDGYVR	L			Laura_Sample17.2319.2319.2
769	gi|116793569									65426	1	1	1	622.781	1243.55	2	1243.55	-0.0001	0	39.29	0.0049	R	SFASGGEDGYVR	L			Laura_Sample23.2388.2388.2
769	gi|116793569									65427	1	1	1	622.781	1243.55	2	1243.55	-0.0001	0	47.99	0.0017	R	SFASGGEDGYVR	L			Laura_Sample21.2395.2395.2
769	gi|116793569									65428	1	1	1	622.781	1243.55	2	1243.55	-0.0001	0	39.4	0.011	R	SFASGGEDGYVR	L			Laura_Sample20.2395.2395.2
769	gi|116793569									65429	1	1	1	622.781	1243.55	2	1243.55	-0.0001	0	61.79	7.2e-05	R	SFASGGEDGYVR	L			Laura_Sample18.2403.2403.2
769	gi|116793569									65431	1	1	1	622.781	1243.55	2	1243.55	-0.0001	0	43.13	0.0053	R	SFASGGEDGYVR	L			Laura_Sample02.2439.2439.2
769	gi|116793569									65432	1	1	1	622.781	1243.55	2	1243.55	-0.0001	0	42.23	0.0065	R	SFASGGEDGYVR	L			Laura_Sample15.2429.2429.2
769	gi|116793569									65434	1	1	1	622.781	1243.55	2	1243.55	-0.0001	0	35.28	0.032	R	SFASGGEDGYVR	L			Laura_Sample11.2438.2438.2
769	gi|116793569									65435	1	1	1	622.781	1243.55	2	1243.55	-0.0001	0	27.59	0.021	R	SFASGGEDGYVR	L			Laura_Sample10.2501.2501.2
769	gi|116793569									65436	1	1	1	622.781	1243.55	2	1243.55	-0.0001	0	40.62	0.0055	R	SFASGGEDGYVR	L			Laura_Sample04.2433.2433.2
769	gi|116793569									65437	1	1	1	622.781	1243.55	2	1243.55	-0.0001	0	49.54	0.0012	R	SFASGGEDGYVR	L			Laura_Sample03.2465.2465.2
769	gi|116793569									65440	1	1	1	622.781	1243.55	2	1243.55	-0.0001	0	50.23	0.001	R	SFASGGEDGYVR	L			Laura_Sample06.2489.2489.2
212	gi|1168191									3299	1	0	0	408.714	815.414	2	815.414	0.0004	0	42.91	0.032	K	LAEQAER	Y			Laura_Sample21.377.377.2
212	gi|1168191									3301	1	0	0	408.714	815.414	2	815.414	0.0004	0	47.37	0.012	K	LAEQAER	Y			Laura_Sample15.366.366.2
212	gi|1168191									13941	1	0	0	453.716	905.418	2	905.418	-0.0003	1	38.7	0.038	K	MKGDYHR	Y			Laura_Sample22.289.289.2
212	gi|1168191									14306	1	0	0	454.266	906.517	2	906.517	-0.0002	0	39.62	0.031	R	NLLSVAYK	N			Laura_Sample05.4608.4608.2
212	gi|1168191									15843	1	0	0	459.269	916.523	2	916.523	-0.0004	0	43.32	0.015	R	IISSIEQK	E			Laura_Sample19.2095.2095.2
212	gi|1168191									15870	2	0	0	459.269	916.523	2	916.523	-0.0003	0	38.6	0.045	R	IISSIEQK	E			Laura_Sample15.1825.1825.2
212	gi|1168191									15871	1	0	0	459.269	916.523	2	916.523	-0.0003	0	50.41	0.003	R	IISSIEQK	E			Laura_Sample16.1818.1818.2
212	gi|1168191									46206	1	1	1	563.777	1125.54	2	1125.54	-0.0024	0	34.34	0.012	R	GNEDHVNTIK	E			Laura_Sample17.662.662.2
212	gi|1168191									46208	1	1	1	563.777	1125.54	2	1125.54	-0.0024	0	38.04	0.019	R	GNEDHVNTIK	E			Laura_Sample16.712.712.2
212	gi|1168191									56353	1	0	0	595.334	1188.65	2	1188.65	-0.0001	0	62.21	0.0002	K	DSTLIMQLLR	D			Laura_Sample16.8347.8347.2
212	gi|1168191									82711	1	1	0	675.865	1349.72	2	1349.72	-0.0032	1	58.18	0.00058	R	KEAAENTLLAYK	S			Laura_Sample16.3225.3225.2
212	gi|1168191									82715	1	1	0	675.865	1349.72	2	1349.72	-0.0032	1	25.2	0.046	R	KEAAENTLLAYK	S			Laura_Sample10.3349.3349.2
212	gi|1168191									82721	1	1	0	675.865	1349.72	2	1349.72	-0.0032	1	44.23	0.0019	R	KEAAENTLLAYK	S			Laura_Sample15.3227.3227.2
212	gi|1168191									82722	1	1	0	675.865	1349.72	2	1349.72	-0.0032	1	45.14	0.0066	R	KEAAENTLLAYK	S			Laura_Sample17.3085.3085.2
212	gi|1168191									89014	1	1	0	695.838	1389.66	2	1389.66	-0.0005	0	33.16	0.012	K	TADVEELTVEER	N			Laura_Sample17.3519.3519.2
212	gi|1168191									89015	1	1	0	695.838	1389.66	2	1389.66	-0.0005	0	24.24	0.022	K	TADVEELTVEER	N			Laura_Sample14.3813.3813.2
212	gi|1168191									89017	1	1	0	695.838	1389.66	2	1389.66	-0.0005	0	75.45	2.7e-06	K	TADVEELTVEER	N			Laura_Sample17.3497.3497.2
212	gi|1168191									89018	1	1	0	695.838	1389.66	2	1389.66	-0.0005	0	37.75	0.0023	K	TADVEELTVEER	N			Laura_Sample03.3813.3813.2
212	gi|1168191									89020	1	1	0	695.838	1389.66	2	1389.66	-0.0005	0	68.5	2.4e-05	K	TADVEELTVEER	N			Laura_Sample16.3706.3706.2
212	gi|1168191									89021	1	1	0	695.838	1389.66	2	1389.66	-0.0005	0	39.06	0.0027	K	TADVEELTVEER	N			Laura_Sample15.3721.3721.2
212	gi|1168191									89022	1	1	0	695.838	1389.66	2	1389.66	-0.0005	0	51.45	0.001	K	TADVEELTVEER	N			Laura_Sample16.3677.3677.2
212	gi|1168191									89023	1	1	0	695.838	1389.66	2	1389.66	-0.0005	0	68.76	1.2e-05	K	TADVEELTVEER	N			Laura_Sample16.3669.3669.2
212	gi|1168191									89025	1	1	0	695.838	1389.66	2	1389.66	-0.0005	0	61.09	2.4e-05	K	TADVEELTVEER	N			Laura_Sample22.3588.3588.2
212	gi|1168191									89026	1	1	0	695.838	1389.66	2	1389.66	-0.0005	0	71.22	1e-05	K	TADVEELTVEER	N			Laura_Sample24.3560.3560.2
212	gi|1168191									89027	1	1	0	695.838	1389.66	2	1389.66	-0.0005	0	44.62	0.00038	K	TADVEELTVEER	N			Laura_Sample15.3679.3679.2
212	gi|1168191									93574	1	0	0	709.877	1417.74	2	1417.74	-0.0012	1	43.19	0.00064	R	IISSIEQKEESR	G			Laura_Sample23.1888.1888.2
212	gi|1168191									93575	1	0	0	709.877	1417.74	2	1417.74	-0.0012	1	38.81	0.0037	R	IISSIEQKEESR	G			Laura_Sample07.1948.1948.2
212	gi|1168191									93576	1	0	0	709.877	1417.74	2	1417.74	-0.0012	1	66.36	3.9e-05	R	IISSIEQKEESR	G			Laura_Sample19.1908.1908.2
212	gi|1168191									93577	1	0	0	709.877	1417.74	2	1417.74	-0.0012	1	58.53	4.3e-05	R	IISSIEQKEESR	G			Laura_Sample14.1924.1924.2
212	gi|1168191									93578	1	0	0	709.877	1417.74	2	1417.74	-0.0012	1	55.17	0.00056	R	IISSIEQKEESR	G			Laura_Sample15.1927.1927.2
212	gi|1168191									93579	1	0	0	709.877	1417.74	2	1417.74	-0.0012	1	51.68	0.0011	R	IISSIEQKEESR	G			Laura_Sample09.1987.1987.2
212	gi|1168191									93580	1	0	0	709.877	1417.74	2	1417.74	-0.0012	1	74	5.4e-06	R	IISSIEQKEESR	G			Laura_Sample03.1951.1951.2
212	gi|1168191									93581	1	0	0	709.877	1417.74	2	1417.74	-0.0012	1	30.4	0.012	R	IISSIEQKEESR	G			Laura_Sample06.1982.1982.2
212	gi|1168191									93582	1	0	0	709.877	1417.74	2	1417.74	-0.0012	1	52.99	0.00022	R	IISSIEQKEESR	G			Laura_Sample02.1950.1950.2
212	gi|1168191									93583	1	0	0	709.877	1417.74	2	1417.74	-0.0012	1	60.93	0.00012	R	IISSIEQKEESR	G			Laura_Sample10.1989.1989.2
212	gi|1168191									93584	1	0	0	709.877	1417.74	2	1417.74	-0.0012	1	34.79	0.0059	R	IISSIEQKEESR	G			Laura_Sample11.1948.1948.2
212	gi|1168191									93585	1	0	0	709.877	1417.74	2	1417.74	-0.0012	1	42.2	0.0038	R	IISSIEQKEESR	G			Laura_Sample18.1937.1937.2
212	gi|1168191									93586	1	0	0	709.877	1417.74	2	1417.74	-0.0012	1	50.32	0.0011	R	IISSIEQKEESR	G			Laura_Sample05.1965.1965.2
212	gi|1168191									93587	1	0	0	709.877	1417.74	2	1417.74	-0.0012	1	53.08	0.00014	R	IISSIEQKEESR	G			Laura_Sample13.1948.1948.2
212	gi|1168191									93588	1	0	0	709.877	1417.74	2	1417.74	-0.0012	1	49.36	0.00047	R	IISSIEQKEESR	G			Laura_Sample16.1930.1930.2
212	gi|1168191									93602	1	0	0	473.587	1417.74	3	1417.74	-0.0005	1	29.31	0.043	R	IISSIEQKEESR	G			Laura_Sample15.1661.1661.3
212	gi|1168191									93604	1	0	0	709.878	1417.74	2	1417.74	-0.0001	1	61.68	0.00017	R	IISSIEQKEESR	G			Laura_Sample07.1659.1659.2
212	gi|1168191									93605	1	0	0	709.878	1417.74	2	1417.74	-0.0001	1	59.7	0.00016	R	IISSIEQKEESR	G			Laura_Sample04.1690.1690.2
212	gi|1168191									93606	1	0	0	709.878	1417.74	2	1417.74	-0.0001	1	69.36	1.3e-05	R	IISSIEQKEESR	G			Laura_Sample06.1700.1700.2
212	gi|1168191									93607	1	0	0	709.878	1417.74	2	1417.74	-0.0001	1	74.41	7.3e-06	R	IISSIEQKEESR	G			Laura_Sample03.1669.1669.2
212	gi|1168191									93608	1	0	0	709.878	1417.74	2	1417.74	-0.0001	1	76.9	7e-06	R	IISSIEQKEESR	G			Laura_Sample21.1629.1629.2
212	gi|1168191									93609	1	0	0	709.878	1417.74	2	1417.74	-0.0001	1	64.54	3.3e-05	R	IISSIEQKEESR	G			Laura_Sample01.1662.1662.2
212	gi|1168191									93610	1	0	0	709.878	1417.74	2	1417.74	-0.0001	1	70.6	5.4e-06	R	IISSIEQKEESR	G			Laura_Sample09.1707.1707.2
212	gi|1168191									93611	1	0	0	709.878	1417.74	2	1417.74	-0.0001	1	62.19	5.9e-05	R	IISSIEQKEESR	G			Laura_Sample20.1667.1667.2
212	gi|1168191									93612	1	0	0	709.878	1417.74	2	1417.74	-0.0001	1	76.93	7e-06	R	IISSIEQKEESR	G			Laura_Sample23.1630.1630.2
212	gi|1168191									93613	1	0	0	709.878	1417.74	2	1417.74	-0.0001	1	56.35	0.0002	R	IISSIEQKEESR	G			Laura_Sample12.1671.1671.2
212	gi|1168191									93614	1	0	0	709.878	1417.74	2	1417.74	-0.0001	1	59.34	0.00022	R	IISSIEQKEESR	G			Laura_Sample18.1648.1648.2
212	gi|1168191									93615	1	0	0	709.878	1417.74	2	1417.74	-0.0001	1	80.02	3.4e-06	R	IISSIEQKEESR	G			Laura_Sample22.1643.1643.2
212	gi|1168191									93616	1	0	0	709.878	1417.74	2	1417.74	-0.0001	1	77.08	6.8e-06	R	IISSIEQKEESR	G			Laura_Sample19.1657.1657.2
212	gi|1168191									93617	1	0	0	709.878	1417.74	2	1417.74	-0.0001	1	64.51	3.3e-05	R	IISSIEQKEESR	G			Laura_Sample11.1664.1664.2
212	gi|1168191									93618	1	0	0	709.878	1417.74	2	1417.74	-0.0001	1	64.54	4.3e-05	R	IISSIEQKEESR	G			Laura_Sample02.1682.1682.2
212	gi|1168191									93619	1	0	0	709.878	1417.74	2	1417.74	-0.0001	1	74.06	1.3e-05	R	IISSIEQKEESR	G			Laura_Sample14.1659.1659.2
212	gi|1168191									93620	1	0	0	709.878	1417.74	2	1417.74	-0.0001	1	61.78	0.00017	R	IISSIEQKEESR	G			Laura_Sample24.1629.1629.2
212	gi|1168191									93621	1	0	0	709.878	1417.74	2	1417.74	-0.0001	1	76.9	6.8e-06	R	IISSIEQKEESR	G			Laura_Sample17.1633.1633.2
212	gi|1168191									93622	1	0	0	709.878	1417.74	2	1417.74	-0.0001	1	59.63	0.00038	R	IISSIEQKEESR	G			Laura_Sample10.1711.1711.2
212	gi|1168191									93623	1	0	0	709.878	1417.74	2	1417.74	-0.0001	1	52.01	0.00026	R	IISSIEQKEESR	G			Laura_Sample08.1660.1660.2
212	gi|1168191									93624	1	0	0	709.878	1417.74	2	1417.74	-0.0001	1	61.72	0.00023	R	IISSIEQKEESR	G			Laura_Sample05.1693.1693.2
212	gi|1168191									93625	1	0	0	709.878	1417.74	2	1417.74	-0.0001	1	76.9	6.5e-06	R	IISSIEQKEESR	G			Laura_Sample13.1660.1660.2
212	gi|1168191									93626	1	0	0	709.878	1417.74	2	1417.74	-0.0001	1	64.43	0.00012	R	IISSIEQKEESR	G			Laura_Sample16.1649.1649.2
212	gi|1168191									93627	1	0	0	709.878	1417.74	2	1417.74	-0.0001	1	63.36	0.00013	R	IISSIEQKEESR	G			Laura_Sample15.1662.1662.2
212	gi|1168191									115455	1	1	1	525.59	1573.75	3	1573.75	-0.0014	1	22.27	0.024	R	GNEDHVNTIKEYR	S			Laura_Sample19.1269.1269.3
212	gi|1168191									115457	1	1	1	525.59	1573.75	3	1573.75	-0.0014	1	17.66	0.022	R	GNEDHVNTIKEYR	S			Laura_Sample20.1293.1293.3
212	gi|1168191									142347	1	1	0	901.991	1801.97	2	1801.97	-0.0003	0	46.35	0.00025	K	SAQDIALAELAPTHPIR	L			Laura_Sample17.5559.5559.2
212	gi|1168191									142348	1	1	0	901.991	1801.97	2	1801.97	-0.0003	0	49.97	6.8e-05	K	SAQDIALAELAPTHPIR	L			Laura_Sample13.5764.5764.2
212	gi|1168191									142349	1	1	0	901.991	1801.97	2	1801.97	-0.0003	0	57.82	6e-05	K	SAQDIALAELAPTHPIR	L			Laura_Sample03.6104.6104.2
212	gi|1168191									142350	1	1	0	901.991	1801.97	2	1801.97	-0.0003	0	49.36	0.00023	K	SAQDIALAELAPTHPIR	L			Laura_Sample01.5885.5885.2
212	gi|1168191									142351	1	1	0	901.991	1801.97	2	1801.97	-0.0003	0	63.89	8.3e-06	K	SAQDIALAELAPTHPIR	L			Laura_Sample14.6152.6152.2
212	gi|1168191									142352	1	1	0	901.991	1801.97	2	1801.97	-0.0003	0	71.52	2.9e-06	K	SAQDIALAELAPTHPIR	L			Laura_Sample14.6201.6201.2
212	gi|1168191									142353	1	1	0	901.991	1801.97	2	1801.97	-0.0003	0	68.76	6.1e-06	K	SAQDIALAELAPTHPIR	L			Laura_Sample15.5824.5824.2
212	gi|1168191									142354	1	1	0	901.991	1801.97	2	1801.97	-0.0003	0	68.09	5.1e-06	K	SAQDIALAELAPTHPIR	L			Laura_Sample16.5878.5878.2
212	gi|1168191									142355	1	1	0	901.991	1801.97	2	1801.97	-0.0003	0	72.3	3.1e-06	K	SAQDIALAELAPTHPIR	L			Laura_Sample10.6034.6034.2
212	gi|1168191									142356	1	1	0	901.991	1801.97	2	1801.97	-0.0003	0	51.86	0.00029	K	SAQDIALAELAPTHPIR	L			Laura_Sample05.6068.6068.2
212	gi|1168191									142357	1	1	0	901.991	1801.97	2	1801.97	-0.0003	0	60.82	4.9e-05	K	SAQDIALAELAPTHPIR	L			Laura_Sample05.6078.6078.2
212	gi|1168191									142360	1	1	0	601.663	1801.97	3	1801.97	-0.0002	0	32.75	0.0089	K	SAQDIALAELAPTHPIR	L			Laura_Sample15.5826.5826.3
212	gi|1168191									142361	1	1	0	601.663	1801.97	3	1801.97	-0.0002	0	26.8	0.0094	K	SAQDIALAELAPTHPIR	L			Laura_Sample16.5886.5886.3
212	gi|1168191									142362	1	1	0	601.663	1801.97	3	1801.97	-0.0002	0	25.23	0.012	K	SAQDIALAELAPTHPIR	L			Laura_Sample17.5566.5566.3
212	gi|1168191									142363	1	1	0	601.663	1801.97	3	1801.97	-0.0002	0	31.14	0.024	K	SAQDIALAELAPTHPIR	L			Laura_Sample14.6153.6153.3
212	gi|1168191									142364	1	1	0	601.663	1801.97	3	1801.97	-0.0002	0	24.22	0.011	K	SAQDIALAELAPTHPIR	L			Laura_Sample17.5583.5583.3
212	gi|1168191									194451	1	1	1	1209.62	2417.23	2	2417.24	-0.0025	0	26.17	0.0086	K	ICDGILSLLESNLIPSASTAESK	V			Laura_Sample15.9885.9885.2
212	gi|1168191									194455	1	1	1	1209.62	2417.23	2	2417.24	-0.0025	0	24.21	0.01	K	ICDGILSLLESNLIPSASTAESK	V			Laura_Sample19.9980.9980.2
212	gi|1168191									194456	1	1	1	1209.62	2417.23	2	2417.24	-0.0025	0	33.11	0.0025	K	ICDGILSLLESNLIPSASTAESK	V			Laura_Sample07.10052.10052.2
212	gi|1168191									194457	1	1	1	1209.62	2417.23	2	2417.24	-0.0025	0	26.44	0.0081	K	ICDGILSLLESNLIPSASTAESK	V			Laura_Sample19.9966.9966.2
212	gi|1168191									194459	1	1	1	1209.62	2417.23	2	2417.24	-0.0025	0	51.74	4.7e-05	K	ICDGILSLLESNLIPSASTAESK	V			Laura_Sample13.9747.9747.2
212	gi|1168191									194460	1	1	1	1209.62	2417.23	2	2417.24	-0.0025	0	46.76	0.00019	K	ICDGILSLLESNLIPSASTAESK	V			Laura_Sample15.9811.9811.2
212	gi|1168191									194463	1	1	1	1209.62	2417.23	2	2417.24	-0.0025	0	34.32	0.0017	K	ICDGILSLLESNLIPSASTAESK	V			Laura_Sample21.9969.9969.2
212	gi|1168191									194464	1	1	1	1209.62	2417.23	2	2417.24	-0.0025	0	43.52	0.00096	K	ICDGILSLLESNLIPSASTAESK	V			Laura_Sample17.9582.9582.2
212	gi|1168191									194465	1	1	1	1209.62	2417.23	2	2417.24	-0.0025	0	46.48	0.00027	K	ICDGILSLLESNLIPSASTAESK	V			Laura_Sample16.10047.10047.2
212	gi|1168191									194466	1	1	1	1209.62	2417.23	2	2417.24	-0.0025	0	43.98	0.00031	K	ICDGILSLLESNLIPSASTAESK	V			Laura_Sample10.10076.10076.2
212	gi|1168191									194467	1	1	1	1209.62	2417.23	2	2417.24	-0.0025	0	34.78	0.002	K	ICDGILSLLESNLIPSASTAESK	V			Laura_Sample08.9852.9852.2
212	gi|1168191									194468	1	1	1	1209.62	2417.23	2	2417.24	-0.0025	0	32.38	0.0055	K	ICDGILSLLESNLIPSASTAESK	V			Laura_Sample20.9886.9886.2
212	gi|1168191									194469	1	1	1	1209.62	2417.23	2	2417.24	-0.0025	0	42.57	0.00024	K	ICDGILSLLESNLIPSASTAESK	V			Laura_Sample10.10062.10062.2
212	gi|1168191									194471	1	1	1	1209.62	2417.23	2	2417.24	-0.0025	0	34.7	0.0017	K	ICDGILSLLESNLIPSASTAESK	V			Laura_Sample11.10110.10110.2
212	gi|1168191									194472	1	1	1	1209.62	2417.23	2	2417.24	-0.0025	0	43.07	0.00035	K	ICDGILSLLESNLIPSASTAESK	V			Laura_Sample09.10288.10288.2
212	gi|1168191									194473	1	1	1	1209.62	2417.23	2	2417.24	-0.0025	0	28.14	0.0084	K	ICDGILSLLESNLIPSASTAESK	V			Laura_Sample22.9804.9804.2
212	gi|1168191									194474	1	1	1	1209.62	2417.23	2	2417.24	-0.0025	0	57.92	1.6e-05	K	ICDGILSLLESNLIPSASTAESK	V			Laura_Sample09.10238.10238.2
212	gi|1168191									194475	1	1	1	1209.62	2417.23	2	2417.24	-0.0025	0	44.58	0.00011	K	ICDGILSLLESNLIPSASTAESK	V			Laura_Sample11.10095.10095.2
212	gi|1168191									194476	1	1	1	1209.62	2417.23	2	2417.24	-0.0025	0	38.92	0.0006	K	ICDGILSLLESNLIPSASTAESK	V			Laura_Sample03.10258.10258.2
212	gi|1168191									194477	1	1	1	1209.62	2417.23	2	2417.24	-0.0025	0	58.64	1.9e-05	K	ICDGILSLLESNLIPSASTAESK	V			Laura_Sample16.9920.9920.2
212	gi|1168191									194478	1	1	1	1209.62	2417.23	2	2417.24	-0.0025	0	72.99	5.4e-07	K	ICDGILSLLESNLIPSASTAESK	V			Laura_Sample16.9910.9910.2
212	gi|1168191									194479	1	1	1	1209.62	2417.23	2	2417.24	-0.0025	0	66.9	5.8e-06	K	ICDGILSLLESNLIPSASTAESK	V			Laura_Sample09.10252.10252.2
212	gi|1168191									194480	1	1	1	1209.62	2417.23	2	2417.24	-0.0025	0	79.7	1.5e-07	K	ICDGILSLLESNLIPSASTAESK	V			Laura_Sample03.10266.10266.2
212	gi|1168191									194481	1	1	1	1209.62	2417.23	2	2417.24	-0.0025	0	70.39	3e-06	K	ICDGILSLLESNLIPSASTAESK	V			Laura_Sample03.10302.10302.2
212	gi|1168191									194482	1	1	1	1209.62	2417.23	2	2417.24	-0.0025	0	79.71	1.5e-07	K	ICDGILSLLESNLIPSASTAESK	V			Laura_Sample14.10317.10317.2
212	gi|1168191									194483	1	1	1	1209.62	2417.23	2	2417.24	-0.0025	0	85.43	6.7e-08	K	ICDGILSLLESNLIPSASTAESK	V			Laura_Sample14.10323.10323.2
212	gi|1168191									194484	1	1	1	1209.62	2417.23	2	2417.24	-0.0025	0	80.31	3.2e-07	K	ICDGILSLLESNLIPSASTAESK	V			Laura_Sample16.9964.9964.2
212	gi|1168191									194485	1	1	1	1209.62	2417.23	2	2417.24	-0.0025	0	49.91	7.5e-05	K	ICDGILSLLESNLIPSASTAESK	V			Laura_Sample14.10306.10306.2
261	gi|1172582									26187	1	1	0	496.745	991.475	2	991.476	-0.0004	1	52.71	0.0015	K	VRDCLDSK	K			Laura_Sample18.633.633.2
261	gi|1172582									26190	1	1	0	496.745	991.475	2	991.476	-0.0004	1	47.33	0.0028	K	VRDCLDSK	K			Laura_Sample21.651.651.2
261	gi|1172582									26193	1	1	0	496.745	991.475	2	991.476	-0.0004	1	47.41	0.0028	K	VRDCLDSK	K			Laura_Sample02.674.674.2
261	gi|1172582									26195	1	1	0	496.745	991.475	2	991.476	-0.0004	1	35.82	0.019	K	VRDCLDSK	K			Laura_Sample13.649.649.2
261	gi|1172582									26208	1	1	0	496.745	991.475	2	991.476	-0.0004	1	42.44	0.0058	K	VRDCLDSK	K			Laura_Sample14.711.711.2
261	gi|1172582									39634	1	1	0	543.811	1085.61	2	1085.61	-0.0003	0	59.69	0.00035	K	VNTASIAPVSK	V			Laura_Sample18.2308.2308.2
261	gi|1172582									39635	1	1	0	543.811	1085.61	2	1085.61	-0.0003	0	58.83	0.00042	K	VNTASIAPVSK	V			Laura_Sample13.2302.2302.2
261	gi|1172582									39636	1	1	0	543.811	1085.61	2	1085.61	-0.0003	0	62.8	0.00017	K	VNTASIAPVSK	V			Laura_Sample10.2399.2399.2
261	gi|1172582									39637	1	1	0	543.811	1085.61	2	1085.61	-0.0003	0	46.56	0.0071	K	VNTASIAPVSK	V			Laura_Sample24.2238.2238.2
261	gi|1172582									39639	1	1	0	543.811	1085.61	2	1085.61	-0.0003	0	59.31	0.00038	K	VNTASIAPVSK	V			Laura_Sample20.2279.2279.2
261	gi|1172582									39640	1	1	0	543.811	1085.61	2	1085.61	-0.0003	0	48.18	0.0049	K	VNTASIAPVSK	V			Laura_Sample22.2260.2260.2
261	gi|1172582									39641	1	1	0	543.811	1085.61	2	1085.61	-0.0003	0	61.7	0.0002	K	VNTASIAPVSK	V			Laura_Sample17.2236.2236.2
261	gi|1172582									39642	1	1	0	543.811	1085.61	2	1085.61	-0.0003	0	44.1	0.013	K	VNTASIAPVSK	V			Laura_Sample23.2276.2276.2
261	gi|1172582									39643	1	1	0	543.811	1085.61	2	1085.61	-0.0003	0	52.16	0.0017	K	VNTASIAPVSK	V			Laura_Sample01.2302.2302.2
261	gi|1172582									39644	1	1	0	543.811	1085.61	2	1085.61	-0.0003	0	61.06	0.00018	K	VNTASIAPVSK	V			Laura_Sample14.2391.2391.2
261	gi|1172582									39645	1	1	0	543.811	1085.61	2	1085.61	-0.0003	0	54.95	0.001	K	VNTASIAPVSK	V			Laura_Sample06.2390.2390.2
261	gi|1172582									39646	1	1	0	543.811	1085.61	2	1085.61	-0.0003	0	57.46	0.00058	K	VNTASIAPVSK	V			Laura_Sample11.2347.2347.2
261	gi|1172582									39647	1	1	0	543.811	1085.61	2	1085.61	-0.0003	0	65.52	7.5e-05	K	VNTASIAPVSK	V			Laura_Sample08.2301.2301.2
261	gi|1172582									39648	1	1	0	543.811	1085.61	2	1085.61	-0.0003	0	65.66	8.8e-05	K	VNTASIAPVSK	V			Laura_Sample02.2344.2344.2
261	gi|1172582									39649	1	1	0	543.811	1085.61	2	1085.61	-0.0003	0	61.76	0.00021	K	VNTASIAPVSK	V			Laura_Sample12.2342.2342.2
261	gi|1172582									39650	1	1	0	543.811	1085.61	2	1085.61	-0.0003	0	58.33	0.00026	K	VNTASIAPVSK	V			Laura_Sample09.2399.2399.2
261	gi|1172582									39651	1	1	0	543.811	1085.61	2	1085.61	-0.0003	0	73.58	8.9e-06	K	VNTASIAPVSK	V			Laura_Sample16.2317.2317.2
261	gi|1172582									39652	1	1	0	543.811	1085.61	2	1085.61	-0.0003	0	58.51	0.00033	K	VNTASIAPVSK	V			Laura_Sample03.2374.2374.2
261	gi|1172582									39653	1	1	0	543.811	1085.61	2	1085.61	-0.0003	0	59.29	0.00014	K	VNTASIAPVSK	V			Laura_Sample04.2335.2335.2
261	gi|1172582									39654	1	1	0	543.811	1085.61	2	1085.61	-0.0003	0	55.22	0.00097	K	VNTASIAPVSK	V			Laura_Sample21.2282.2282.2
261	gi|1172582									39655	1	1	0	543.811	1085.61	2	1085.61	-0.0003	0	45.98	0.0081	K	VNTASIAPVSK	V			Laura_Sample19.2283.2283.2
261	gi|1172582									39656	1	1	0	543.811	1085.61	2	1085.61	-0.0003	0	39.36	0.026	K	VNTASIAPVSK	V			Laura_Sample15.2360.2360.2
261	gi|1172582									55239	1	1	0	592.283	1182.55	2	1182.55	-0.0007	1	71.37	1.4e-05	R	EGSSLYDEKR	N			Laura_Sample22.940.940.2
261	gi|1172582									55240	1	1	0	592.283	1182.55	2	1182.55	-0.0007	1	83.82	9.1e-07	R	EGSSLYDEKR	N			Laura_Sample24.922.922.2
261	gi|1172582									55241	1	1	0	592.283	1182.55	2	1182.55	-0.0007	1	56.51	0.00049	R	EGSSLYDEKR	N			Laura_Sample17.898.898.2
261	gi|1172582									55243	1	1	0	592.283	1182.55	2	1182.55	-0.0007	1	65.6	6e-05	R	EGSSLYDEKR	N			Laura_Sample16.937.937.2
261	gi|1172582									55244	1	1	0	592.283	1182.55	2	1182.55	-0.0007	1	51.78	0.0015	R	EGSSLYDEKR	N			Laura_Sample23.945.945.2
261	gi|1172582									55245	1	1	0	592.283	1182.55	2	1182.55	-0.0007	1	68.74	2.9e-05	R	EGSSLYDEKR	N			Laura_Sample12.966.966.2
261	gi|1172582									55246	1	1	0	592.283	1182.55	2	1182.55	-0.0007	1	68.92	2.8e-05	R	EGSSLYDEKR	N			Laura_Sample13.929.929.2
261	gi|1172582									55247	1	1	0	592.283	1182.55	2	1182.55	-0.0007	1	69	2.6e-05	R	EGSSLYDEKR	N			Laura_Sample14.976.976.2
261	gi|1172582									55248	1	1	0	592.283	1182.55	2	1182.55	-0.0007	1	41.06	0.017	R	EGSSLYDEKR	N			Laura_Sample09.1003.1003.2
261	gi|1172582									55249	1	1	0	592.283	1182.55	2	1182.55	-0.0007	1	60.38	0.0002	R	EGSSLYDEKR	N			Laura_Sample21.936.936.2
261	gi|1172582									55250	1	1	0	592.283	1182.55	2	1182.55	-0.0007	1	66.27	4.4e-05	R	EGSSLYDEKR	N			Laura_Sample11.960.960.2
261	gi|1172582									55251	1	1	0	592.283	1182.55	2	1182.55	-0.0007	1	65.58	4.7e-05	R	EGSSLYDEKR	N			Laura_Sample10.996.996.2
261	gi|1172582									55252	1	1	0	592.283	1182.55	2	1182.55	-0.0007	1	71.51	1.5e-05	R	EGSSLYDEKR	N			Laura_Sample20.950.950.2
261	gi|1172582									55253	1	1	0	592.283	1182.55	2	1182.55	-0.0007	1	65.83	4.8e-05	R	EGSSLYDEKR	N			Laura_Sample19.945.945.2
261	gi|1172582									55254	1	1	0	592.283	1182.55	2	1182.55	-0.0007	1	71.45	1.6e-05	R	EGSSLYDEKR	N			Laura_Sample01.914.914.2
261	gi|1172582									55255	1	1	0	592.283	1182.55	2	1182.55	-0.0007	1	71.47	1.6e-05	R	EGSSLYDEKR	N			Laura_Sample15.948.948.2
261	gi|1172582									55256	1	1	0	592.283	1182.55	2	1182.55	-0.0007	1	68.89	2.8e-05	R	EGSSLYDEKR	N			Laura_Sample05.967.967.2
261	gi|1172582									55257	1	1	0	592.283	1182.55	2	1182.55	-0.0007	1	57.66	0.00038	R	EGSSLYDEKR	N			Laura_Sample04.972.972.2
261	gi|1172582									55258	1	1	0	592.283	1182.55	2	1182.55	-0.0007	1	48.07	0.00057	R	EGSSLYDEKR	N			Laura_Sample07.989.989.2
261	gi|1172582									55259	1	1	0	592.283	1182.55	2	1182.55	-0.0007	1	68.85	2.3e-05	R	EGSSLYDEKR	N			Laura_Sample18.919.919.2
261	gi|1172582									55260	1	1	0	592.283	1182.55	2	1182.55	-0.0007	1	68.84	2.9e-05	R	EGSSLYDEKR	N			Laura_Sample03.967.967.2
261	gi|1172582									55261	1	1	0	592.283	1182.55	2	1182.55	-0.0007	1	61.15	0.00017	R	EGSSLYDEKR	N			Laura_Sample06.979.979.2
261	gi|1172582									55262	1	1	0	592.283	1182.55	2	1182.55	-0.0007	1	68.89	1.9e-05	R	EGSSLYDEKR	N			Laura_Sample02.962.962.2
261	gi|1172582									74514	1	1	1	650.818	1299.62	2	1299.62	0.0001	1	32.37	0.022	K	ISYDDRNYVR	F			Laura_Sample17.2027.2027.2
261	gi|1172582									74519	1	1	1	650.818	1299.62	2	1299.62	0.0001	1	30.06	0.011	K	ISYDDRNYVR	F			Laura_Sample15.2100.2100.2
261	gi|1172582									74521	1	1	1	650.818	1299.62	2	1299.62	0.0001	1	31.08	0.026	K	ISYDDRNYVR	F			Laura_Sample18.2085.2085.2
261	gi|1172582									74525	1	1	1	650.818	1299.62	2	1299.62	0.0001	1	26.3	0.037	K	ISYDDRNYVR	F			Laura_Sample01.2073.2073.2
261	gi|1172582									74526	1	1	1	650.818	1299.62	2	1299.62	0.0001	1	31.84	0.023	K	ISYDDRNYVR	F			Laura_Sample10.2158.2158.2
261	gi|1172582									74528	1	1	1	650.818	1299.62	2	1299.62	0.0001	1	37.45	0.0025	K	ISYDDRNYVR	F			Laura_Sample05.2126.2126.2
261	gi|1172582									74529	1	1	1	650.818	1299.62	2	1299.62	0.0001	1	31.91	0.0097	K	ISYDDRNYVR	F			Laura_Sample02.2112.2112.2
261	gi|1172582									74530	1	1	1	650.818	1299.62	2	1299.62	0.0001	1	32.97	0.015	K	ISYDDRNYVR	F			Laura_Sample14.2132.2132.2
261	gi|1172582									89374	1	1	1	464.925	1391.75	3	1391.75	-0.0003	0	36.81	0.028	R	AISFSITRPASSR	T			Laura_Sample14.4353.4353.3
261	gi|1172582									125659	1	1	0	556.289	1665.84	3	1665.85	-0.0033	0	47.04	0.00046	R	IRPPAHAADEEYVAK	Y			Laura_Sample17.1983.1983.3
261	gi|1172582									125660	1	1	0	556.289	1665.84	3	1665.85	-0.0033	0	34.15	0.0045	R	IRPPAHAADEEYVAK	Y			Laura_Sample13.2029.2029.3
261	gi|1172582									125661	1	1	0	556.289	1665.84	3	1665.85	-0.0033	0	42.48	0.00034	R	IRPPAHAADEEYVAK	Y			Laura_Sample03.1931.1931.3
261	gi|1172582									125664	1	1	0	556.289	1665.84	3	1665.85	-0.0033	0	47.94	0.00026	R	IRPPAHAADEEYVAK	Y			Laura_Sample16.1959.1959.3
261	gi|1172582									125665	1	1	0	556.289	1665.84	3	1665.85	-0.0033	0	46.69	0.00013	R	IRPPAHAADEEYVAK	Y			Laura_Sample07.1906.1906.3
261	gi|1172582									125666	1	1	0	556.289	1665.84	3	1665.85	-0.0033	0	36.46	0.0018	R	IRPPAHAADEEYVAK	Y			Laura_Sample15.1979.1979.3
261	gi|1172582									125669	1	1	0	556.289	1665.84	3	1665.85	-0.0033	0	37.07	0.0013	R	IRPPAHAADEEYVAK	Y			Laura_Sample19.1883.1883.3
261	gi|1172582									125671	1	1	0	556.289	1665.84	3	1665.85	-0.0033	0	37.6	0.0081	R	IRPPAHAADEEYVAK	Y			Laura_Sample08.1997.1997.3
261	gi|1172582									125672	1	1	0	556.289	1665.84	3	1665.85	-0.0033	0	41.21	0.0019	R	IRPPAHAADEEYVAK	Y			Laura_Sample23.1845.1845.3
261	gi|1172582									125673	1	1	0	556.289	1665.84	3	1665.85	-0.0033	0	36.29	0.013	R	IRPPAHAADEEYVAK	Y			Laura_Sample20.1889.1889.3
261	gi|1172582									125677	1	1	0	556.289	1665.84	3	1665.85	-0.0033	0	36.34	0.014	R	IRPPAHAADEEYVAK	Y			Laura_Sample04.2043.2043.3
261	gi|1172582									125684	1	1	0	556.289	1665.84	3	1665.85	-0.0033	0	37.9	0.0015	R	IRPPAHAADEEYVAK	Y			Laura_Sample01.2006.2006.3
261	gi|1172582									125690	1	1	0	556.289	1665.84	3	1665.85	-0.0033	0	43.53	0.00032	R	IRPPAHAADEEYVAK	Y			Laura_Sample22.1898.1898.3
261	gi|1172582									125692	1	1	0	556.289	1665.84	3	1665.85	-0.0033	0	40.68	0.00092	R	IRPPAHAADEEYVAK	Y			Laura_Sample06.1993.1993.3
261	gi|1172582									125693	1	1	0	556.289	1665.84	3	1665.85	-0.0033	0	42.53	0.00067	R	IRPPAHAADEEYVAK	Y			Laura_Sample10.2044.2044.3
261	gi|1172582									125694	1	1	0	556.289	1665.84	3	1665.85	-0.0033	0	53.34	2.8e-05	R	IRPPAHAADEEYVAK	Y			Laura_Sample12.1994.1994.3
261	gi|1172582									125700	1	1	0	556.289	1665.84	3	1665.85	-0.0033	0	41.17	0.0009	R	IRPPAHAADEEYVAK	Y			Laura_Sample05.2019.2019.3
261	gi|1172582									125702	1	1	0	556.289	1665.84	3	1665.85	-0.0033	0	61.26	5.3e-05	R	IRPPAHAADEEYVAK	Y			Laura_Sample09.2039.2039.3
261	gi|1172582									125703	1	1	0	556.289	1665.84	3	1665.85	-0.0033	0	46.53	0.00099	R	IRPPAHAADEEYVAK	Y			Laura_Sample18.1990.1990.3
261	gi|1172582									125704	1	1	0	556.289	1665.84	3	1665.85	-0.0033	0	44.04	0.00014	R	IRPPAHAADEEYVAK	Y			Laura_Sample11.1988.1988.3
261	gi|1172582									125706	1	1	0	556.289	1665.84	3	1665.85	-0.0033	0	56.05	3.5e-05	R	IRPPAHAADEEYVAK	Y			Laura_Sample21.1915.1915.3
261	gi|1172582									125710	1	1	0	556.289	1665.84	3	1665.85	-0.0033	0	48.04	0.00014	R	IRPPAHAADEEYVAK	Y			Laura_Sample02.1992.1992.3
261	gi|1172582									125713	1	1	0	556.289	1665.84	3	1665.85	-0.0033	0	38.07	0.00079	R	IRPPAHAADEEYVAK	Y			Laura_Sample14.1838.1838.3
261	gi|1172582									125725	1	1	0	833.93	1665.85	2	1665.85	-0.0024	0	43.11	0.0021	R	IRPPAHAADEEYVAK	Y			Laura_Sample14.1888.1888.2
261	gi|1172582									125726	1	1	0	833.93	1665.85	2	1665.85	-0.0024	0	39.38	0.0084	R	IRPPAHAADEEYVAK	Y			Laura_Sample13.2046.2046.2
261	gi|1172582									125729	1	1	0	833.93	1665.85	2	1665.85	-0.0024	0	48.51	0.00022	R	IRPPAHAADEEYVAK	Y			Laura_Sample02.2018.2018.2
261	gi|1172582									125730	1	1	0	833.93	1665.85	2	1665.85	-0.0024	0	29.33	0.013	R	IRPPAHAADEEYVAK	Y			Laura_Sample10.2061.2061.2
261	gi|1172582									125736	1	1	0	833.93	1665.85	2	1665.85	-0.0024	0	39.06	0.0053	R	IRPPAHAADEEYVAK	Y			Laura_Sample05.2036.2036.2
261	gi|1172582									158553	1	1	1	651.324	1950.95	3	1950.95	-0.002	1	18.72	0.033	R	TTQEKNEQEEILTFNK	I			Laura_Sample15.4000.4000.3
261	gi|1172582									158555	1	1	1	976.485	1950.96	2	1950.95	0.0019	1	52.75	6.5e-05	R	TTQEKNEQEEILTFNK	I			Laura_Sample18.3966.3966.2
261	gi|1172582									158556	1	1	1	976.485	1950.96	2	1950.95	0.0019	1	51.86	9.1e-05	R	TTQEKNEQEEILTFNK	I			Laura_Sample20.3966.3966.2
261	gi|1172582									158557	1	1	1	976.485	1950.96	2	1950.95	0.0019	1	65.5	3.1e-06	R	TTQEKNEQEEILTFNK	I			Laura_Sample10.4106.4106.2
261	gi|1172582									158558	1	1	1	976.485	1950.96	2	1950.95	0.0019	1	77.67	5e-07	R	TTQEKNEQEEILTFNK	I			Laura_Sample16.3978.3978.2
261	gi|1172582									206241	1	1	0	1355.74	2709.46	2	2709.46	-0.0018	0	16.86	0.039	K	LAITELLEDIGLEDEDTIAVTLVPK	A			Laura_Sample21.11500.11500.2
261	gi|1172582									206245	1	1	0	1355.74	2709.46	2	2709.46	-0.0018	0	19.55	0.015	K	LAITELLEDIGLEDEDTIAVTLVPK	A			Laura_Sample14.11839.11839.2
261	gi|1172582									206246	1	1	0	1355.74	2709.46	2	2709.46	-0.0018	0	37.13	0.00097	K	LAITELLEDIGLEDEDTIAVTLVPK	A			Laura_Sample20.11505.11505.2
249	gi|1173958									14855	1	0	0	456.739	911.464	2	911.465	-0.0005	0	51.4	0.013	R	AMHAVIDR	Q			Laura_Sample18.1247.1247.2
249	gi|1173958									14856	1	0	0	456.739	911.464	2	911.465	-0.0005	0	53.54	0.0081	R	AMHAVIDR	Q			Laura_Sample13.1270.1270.2
249	gi|1173958									14857	1	0	0	456.739	911.464	2	911.465	-0.0005	0	47.37	0.033	R	AMHAVIDR	Q			Laura_Sample16.1260.1260.2
249	gi|1173958									14859	1	0	0	456.739	911.464	2	911.465	-0.0005	0	49.34	0.021	R	AMHAVIDR	Q			Laura_Sample02.1282.1282.2
249	gi|1173958									14860	1	0	0	456.739	911.464	2	911.465	-0.0005	0	51.34	0.013	R	AMHAVIDR	Q			Laura_Sample11.1279.1279.2
249	gi|1173958									14861	1	0	0	456.739	911.464	2	911.465	-0.0005	0	49.34	0.021	R	AMHAVIDR	Q			Laura_Sample05.1289.1289.2
249	gi|1173958									14863	1	0	0	456.739	911.464	2	911.465	-0.0005	0	51.33	0.013	R	AMHAVIDR	Q			Laura_Sample17.1237.1237.2
249	gi|1173958									14864	1	0	0	456.739	911.464	2	911.465	-0.0005	0	51.49	0.013	R	AMHAVIDR	Q			Laura_Sample01.1250.1250.2
249	gi|1173958									14865	1	0	0	456.739	911.464	2	911.465	-0.0005	0	52.94	0.0093	R	AMHAVIDR	Q			Laura_Sample12.1286.1286.2
249	gi|1173958									14868	1	0	0	456.739	911.464	2	911.465	-0.0005	0	47.24	0.035	R	AMHAVIDR	Q			Laura_Sample19.1274.1274.2
249	gi|1173958									14871	1	0	0	456.739	911.464	2	911.465	-0.0005	0	47.33	0.034	R	AMHAVIDR	Q			Laura_Sample07.1299.1299.2
249	gi|1173958									16791	1	0	0	464.737	927.459	2	927.46	-0.0004	0	47.96	0.03	R	AMHAVIDR	Q	Oxidation (M)	0.01000000.0	Laura_Sample16.709.709.2
249	gi|1173958									16794	1	0	0	464.737	927.459	2	927.46	-0.0004	0	45.56	0.048	R	AMHAVIDR	Q	Oxidation (M)	0.01000000.0	Laura_Sample11.743.743.2
249	gi|1173958									16797	1	0	0	464.737	927.459	2	927.46	-0.0004	0	45.18	0.048	R	AMHAVIDR	Q	Oxidation (M)	0.01000000.0	Laura_Sample01.698.698.2
249	gi|1173958									16803	1	0	0	464.737	927.459	2	927.46	-0.0004	0	54.47	0.0068	R	AMHAVIDR	Q	Oxidation (M)	0.01000000.0	Laura_Sample10.782.782.2
249	gi|1173958									16808	1	0	0	464.737	927.459	2	927.46	-0.0004	0	52.53	0.011	R	AMHAVIDR	Q	Oxidation (M)	0.01000000.0	Laura_Sample03.752.752.2
249	gi|1173958									30611	1	0	0	511.269	1020.52	2	1020.52	0.0001	0	63.42	0.001	K	DTDILAAFR	V			Laura_Sample03.6887.6887.2
249	gi|1173958									30612	1	0	0	511.269	1020.52	2	1020.52	0.0001	0	66.32	0.00054	K	DTDILAAFR	V			Laura_Sample04.6721.6721.2
249	gi|1173958									30615	1	0	0	511.269	1020.52	2	1020.52	0.0001	0	56.27	0.0054	K	DTDILAAFR	V			Laura_Sample06.6800.6800.2
249	gi|1173958									30617	1	0	0	511.269	1020.52	2	1020.52	0.0001	0	63.19	0.0011	K	DTDILAAFR	V			Laura_Sample02.6831.6831.2
249	gi|1173958									30618	1	0	0	511.269	1020.52	2	1020.52	0.0001	0	60.24	0.0022	K	DTDILAAFR	V			Laura_Sample05.6828.6828.2
249	gi|1173958									30621	1	0	0	511.269	1020.52	2	1020.52	0.0001	0	55.84	0.006	K	DTDILAAFR	V			Laura_Sample11.6703.6703.2
249	gi|1173958									30622	1	0	0	511.269	1020.52	2	1020.52	0.0001	0	52.86	0.012	K	DTDILAAFR	V			Laura_Sample15.6556.6556.2
249	gi|1173958									30625	1	0	0	511.269	1020.52	2	1020.52	0.0001	0	62.94	0.0012	K	DTDILAAFR	V			Laura_Sample09.6782.6782.2
249	gi|1173958									30626	1	0	0	511.269	1020.52	2	1020.52	0.0001	0	63.18	0.0011	K	DTDILAAFR	V			Laura_Sample07.6728.6728.2
249	gi|1173958									30628	1	0	0	511.269	1020.52	2	1020.52	0.0001	0	66.3	0.00054	K	DTDILAAFR	V			Laura_Sample16.6630.6630.2
249	gi|1173958									30629	1	0	0	511.269	1020.52	2	1020.52	0.0001	0	60.05	0.0023	K	DTDILAAFR	V			Laura_Sample18.6535.6535.2
249	gi|1173958									30630	1	0	0	511.269	1020.52	2	1020.52	0.0001	0	62.44	0.0013	K	DTDILAAFR	V			Laura_Sample01.6624.6624.2
249	gi|1173958									30632	1	0	0	511.269	1020.52	2	1020.52	0.0001	0	59.76	0.0024	K	DTDILAAFR	V			Laura_Sample12.6683.6683.2
249	gi|1173958									55666	1	0	0	594.336	1186.66	2	1186.66	0.0001	0	39.5	0.025	R	DNGLLLHIHR	A			Laura_Sample18.4316.4316.2
249	gi|1173958									55667	1	0	0	594.336	1186.66	2	1186.66	0.0001	0	49.89	0.012	R	DNGLLLHIHR	A			Laura_Sample11.4382.4382.2
249	gi|1173958									55668	1	0	0	594.336	1186.66	2	1186.66	0.0001	0	60.38	0.0012	R	DNGLLLHIHR	A			Laura_Sample06.4472.4472.2
249	gi|1173958									55669	1	0	0	594.336	1186.66	2	1186.66	0.0001	0	59.17	0.00061	R	DNGLLLHIHR	A			Laura_Sample02.4414.4414.2
249	gi|1173958									55670	1	0	0	594.336	1186.66	2	1186.66	0.0001	0	51.93	0.0029	R	DNGLLLHIHR	A			Laura_Sample01.4288.4288.2
249	gi|1173958									55671	1	0	0	594.336	1186.66	2	1186.66	0.0001	0	63.61	0.00053	R	DNGLLLHIHR	A			Laura_Sample04.4371.4371.2
249	gi|1173958									55672	1	0	0	594.336	1186.66	2	1186.66	0.0001	0	54.68	0.00073	R	DNGLLLHIHR	A			Laura_Sample10.4431.4431.2
249	gi|1173958									55673	1	0	0	594.336	1186.66	2	1186.66	0.0001	0	40.82	0.0083	R	DNGLLLHIHR	A			Laura_Sample17.4103.4103.2
249	gi|1173958									55674	1	0	0	594.336	1186.66	2	1186.66	0.0001	0	52.48	0.002	R	DNGLLLHIHR	A			Laura_Sample03.4435.4435.2
249	gi|1173958									55675	1	0	0	594.336	1186.66	2	1186.66	0.0001	0	52.45	0.0021	R	DNGLLLHIHR	A			Laura_Sample12.4390.4390.2
249	gi|1173958									55676	1	0	0	594.336	1186.66	2	1186.66	0.0001	0	57.11	0.00074	R	DNGLLLHIHR	A			Laura_Sample09.4427.4427.2
249	gi|1173958									55677	1	0	0	594.336	1186.66	2	1186.66	0.0001	0	51.8	0.0025	R	DNGLLLHIHR	A			Laura_Sample05.4397.4397.2
249	gi|1173958									55679	1	0	0	594.336	1186.66	2	1186.66	0.0001	0	56.22	0.0015	R	DNGLLLHIHR	A			Laura_Sample07.4387.4387.2
249	gi|1173958									55680	1	0	0	594.336	1186.66	2	1186.66	0.0001	0	45.81	0.0048	R	DNGLLLHIHR	A			Laura_Sample08.4273.4273.2
249	gi|1173958									55681	1	0	0	594.336	1186.66	2	1186.66	0.0001	0	60.66	0.00041	R	DNGLLLHIHR	A			Laura_Sample16.4302.4302.2
249	gi|1173958									55682	1	0	0	594.336	1186.66	2	1186.66	0.0001	0	39.49	0.0063	R	DNGLLLHIHR	A			Laura_Sample14.4475.4475.2
249	gi|1173958									55683	1	0	0	594.336	1186.66	2	1186.66	0.0001	0	49.88	0.0035	R	DNGLLLHIHR	A			Laura_Sample15.4322.4322.2
249	gi|1173958									55684	1	0	0	594.336	1186.66	2	1186.66	0.0001	0	57.37	0.00041	R	DNGLLLHIHR	A			Laura_Sample13.4252.4252.2
249	gi|1173958									101016	1	0	0	489.256	1464.75	3	1464.75	-0.0005	0	28.57	0.028	K	TFQGPPHGIQVER	D			Laura_Sample08.3120.3120.3
249	gi|1173958									101041	1	0	0	733.381	1464.75	2	1464.75	-0.0004	0	57.83	0.0036	K	TFQGPPHGIQVER	D			Laura_Sample23.3161.3161.2
249	gi|1173958									101042	1	0	0	733.381	1464.75	2	1464.75	-0.0004	0	52.29	0.013	K	TFQGPPHGIQVER	D			Laura_Sample21.3173.3173.2
249	gi|1173958									101043	1	0	0	733.381	1464.75	2	1464.75	-0.0004	0	63.51	0.00098	K	TFQGPPHGIQVER	D			Laura_Sample20.3176.3176.2
249	gi|1173958									101044	1	0	0	733.381	1464.75	2	1464.75	-0.0004	0	67.05	0.00043	K	TFQGPPHGIQVER	D			Laura_Sample20.3202.3202.2
249	gi|1173958									101045	1	0	0	733.381	1464.75	2	1464.75	-0.0004	0	48.21	0.033	K	TFQGPPHGIQVER	D			Laura_Sample13.3275.3275.2
249	gi|1173958									101046	1	0	0	733.381	1464.75	2	1464.75	-0.0004	0	59.64	0.0024	K	TFQGPPHGIQVER	D			Laura_Sample17.3020.3020.2
249	gi|1173958									101047	1	0	0	733.381	1464.75	2	1464.75	-0.0004	0	51.82	0.0069	K	TFQGPPHGIQVER	D			Laura_Sample18.3321.3321.2
249	gi|1173958									101049	1	0	0	733.381	1464.75	2	1464.75	-0.0004	0	46.65	0.045	K	TFQGPPHGIQVER	D			Laura_Sample10.3397.3397.2
249	gi|1173958									101050	1	0	0	733.381	1464.75	2	1464.75	-0.0004	0	61.31	0.0016	K	TFQGPPHGIQVER	D			Laura_Sample11.3221.3221.2
249	gi|1173958									101051	1	0	0	733.381	1464.75	2	1464.75	-0.0004	0	53.46	0.0099	K	TFQGPPHGIQVER	D			Laura_Sample12.3211.3211.2
249	gi|1173958									101052	1	0	0	733.381	1464.75	2	1464.75	-0.0004	0	28.18	0.048	K	TFQGPPHGIQVER	D			Laura_Sample01.3280.3280.2
249	gi|1173958									101053	1	0	0	733.381	1464.75	2	1464.75	-0.0004	0	57.41	0.004	K	TFQGPPHGIQVER	D			Laura_Sample09.3248.3248.2
249	gi|1173958									101054	1	0	0	733.381	1464.75	2	1464.75	-0.0004	0	58.8	0.0029	K	TFQGPPHGIQVER	D			Laura_Sample07.3241.3241.2
249	gi|1173958									101055	1	0	0	733.381	1464.75	2	1464.75	-0.0004	0	66.89	0.00045	K	TFQGPPHGIQVER	D			Laura_Sample10.3278.3278.2
249	gi|1173958									101056	1	0	0	733.381	1464.75	2	1464.75	-0.0004	0	62.95	0.0011	K	TFQGPPHGIQVER	D			Laura_Sample04.3211.3211.2
249	gi|1173958									101057	1	0	0	733.381	1464.75	2	1464.75	-0.0004	0	71.87	0.00014	K	TFQGPPHGIQVER	D			Laura_Sample13.3115.3115.2
249	gi|1173958									101058	1	0	0	733.381	1464.75	2	1464.75	-0.0004	0	60.18	0.0021	K	TFQGPPHGIQVER	D			Laura_Sample05.3226.3226.2
249	gi|1173958									101059	1	0	0	733.381	1464.75	2	1464.75	-0.0004	0	65.2	0.00066	K	TFQGPPHGIQVER	D			Laura_Sample02.3230.3230.2
249	gi|1173958									101060	1	0	0	733.381	1464.75	2	1464.75	-0.0004	0	54.76	0.0073	K	TFQGPPHGIQVER	D			Laura_Sample06.3284.3284.2
249	gi|1173958									101061	1	0	0	733.381	1464.75	2	1464.75	-0.0004	0	48.47	0.031	K	TFQGPPHGIQVER	D			Laura_Sample16.3329.3329.2
249	gi|1173958									101062	1	0	0	733.381	1464.75	2	1464.75	-0.0004	0	53.94	0.0089	K	TFQGPPHGIQVER	D			Laura_Sample19.3184.3184.2
249	gi|1173958									101064	1	0	0	733.381	1464.75	2	1464.75	-0.0004	0	64.48	0.00078	K	TFQGPPHGIQVER	D			Laura_Sample18.3165.3165.2
249	gi|1173958									101065	1	0	0	733.381	1464.75	2	1464.75	-0.0004	0	58.72	0.0029	K	TFQGPPHGIQVER	D			Laura_Sample14.3279.3279.2
249	gi|1173958									101066	1	0	0	733.381	1464.75	2	1464.75	-0.0004	0	56.88	0.0045	K	TFQGPPHGIQVER	D			Laura_Sample15.3172.3172.2
249	gi|1173958									101067	1	0	0	733.381	1464.75	2	1464.75	-0.0004	0	57.81	0.0036	K	TFQGPPHGIQVER	D			Laura_Sample16.3166.3166.2
249	gi|1173958									101068	1	0	0	733.381	1464.75	2	1464.75	-0.0004	0	62.85	0.0011	K	TFQGPPHGIQVER	D			Laura_Sample01.3162.3162.2
249	gi|1173958									101070	1	0	0	733.381	1464.75	2	1464.75	-0.0004	0	61.63	0.0015	K	TFQGPPHGIQVER	D			Laura_Sample08.3128.3128.2
249	gi|1173958									101072	1	0	0	733.381	1464.75	2	1464.75	-0.0004	0	41.03	0.026	K	TFQGPPHGIQVER	D			Laura_Sample05.3383.3383.2
249	gi|1173958									101074	1	0	0	733.381	1464.75	2	1464.75	-0.0004	0	72.19	0.00013	K	TFQGPPHGIQVER	D			Laura_Sample03.3268.3268.2
249	gi|1173958									105366	1	0	0	499.909	1496.7	3	1496.7	-0.0006	0	29.06	0.035	R	MSGGDHIHSGTVVGK	L	Oxidation (M)	0.100000000000000.0	Laura_Sample17.785.785.3
249	gi|1173958									105379	1	0	0	499.909	1496.7	3	1496.7	-0.0006	0	27.78	0.035	R	MSGGDHIHSGTVVGK	L	Oxidation (M)	0.100000000000000.0	Laura_Sample14.839.839.3
249	gi|1173958									105380	1	0	0	499.909	1496.7	3	1496.7	-0.0006	0	24.13	0.037	R	MSGGDHIHSGTVVGK	L	Oxidation (M)	0.100000000000000.0	Laura_Sample06.837.837.3
249	gi|1173958									106005	1	0	0	501.622	1501.84	3	1501.84	-0.0001	0	27.75	0.011	K	YGRPLLGCTIKPK	L			Laura_Sample16.3547.3547.3
249	gi|1173958									106009	1	0	0	501.622	1501.84	3	1501.84	-0.0001	0	33.24	0.011	K	YGRPLLGCTIKPK	L			Laura_Sample07.3424.3424.3
249	gi|1173958									106012	1	0	0	501.622	1501.84	3	1501.84	-0.0001	0	42.54	0.0015	K	YGRPLLGCTIKPK	L			Laura_Sample05.3441.3441.3
249	gi|1173958									106013	1	0	0	501.622	1501.84	3	1501.84	-0.0001	0	27.57	0.05	K	YGRPLLGCTIKPK	L			Laura_Sample23.3354.3354.3
249	gi|1173958									106014	1	0	0	501.622	1501.84	3	1501.84	-0.0001	0	32.75	0.012	K	YGRPLLGCTIKPK	L			Laura_Sample18.3424.3424.3
249	gi|1173958									106015	1	0	0	501.622	1501.84	3	1501.84	-0.0001	0	35.28	0.014	K	YGRPLLGCTIKPK	L			Laura_Sample03.3478.3478.3
249	gi|1173958									106017	1	0	0	501.622	1501.84	3	1501.84	-0.0001	0	40.55	0.01	K	YGRPLLGCTIKPK	L			Laura_Sample15.3381.3381.3
249	gi|1173958									106020	1	0	0	501.622	1501.84	3	1501.84	-0.0001	0	37.13	0.0057	K	YGRPLLGCTIKPK	L			Laura_Sample04.3453.3453.3
249	gi|1173958									106022	1	0	0	501.622	1501.84	3	1501.84	-0.0001	0	36.34	0.0062	K	YGRPLLGCTIKPK	L			Laura_Sample08.3351.3351.3
249	gi|1173958									106025	1	0	0	501.622	1501.84	3	1501.84	-0.0001	0	39.85	0.0057	K	YGRPLLGCTIKPK	L			Laura_Sample06.3496.3496.3
249	gi|1173958									106026	1	0	0	501.622	1501.84	3	1501.84	-0.0001	0	39.55	0.0083	K	YGRPLLGCTIKPK	L			Laura_Sample09.3466.3466.3
249	gi|1173958									106027	1	0	0	501.622	1501.84	3	1501.84	-0.0001	0	42.21	0.0052	K	YGRPLLGCTIKPK	L			Laura_Sample17.3258.3258.3
249	gi|1173958									106028	1	0	0	501.622	1501.84	3	1501.84	-0.0001	0	30.5	0.0072	K	YGRPLLGCTIKPK	L			Laura_Sample21.3375.3375.3
249	gi|1173958									106029	1	0	0	501.622	1501.84	3	1501.84	-0.0001	0	42.47	0.0046	K	YGRPLLGCTIKPK	L			Laura_Sample16.3382.3382.3
249	gi|1173958									106030	1	0	0	501.622	1501.84	3	1501.84	-0.0001	0	40.45	0.0023	K	YGRPLLGCTIKPK	L			Laura_Sample10.3500.3500.3
249	gi|1173958									106031	1	0	0	501.622	1501.84	3	1501.84	-0.0001	0	39.42	0.0043	K	YGRPLLGCTIKPK	L			Laura_Sample20.3405.3405.3
249	gi|1173958									106032	1	0	0	501.622	1501.84	3	1501.84	-0.0001	0	40.14	0.0015	K	YGRPLLGCTIKPK	L			Laura_Sample11.3444.3444.3
249	gi|1173958									106035	1	0	0	501.622	1501.84	3	1501.84	-0.0001	0	40.23	0.016	K	YGRPLLGCTIKPK	L			Laura_Sample14.3410.3410.3
249	gi|1173958									106036	1	0	0	501.622	1501.84	3	1501.84	-0.0001	0	41.89	0.0045	K	YGRPLLGCTIKPK	L			Laura_Sample08.3349.3349.3
249	gi|1173958									106039	1	0	0	751.929	1501.84	2	1501.84	0.0006	0	23.87	0.04	K	YGRPLLGCTIKPK	L			Laura_Sample15.3409.3409.2
249	gi|1173958									158505	1	0	0	650.977	1949.91	3	1949.91	-0.0001	1	59.19	0.0011	K	GHYLNATAGTCEEMIKR	A			Laura_Sample06.3274.3274.3
249	gi|1173958									158506	1	0	0	650.977	1949.91	3	1949.91	-0.0001	1	64.42	0.00034	K	GHYLNATAGTCEEMIKR	A			Laura_Sample14.3265.3265.3
249	gi|1173958									158507	1	0	0	650.977	1949.91	3	1949.91	-0.0001	1	50.21	0.0089	K	GHYLNATAGTCEEMIKR	A			Laura_Sample08.3123.3123.3
249	gi|1173958									158508	1	0	0	650.977	1949.91	3	1949.91	-0.0001	1	55.32	0.0027	K	GHYLNATAGTCEEMIKR	A			Laura_Sample04.3214.3214.3
249	gi|1173958									158509	1	0	0	650.977	1949.91	3	1949.91	-0.0001	1	56.81	0.002	K	GHYLNATAGTCEEMIKR	A			Laura_Sample01.3152.3152.3
249	gi|1173958									158510	1	0	0	650.977	1949.91	3	1949.91	-0.0001	1	52.87	0.0048	K	GHYLNATAGTCEEMIKR	A			Laura_Sample11.3225.3225.3
249	gi|1173958									158511	1	0	0	650.977	1949.91	3	1949.91	-0.0001	1	63.36	0.00043	K	GHYLNATAGTCEEMIKR	A			Laura_Sample16.3167.3167.3
249	gi|1173958									158513	1	0	0	650.977	1949.91	3	1949.91	-0.0001	1	47.59	0.016	K	GHYLNATAGTCEEMIKR	A			Laura_Sample03.3254.3254.3
249	gi|1173958									158516	1	0	0	650.977	1949.91	3	1949.91	-0.0001	1	56.33	0.0022	K	GHYLNATAGTCEEMIKR	A			Laura_Sample13.3119.3119.3
249	gi|1173958									158517	1	0	0	650.977	1949.91	3	1949.91	-0.0001	1	57.26	0.0018	K	GHYLNATAGTCEEMIKR	A			Laura_Sample12.3213.3213.3
249	gi|1173958									158519	1	0	0	650.977	1949.91	3	1949.91	-0.0001	1	52.13	0.0057	K	GHYLNATAGTCEEMIKR	A			Laura_Sample15.3169.3169.3
249	gi|1173958									158520	1	0	0	650.977	1949.91	3	1949.91	-0.0001	1	46.72	0.02	K	GHYLNATAGTCEEMIKR	A			Laura_Sample02.3222.3222.3
249	gi|1173958									158522	1	0	0	650.977	1949.91	3	1949.91	-0.0001	1	55.81	0.0025	K	GHYLNATAGTCEEMIKR	A			Laura_Sample18.3177.3177.3
249	gi|1173958									158523	1	0	0	650.977	1949.91	3	1949.91	-0.0001	1	55.82	0.0024	K	GHYLNATAGTCEEMIKR	A			Laura_Sample07.3218.3218.3
249	gi|1173958									158524	1	0	0	650.977	1949.91	3	1949.91	-0.0001	1	51.87	0.0061	K	GHYLNATAGTCEEMIKR	A			Laura_Sample10.3270.3270.3
249	gi|1173958									158549	1	1	0	651.305	1950.89	3	1950.89	0.0005	1	41.05	0.014	K	GHYLDATAGTCEEMIKR	A			Laura_Sample04.3433.3433.3
249	gi|1173958									158550	1	1	0	651.305	1950.89	3	1950.89	0.0005	1	32.5	0.031	K	GHYLDATAGTCEEMIKR	A			Laura_Sample15.3397.3397.3
249	gi|1173958									158551	1	1	0	651.305	1950.89	3	1950.89	0.0005	1	32.9	0.0085	K	GHYLDATAGTCEEMIKR	A			Laura_Sample15.3383.3383.3
249	gi|1173958									175948	1	0	0	1085.5	2168.98	2	2168.98	-0.0008	1	53.46	0.0024	R	GGLDFTKDDENVNSQPFMR	W			Laura_Sample09.5603.5603.2
249	gi|1173958									175949	1	0	0	1085.5	2168.98	2	2168.98	-0.0008	1	76.7	4.3e-05	R	GGLDFTKDDENVNSQPFMR	W			Laura_Sample13.5294.5294.2
249	gi|1173958									175950	1	0	0	1085.5	2168.98	2	2168.98	-0.0008	1	57.92	0.0032	R	GGLDFTKDDENVNSQPFMR	W			Laura_Sample10.5557.5557.2
249	gi|1173958									175951	1	0	0	1085.5	2168.98	2	2168.98	-0.0008	1	64.53	0.0007	R	GGLDFTKDDENVNSQPFMR	W			Laura_Sample18.5352.5352.2
249	gi|1173958									175952	1	0	0	1085.5	2168.98	2	2168.98	-0.0008	1	63.48	0.0009	R	GGLDFTKDDENVNSQPFMR	W			Laura_Sample13.5262.5262.2
249	gi|1173958									175953	1	0	0	1085.5	2168.98	2	2168.98	-0.0008	1	49.84	0.021	R	GGLDFTKDDENVNSQPFMR	W			Laura_Sample18.5337.5337.2
249	gi|1173958									175954	1	0	0	1085.5	2168.98	2	2168.98	-0.0008	1	56.45	0.0038	R	GGLDFTKDDENVNSQPFMR	W			Laura_Sample11.5498.5498.2
249	gi|1173958									175955	1	0	0	1085.5	2168.98	2	2168.98	-0.0008	1	59.26	0.0024	R	GGLDFTKDDENVNSQPFMR	W			Laura_Sample15.5386.5386.2
249	gi|1173958									175956	1	0	0	1085.5	2168.98	2	2168.98	-0.0008	1	51.35	0.015	R	GGLDFTKDDENVNSQPFMR	W			Laura_Sample15.5359.5359.2
249	gi|1173958									175957	1	0	0	1085.5	2168.98	2	2168.98	-0.0008	1	75.8	5.3e-05	R	GGLDFTKDDENVNSQPFMR	W			Laura_Sample07.5518.5518.2
249	gi|1173958									175958	1	0	0	1085.5	2168.98	2	2168.98	-0.0008	1	66.01	0.0005	R	GGLDFTKDDENVNSQPFMR	W			Laura_Sample06.5558.5558.2
249	gi|1173958									175959	1	0	0	1085.5	2168.98	2	2168.98	-0.0008	1	68.09	0.00031	R	GGLDFTKDDENVNSQPFMR	W			Laura_Sample10.5547.5547.2
249	gi|1173958									175961	1	0	0	1085.5	2168.98	2	2168.98	-0.0008	1	52.6	0.011	R	GGLDFTKDDENVNSQPFMR	W			Laura_Sample07.5486.5486.2
249	gi|1173958									175962	1	0	0	1085.5	2168.98	2	2168.98	-0.0008	1	64.74	0.00067	R	GGLDFTKDDENVNSQPFMR	W			Laura_Sample02.5623.5623.2
249	gi|1173958									175963	1	0	0	1085.5	2168.98	2	2168.98	-0.0008	1	81.26	1.5e-05	R	GGLDFTKDDENVNSQPFMR	W			Laura_Sample03.5611.5611.2
249	gi|1173958									175964	1	0	0	1085.5	2168.98	2	2168.98	-0.0008	1	41.93	0.025	R	GGLDFTKDDENVNSQPFMR	W			Laura_Sample05.5612.5612.2
249	gi|1173958									175965	1	0	0	1085.5	2168.98	2	2168.98	-0.0008	1	57.07	0.0013	R	GGLDFTKDDENVNSQPFMR	W			Laura_Sample16.5406.5406.2
249	gi|1173958									175966	1	0	0	1085.5	2168.98	2	2168.98	-0.0008	1	57.21	0.0025	R	GGLDFTKDDENVNSQPFMR	W			Laura_Sample04.5476.5476.2
249	gi|1173958									175967	1	0	0	1085.5	2168.98	2	2168.98	-0.0008	1	50.06	0.02	R	GGLDFTKDDENVNSQPFMR	W			Laura_Sample16.5416.5416.2
249	gi|1173958									175968	1	0	0	1085.5	2168.98	2	2168.98	-0.0008	1	47.18	0.038	R	GGLDFTKDDENVNSQPFMR	W			Laura_Sample07.5505.5505.2
249	gi|1173958									175969	1	0	0	1085.5	2168.98	2	2168.98	-0.0008	1	60.9	0.0016	R	GGLDFTKDDENVNSQPFMR	W			Laura_Sample05.5545.5545.2
249	gi|1173958									175970	1	0	0	1085.5	2168.98	2	2168.98	-0.0008	1	60.33	0.0019	R	GGLDFTKDDENVNSQPFMR	W			Laura_Sample14.5674.5674.2
249	gi|1173958									175971	1	0	0	1085.5	2168.98	2	2168.98	-0.0008	1	57.08	0.0026	R	GGLDFTKDDENVNSQPFMR	W			Laura_Sample14.5684.5684.2
249	gi|1173958									175972	1	0	0	1085.5	2168.98	2	2168.98	-0.0008	1	58.79	0.0026	R	GGLDFTKDDENVNSQPFMR	W			Laura_Sample04.5460.5460.2
249	gi|1173958									175973	1	0	0	1085.5	2168.98	2	2168.98	-0.0008	1	75.2	6e-05	R	GGLDFTKDDENVNSQPFMR	W			Laura_Sample01.5372.5372.2
249	gi|1173958									175974	1	0	0	1085.5	2168.98	2	2168.98	-0.0008	1	54.42	0.0072	R	GGLDFTKDDENVNSQPFMR	W			Laura_Sample06.5577.5577.2
249	gi|1173958									175975	1	0	0	1085.5	2168.98	2	2168.98	-0.0008	1	58.28	0.003	R	GGLDFTKDDENVNSQPFMR	W			Laura_Sample06.5566.5566.2
249	gi|1173958									175976	1	0	0	1085.5	2168.98	2	2168.98	-0.0008	1	70.97	0.00016	R	GGLDFTKDDENVNSQPFMR	W			Laura_Sample03.5589.5589.2
249	gi|1173958									175977	1	0	0	1085.5	2168.98	2	2168.98	-0.0008	1	57.62	0.0035	R	GGLDFTKDDENVNSQPFMR	W			Laura_Sample02.5554.5554.2
249	gi|1173958									176018	1	0	0	724	2168.98	3	2168.98	0	1	22.6	0.025	R	GGLDFTKDDENVNSQPFMR	W			Laura_Sample08.5329.5329.3
1058	gi|118196									39760	1	1	1	544.28	1086.55	2	1086.55	0.0002	1	40.55	0.033	R	FAVDEHNKK	E			Laura_Sample13.671.671.2
1058	gi|118196									39761	1	1	1	544.28	1086.55	2	1086.55	0.0002	1	39.44	0.041	R	FAVDEHNKK	E			Laura_Sample24.645.645.2
1058	gi|118196									39765	1	1	1	544.28	1086.55	2	1086.55	0.0002	1	40.28	0.035	R	FAVDEHNKK	E			Laura_Sample09.728.728.2
1058	gi|118196									39771	1	1	1	544.28	1086.55	2	1086.55	0.0002	1	38.75	0.05	R	FAVDEHNKK	E			Laura_Sample15.677.677.2
1058	gi|118196									39772	1	1	1	544.28	1086.55	2	1086.55	0.0002	1	38.3	0.043	R	FAVDEHNKK	E			Laura_Sample20.671.671.2
1188	gi|118481943									27066	1	1	1	499.74	997.465	2	997.465	-0.0003	1	37.96	0.028	K	SMYNAEKR	G			Laura_Sample11.614.614.2
1188	gi|118481943									60111	1	1	1	607.367	1212.72	2	1212.72	-0.0004	1	35.4	0.043	M	VRVSVLNDALK	S			Laura_Sample07.4575.4575.2
996	gi|118487238									99891	1	1	1	730.41	1458.81	2	1458.81	-0.0024	0	29.63	0.012	R	VIEYNPGVSAVAIK	N			Laura_Sample14.5375.5375.2
996	gi|118487238									99896	1	1	1	730.41	1458.81	2	1458.81	-0.0024	0	36.62	0.014	R	VIEYNPGVSAVAIK	N			Laura_Sample05.5218.5218.2
996	gi|118487238									99898	1	1	1	730.41	1458.81	2	1458.81	-0.0024	0	26.92	0.027	R	VIEYNPGVSAVAIK	N			Laura_Sample02.5239.5239.2
996	gi|118487238									99899	1	1	1	730.41	1458.81	2	1458.81	-0.0024	0	57.58	6.3e-05	R	VIEYNPGVSAVAIK	N			Laura_Sample17.4801.4801.2
1074	gi|118488052									49085	1	1	1	572.316	1142.62	2	1142.62	-0.0005	0	39.86	0.011	R	INEVDELLAK	G			Laura_Sample17.4988.4988.2
1074	gi|118488052									49088	1	1	1	572.316	1142.62	2	1142.62	-0.0005	0	30.96	0.03	R	INEVDELLAK	G			Laura_Sample21.5203.5203.2
1074	gi|118488052									49091	1	1	1	572.316	1142.62	2	1142.62	-0.0005	0	34.35	0.013	R	INEVDELLAK	G			Laura_Sample05.5366.5366.2
1074	gi|118488052									49100	1	1	1	572.316	1142.62	2	1142.62	-0.0005	0	28.85	0.038	R	INEVDELLAK	G			Laura_Sample03.5418.5418.2
552	gi|118488278									36754	1	0	0	533.217	1064.42	2	1064.42	-0.0001	0	23.82	0.02	K	NMMCAADPR	H			Laura_Sample15.1817.1817.2
552	gi|118488278									36755	1	0	0	533.217	1064.42	2	1064.42	-0.0001	0	15.26	0.037	K	NMMCAADPR	H			Laura_Sample04.1835.1835.2
552	gi|118488278									36757	1	0	0	533.217	1064.42	2	1064.42	-0.0001	0	16.64	0.027	K	NMMCAADPR	H			Laura_Sample11.1829.1829.2
552	gi|118488278									36758	1	0	0	533.217	1064.42	2	1064.42	-0.0001	0	19.89	0.022	K	NMMCAADPR	H			Laura_Sample05.1848.1848.2
552	gi|118488278									36759	1	0	0	533.217	1064.42	2	1064.42	-0.0001	0	30.26	0.0075	K	NMMCAADPR	H			Laura_Sample03.1833.1833.2
552	gi|118488278									38404	1	0	0	539.27	1076.52	2	1076.53	-0.0004	1	30.88	0.033	K	IREEYPDR	M			Laura_Sample17.885.885.2
552	gi|118488278									38406	1	0	0	539.27	1076.52	2	1076.53	-0.0004	1	34.7	0.026	K	IREEYPDR	M			Laura_Sample15.936.936.2
552	gi|118488278									38416	1	0	0	539.27	1076.52	2	1076.53	-0.0004	1	29.73	0.046	K	IREEYPDR	M			Laura_Sample03.955.955.2
552	gi|118488278									38418	1	0	0	539.27	1076.52	2	1076.53	-0.0004	1	28.53	0.047	K	IREEYPDR	M			Laura_Sample06.964.964.2
552	gi|118488278									48289	1	0	0	570.35	1138.69	2	1138.69	0	0	34.1	0.0045	K	LAVNLIPFPR	L			Laura_Sample05.7810.7810.2
552	gi|118488278									48290	1	0	0	570.35	1138.69	2	1138.69	0	0	36.23	0.018	K	LAVNLIPFPR	L			Laura_Sample06.7773.7773.2
552	gi|118488278									48291	1	0	0	570.35	1138.69	2	1138.69	0	0	36.97	0.01	K	LAVNLIPFPR	L			Laura_Sample04.7701.7701.2
552	gi|118488278									48293	1	0	0	570.35	1138.69	2	1138.69	0	0	27.23	0.024	K	LAVNLIPFPR	L			Laura_Sample16.7589.7589.2
552	gi|118488278									48294	1	0	0	570.35	1138.69	2	1138.69	0	0	23.82	0.022	K	LAVNLIPFPR	L			Laura_Sample03.7870.7870.2
552	gi|118488278									48295	1	0	0	570.35	1138.69	2	1138.69	0	0	30.53	0.032	K	LAVNLIPFPR	L			Laura_Sample18.7576.7576.2
552	gi|118488278									48296	1	0	0	570.35	1138.69	2	1138.69	0	0	28.35	0.016	K	LAVNLIPFPR	L			Laura_Sample01.7589.7589.2
552	gi|118488278									48299	1	0	0	570.35	1138.69	2	1138.69	0	0	51.79	0.00044	K	LAVNLIPFPR	L			Laura_Sample10.7747.7747.2
552	gi|118488278									48300	1	0	0	570.35	1138.69	2	1138.69	0	0	42.33	0.0018	K	LAVNLIPFPR	L			Laura_Sample13.7416.7416.2
552	gi|118488278									48301	1	0	0	570.35	1138.69	2	1138.69	0	0	39.39	0.012	K	LAVNLIPFPR	L			Laura_Sample17.7244.7244.2
552	gi|118488278									48302	1	0	0	570.35	1138.69	2	1138.69	0	0	40.47	0.0047	K	LAVNLIPFPR	L			Laura_Sample11.7719.7719.2
552	gi|118488278									71764	1	1	0	640.828	1279.64	2	1279.64	0.0001	0	57.64	0.00058	K	YVGTSDLQLER	V			Laura_Sample17.3591.3591.2
552	gi|118488278									71765	1	1	0	640.828	1279.64	2	1279.64	0.0001	0	54.36	0.0012	K	YVGTSDLQLER	V			Laura_Sample01.3775.3775.2
552	gi|118488278									71766	1	1	0	640.828	1279.64	2	1279.64	0.0001	0	42.18	0.014	K	YVGTSDLQLER	V			Laura_Sample13.3714.3714.2
552	gi|118488278									71767	1	1	0	640.828	1279.64	2	1279.64	0.0001	0	46.71	0.0072	K	YVGTSDLQLER	V			Laura_Sample05.3868.3868.2
552	gi|118488278									71768	1	1	0	640.828	1279.64	2	1279.64	0.0001	0	58.38	0.00049	K	YVGTSDLQLER	V			Laura_Sample14.3943.3943.2
552	gi|118488278									71769	1	1	0	640.828	1279.64	2	1279.64	0.0001	0	28.34	0.036	K	YVGTSDLQLER	V			Laura_Sample11.3849.3849.2
552	gi|118488278									71770	1	1	0	640.828	1279.64	2	1279.64	0.0001	0	51.4	0.0025	K	YVGTSDLQLER	V			Laura_Sample13.3701.3701.2
552	gi|118488278									71771	1	1	0	640.828	1279.64	2	1279.64	0.0001	0	57.92	0.00055	K	YVGTSDLQLER	V			Laura_Sample04.3826.3826.2
552	gi|118488278									71772	1	1	0	640.828	1279.64	2	1279.64	0.0001	0	53.9	0.0014	K	YVGTSDLQLER	V			Laura_Sample16.3778.3778.2
552	gi|118488278									71773	1	1	0	640.828	1279.64	2	1279.64	0.0001	0	58.32	0.0005	K	YVGTSDLQLER	V			Laura_Sample15.3797.3797.2
552	gi|118488278									71776	1	1	0	640.828	1279.64	2	1279.64	0.0001	0	39.43	0.012	K	YVGTSDLQLER	V			Laura_Sample18.3754.3754.2
552	gi|118488278									71777	1	1	0	640.828	1279.64	2	1279.64	0.0001	0	57.58	0.00059	K	YVGTSDLQLER	V			Laura_Sample02.3865.3865.2
552	gi|118488278									71778	1	1	0	640.828	1279.64	2	1279.64	0.0001	0	58.09	0.00053	K	YVGTSDLQLER	V			Laura_Sample03.3910.3910.2
552	gi|118488278									71779	1	1	0	640.828	1279.64	2	1279.64	0.0001	0	57.7	0.00058	K	YVGTSDLQLER	V			Laura_Sample06.3917.3917.2
552	gi|118488278									95382	1	1	0	716.32	1430.62	2	1430.62	0.0001	0	16.8	0.043	R	VNVYYNEASCGR	F			Laura_Sample18.2350.2350.2
552	gi|118488278									97732	1	0	0	723.849	1445.68	2	1445.68	0.0009	0	38.94	0.0032	K	EVDEQMINVQNK	N			Laura_Sample14.3217.3217.2
552	gi|118488278									97734	1	0	0	723.849	1445.68	2	1445.68	0.0009	0	38.5	0.0036	K	EVDEQMINVQNK	N			Laura_Sample03.3182.3182.2
552	gi|118488278									123425	1	0	0	824.407	1646.8	2	1646.8	-0.0016	0	52.74	0.0015	R	AVLMDLEPGTMDSLR	T			Laura_Sample05.6948.6948.2
552	gi|118488278									123429	1	0	0	824.407	1646.8	2	1646.8	-0.0016	0	62.04	0.00018	R	AVLMDLEPGTMDSLR	T			Laura_Sample01.6766.6766.2
1285	gi|118489234									72751	1	1	1	644.854	1287.69	2	1287.69	-0.0008	0	37.85	0.048	R	NFNIIQNQLGK	L			Laura_Sample13.5198.5198.2
413	gi|11967906									14453	1	1	0	455.256	908.497	2	908.497	-0.0001	1	45.15	0.0083	R	LSVDYGKK	S			Laura_Sample17.1291.1291.2
413	gi|11967906									14456	1	1	0	455.256	908.497	2	908.497	-0.0001	1	36.6	0.035	R	LSVDYGKK	S			Laura_Sample14.1340.1340.2
413	gi|11967906									14458	1	1	0	455.256	908.497	2	908.497	-0.0001	1	46.57	0.006	R	LSVDYGKK	S			Laura_Sample13.1319.1319.2
413	gi|11967906									14459	1	1	0	455.256	908.497	2	908.497	-0.0001	1	44.64	0.0031	R	LSVDYGKK	S			Laura_Sample01.1303.1303.2
413	gi|11967906									27494	1	1	0	501.285	1000.55	2	1000.56	-0.0007	0	42.4	0.023	K	DVNAAVATIK	T			Laura_Sample17.3005.3005.2
413	gi|11967906									87687	1	1	0	460.904	1379.69	3	1379.69	-0.0004	1	41.07	0.025	R	IDHKFDLMYAK	R			Laura_Sample14.4498.4498.3
413	gi|11967906									104066	1	1	0	744.443	1486.87	2	1486.87	-0.0011	0	33.29	0.021	R	LISQVISSLTASLR	F			Laura_Sample05.9214.9214.2
413	gi|11967906									104068	1	1	0	744.443	1486.87	2	1486.87	-0.0011	0	39.54	0.0051	R	LISQVISSLTASLR	F			Laura_Sample05.9250.9250.2
413	gi|11967906									104075	1	1	0	744.443	1486.87	2	1486.87	-0.0011	0	38.79	0.0061	R	LISQVISSLTASLR	F			Laura_Sample14.9338.9338.2
413	gi|11967906									128877	1	1	0	846.439	1690.86	2	1690.86	0	0	26.42	0.049	R	SLDIERPTYTNLNR	L			Laura_Sample03.4283.4283.2
413	gi|11967906									129430	1	1	0	851.457	1700.9	2	1700.9	0	0	26.76	0.026	R	AVFVDLEPTVIDEVR	T			Laura_Sample20.7605.7605.2
413	gi|11967906									129431	1	1	0	851.457	1700.9	2	1700.9	0	0	64.91	7.7e-05	R	AVFVDLEPTVIDEVR	T			Laura_Sample04.7766.7766.2
413	gi|11967906									129438	1	1	0	851.457	1700.9	2	1700.9	0	0	25.3	0.036	R	AVFVDLEPTVIDEVR	T			Laura_Sample14.7982.7982.2
413	gi|11967906									129441	1	1	0	851.457	1700.9	2	1700.9	0	0	22.64	0.033	R	AVFVDLEPTVIDEVR	T			Laura_Sample06.7843.7843.2
413	gi|11967906									129442	1	1	0	851.457	1700.9	2	1700.9	0	0	21.6	0.033	R	AVFVDLEPTVIDEVR	T			Laura_Sample08.7589.7589.2
413	gi|11967906									129444	1	1	0	851.457	1700.9	2	1700.9	0	0	48.51	0.00072	R	AVFVDLEPTVIDEVR	T			Laura_Sample08.7630.7630.2
413	gi|11967906									129445	1	1	0	851.457	1700.9	2	1700.9	0	0	71.78	6.7e-06	R	AVFVDLEPTVIDEVR	T			Laura_Sample16.7660.7660.2
413	gi|11967906									129446	1	1	0	851.457	1700.9	2	1700.9	0	0	54.59	6.8e-05	R	AVFVDLEPTVIDEVR	T			Laura_Sample03.7941.7941.2
413	gi|11967906									129448	1	1	0	851.457	1700.9	2	1700.9	0	0	51.01	0.0003	R	AVFVDLEPTVIDEVR	T			Laura_Sample17.7381.7381.2
413	gi|11967906									129449	1	1	0	851.457	1700.9	2	1700.9	0	0	60.74	0.00011	R	AVFVDLEPTVIDEVR	T			Laura_Sample23.7589.7589.2
413	gi|11967906									129450	1	1	0	851.457	1700.9	2	1700.9	0	0	76.96	4.8e-06	R	AVFVDLEPTVIDEVR	T			Laura_Sample10.7806.7806.2
413	gi|11967906									129451	1	1	0	851.457	1700.9	2	1700.9	0	0	54.14	0.00024	R	AVFVDLEPTVIDEVR	T			Laura_Sample24.7418.7418.2
413	gi|11967906									129452	1	1	0	851.457	1700.9	2	1700.9	0	0	54.57	0.0003	R	AVFVDLEPTVIDEVR	T			Laura_Sample17.7277.7277.2
413	gi|11967906									129453	1	1	0	851.457	1700.9	2	1700.9	0	0	64.16	3.6e-05	R	AVFVDLEPTVIDEVR	T			Laura_Sample02.7892.7892.2
413	gi|11967906									129454	1	1	0	851.457	1700.9	2	1700.9	0	0	71.13	3.4e-06	R	AVFVDLEPTVIDEVR	T			Laura_Sample05.7883.7883.2
413	gi|11967906									129455	1	1	0	851.457	1700.9	2	1700.9	0	0	66.62	2.7e-05	R	AVFVDLEPTVIDEVR	T			Laura_Sample04.7776.7776.2
413	gi|11967906									129456	1	1	0	851.457	1700.9	2	1700.9	0	0	55.08	0.00037	R	AVFVDLEPTVIDEVR	T			Laura_Sample16.7651.7651.2
413	gi|11967906									129457	1	1	0	851.457	1700.9	2	1700.9	0	0	66.1	1.5e-05	R	AVFVDLEPTVIDEVR	T			Laura_Sample12.7717.7717.2
413	gi|11967906									129458	1	1	0	851.457	1700.9	2	1700.9	0	0	41.51	0.0058	R	AVFVDLEPTVIDEVR	T			Laura_Sample24.7453.7453.2
413	gi|11967906									129459	1	1	0	851.457	1700.9	2	1700.9	0	0	46.44	0.00096	R	AVFVDLEPTVIDEVR	T			Laura_Sample15.7560.7560.2
413	gi|11967906									129460	1	1	0	851.457	1700.9	2	1700.9	0	0	76.56	5.2e-06	R	AVFVDLEPTVIDEVR	T			Laura_Sample01.7661.7661.2
413	gi|11967906									129461	1	1	0	851.457	1700.9	2	1700.9	0	0	37.1	0.0026	R	AVFVDLEPTVIDEVR	T			Laura_Sample13.7565.7565.2
413	gi|11967906									129462	1	1	0	851.457	1700.9	2	1700.9	0	0	55.76	0.00061	R	AVFVDLEPTVIDEVR	T			Laura_Sample13.7487.7487.2
413	gi|11967906									160460	1	1	0	989.445	1976.88	2	1976.88	0.0009	0	40.78	0.00019	K	TVGGGDDAFNTFFSETGAGK	H			Laura_Sample18.6707.6707.2
413	gi|11967906									160461	1	1	0	989.445	1976.88	2	1976.88	0.0009	0	67.86	1.1e-06	K	TVGGGDDAFNTFFSETGAGK	H			Laura_Sample18.6721.6721.2
413	gi|11967906									160462	1	1	0	989.445	1976.88	2	1976.88	0.0009	0	63.95	7.1e-06	K	TVGGGDDAFNTFFSETGAGK	H			Laura_Sample14.7103.7103.2
413	gi|11967906									160463	1	1	0	989.445	1976.88	2	1976.88	0.0009	0	62.29	2.1e-06	K	TVGGGDDAFNTFFSETGAGK	H			Laura_Sample16.6798.6798.2
413	gi|11967906									160464	1	1	0	989.445	1976.88	2	1976.88	0.0009	0	62.68	1.7e-06	K	TVGGGDDAFNTFFSETGAGK	H			Laura_Sample03.7067.7067.2
413	gi|11967906									160465	1	1	0	989.445	1976.88	2	1976.88	0.0009	0	72.78	3.6e-06	K	TVGGGDDAFNTFFSETGAGK	H			Laura_Sample04.6896.6896.2
413	gi|11967906									160466	1	1	0	989.445	1976.88	2	1976.88	0.0009	0	68.25	3.5e-06	K	TVGGGDDAFNTFFSETGAGK	H			Laura_Sample06.6983.6983.2
413	gi|11967906									160467	1	1	0	989.445	1976.88	2	1976.88	0.0009	0	70.53	1e-06	K	TVGGGDDAFNTFFSETGAGK	H			Laura_Sample15.6727.6727.2
361	gi|120661									2657	1	0	0	406.225	810.435	2	810.435	0.0002	0	44.37	0.021	R	LLDASHR	D			Laura_Sample08.833.833.2
361	gi|120661									2658	1	0	0	406.225	810.435	2	810.435	0.0002	0	50.62	0.005	R	LLDASHR	D			Laura_Sample18.808.808.2
361	gi|120661									2659	1	0	0	406.225	810.435	2	810.435	0.0002	0	50.92	0.0047	R	LLDASHR	D			Laura_Sample04.849.849.2
361	gi|120661									2660	1	0	0	406.225	810.435	2	810.435	0.0002	0	45.02	0.018	R	LLDASHR	D			Laura_Sample06.860.860.2
361	gi|120661									2661	1	0	0	406.225	810.435	2	810.435	0.0002	0	47.06	0.011	R	LLDASHR	D			Laura_Sample03.850.850.2
361	gi|120661									2662	1	0	0	406.225	810.435	2	810.435	0.0002	0	48.97	0.0073	R	LLDASHR	D			Laura_Sample10.883.883.2
361	gi|120661									2664	1	0	0	406.225	810.435	2	810.435	0.0002	0	46.5	0.013	R	LLDASHR	D			Laura_Sample11.842.842.2
361	gi|120661									2665	1	0	0	406.225	810.435	2	810.435	0.0002	0	45.05	0.018	R	LLDASHR	D			Laura_Sample02.842.842.2
361	gi|120661									2666	1	0	0	406.225	810.435	2	810.435	0.0002	0	44.83	0.019	R	LLDASHR	D			Laura_Sample09.879.879.2
361	gi|120661									2667	1	0	0	406.225	810.435	2	810.435	0.0002	0	44.88	0.019	R	LLDASHR	D			Laura_Sample16.817.817.2
361	gi|120661									2668	1	0	0	406.225	810.435	2	810.435	0.0002	0	47.03	0.011	R	LLDASHR	D			Laura_Sample01.801.801.2
361	gi|120661									2669	1	0	0	406.225	810.435	2	810.435	0.0002	0	46.68	0.012	R	LLDASHR	D			Laura_Sample13.818.818.2
361	gi|120661									2670	1	0	0	406.225	810.435	2	810.435	0.0002	0	44.83	0.019	R	LLDASHR	D			Laura_Sample05.847.847.2
361	gi|120661									2671	1	0	0	406.225	810.435	2	810.435	0.0002	0	43.03	0.029	R	LLDASHR	D			Laura_Sample15.828.828.2
361	gi|120661									2673	1	0	0	406.225	810.435	2	810.435	0.0002	0	45	0.018	R	LLDASHR	D			Laura_Sample07.875.875.2
361	gi|120661									5523	4	0	0	417.235	832.455	2	832.456	-0.0002	0	21.76	0.047	K	VAINGFGR	I			Laura_Sample02.4018.4018.2
361	gi|120661									5530	3	0	0	417.235	832.455	2	832.456	-0.0002	0	36.4	0.02	K	VAINGFGR	I			Laura_Sample13.3833.3833.2
361	gi|120661									5539	5	0	0	417.235	832.455	2	832.456	-0.0002	0	39.37	0.048	K	VAINGFGR	I			Laura_Sample12.3909.3909.2
361	gi|120661									5543	4	0	0	417.235	832.455	2	832.456	-0.0002	0	41.36	0.031	K	VAINGFGR	I			Laura_Sample16.3869.3869.2
361	gi|120661									5545	4	0	0	417.235	832.455	2	832.456	-0.0002	0	39.5	0.047	K	VAINGFGR	I			Laura_Sample11.3924.3924.2
361	gi|120661									5548	4	0	0	417.235	832.455	2	832.456	-0.0002	0	41.95	0.027	K	VAINGFGR	I			Laura_Sample03.3996.3996.2
361	gi|120661									5550	4	0	0	417.235	832.455	2	832.456	-0.0002	0	45.97	0.011	K	VAINGFGR	I			Laura_Sample10.3989.3989.2
361	gi|120661									5554	4	0	0	417.235	832.455	2	832.456	-0.0002	0	39.5	0.047	K	VAINGFGR	I			Laura_Sample08.3821.3821.2
361	gi|120661									67158	1	1	0	627.809	1253.6	2	1253.6	-0.0002	0	50.8	0.00037	K	TFAEEVNAAFR	E			Laura_Sample15.5551.5551.2
361	gi|120661									67159	1	1	0	627.809	1253.6	2	1253.6	-0.0002	0	26.74	0.048	K	TFAEEVNAAFR	E			Laura_Sample18.5526.5526.2
361	gi|120661									67165	1	1	0	627.809	1253.6	2	1253.6	-0.0002	0	49.8	0.0027	K	TFAEEVNAAFR	E			Laura_Sample01.5545.5545.2
361	gi|120661									88424	1	0	0	692.893	1383.77	2	1383.77	-0.0015	0	36.5	0.046	R	AAALNIVPTSTGAAK	A			Laura_Sample18.4266.4266.2
361	gi|120661									88426	1	0	0	692.893	1383.77	2	1383.77	-0.0015	0	38.98	0.026	R	AAALNIVPTSTGAAK	A			Laura_Sample06.4492.4492.2
361	gi|120661									88428	1	0	0	692.893	1383.77	2	1383.77	-0.0015	0	39.4	0.024	R	AAALNIVPTSTGAAK	A			Laura_Sample02.4443.4443.2
361	gi|120661									88431	1	0	0	692.893	1383.77	2	1383.77	-0.0015	0	40.03	0.02	R	AAALNIVPTSTGAAK	A			Laura_Sample20.4313.4313.2
361	gi|120661									88434	1	0	0	692.893	1383.77	2	1383.77	-0.0015	0	41.69	0.014	R	AAALNIVPTSTGAAK	A			Laura_Sample05.4421.4421.2
361	gi|120661									88435	1	0	0	692.893	1383.77	2	1383.77	-0.0015	0	44.97	0.0066	R	AAALNIVPTSTGAAK	A			Laura_Sample04.4387.4387.2
361	gi|120661									88440	1	0	0	692.893	1383.77	2	1383.77	-0.0015	0	48.48	0.0029	R	AAALNIVPTSTGAAK	A			Laura_Sample13.4221.4221.2
361	gi|120661									88441	1	0	0	692.893	1383.77	2	1383.77	-0.0015	0	43.24	0.0098	R	AAALNIVPTSTGAAK	A			Laura_Sample10.4457.4457.2
361	gi|120661									88442	1	0	0	692.893	1383.77	2	1383.77	-0.0015	0	37.38	0.038	R	AAALNIVPTSTGAAK	A			Laura_Sample19.4340.4340.2
361	gi|120661									88443	1	0	0	692.893	1383.77	2	1383.77	-0.0015	0	60.4	0.00019	R	AAALNIVPTSTGAAK	A			Laura_Sample15.4321.4321.2
361	gi|120661									101598	1	1	1	735.902	1469.79	2	1469.79	0.0016	0	21.36	0.037	R	VVDLADIVANQWK	-			Laura_Sample18.7889.7889.2
361	gi|120661									101614	1	1	1	735.902	1469.79	2	1469.79	0.0016	0	21.2	0.029	R	VVDLADIVANQWK	-			Laura_Sample07.8025.8025.2
361	gi|120661									101615	1	1	1	735.902	1469.79	2	1469.79	0.0016	0	36.22	0.0035	R	VVDLADIVANQWK	-			Laura_Sample05.8097.8097.2
361	gi|120661									101617	1	1	1	735.902	1469.79	2	1469.79	0.0016	0	41.2	0.00099	R	VVDLADIVANQWK	-			Laura_Sample17.7507.7507.2
361	gi|120661									112897	1	0	0	519.231	1554.67	3	1554.67	-0.0014	0	30.89	0.009	K	GTMTTTHSYTGDQR	L			Laura_Sample05.891.891.3
361	gi|120661									112899	1	0	0	519.231	1554.67	3	1554.67	-0.0014	0	28.49	0.015	K	GTMTTTHSYTGDQR	L			Laura_Sample18.853.853.3
361	gi|120661									112900	1	0	0	519.231	1554.67	3	1554.67	-0.0014	0	32.32	0.01	K	GTMTTTHSYTGDQR	L			Laura_Sample15.872.872.3
361	gi|120661									112901	1	0	0	519.231	1554.67	3	1554.67	-0.0014	0	31.14	0.0043	K	GTMTTTHSYTGDQR	L			Laura_Sample06.904.904.3
361	gi|120661									112902	1	0	0	519.231	1554.67	3	1554.67	-0.0014	0	28.05	0.024	K	GTMTTTHSYTGDQR	L			Laura_Sample14.905.905.3
361	gi|120661									112903	1	0	0	519.231	1554.67	3	1554.67	-0.0014	0	32.77	0.012	K	GTMTTTHSYTGDQR	L			Laura_Sample11.887.887.3
361	gi|120661									112904	1	0	0	519.231	1554.67	3	1554.67	-0.0014	0	30.65	0.0097	K	GTMTTTHSYTGDQR	L			Laura_Sample12.888.888.3
361	gi|120661									112906	1	0	0	519.231	1554.67	3	1554.67	-0.0014	0	20.35	0.018	K	GTMTTTHSYTGDQR	L			Laura_Sample17.830.830.3
361	gi|120661									112907	1	0	0	519.231	1554.67	3	1554.67	-0.0014	0	26.03	0.0087	K	GTMTTTHSYTGDQR	L			Laura_Sample08.877.877.3
361	gi|120661									112908	1	0	0	519.231	1554.67	3	1554.67	-0.0014	0	34.76	0.0012	K	GTMTTTHSYTGDQR	L			Laura_Sample10.927.927.3
361	gi|120661									112909	1	0	0	519.231	1554.67	3	1554.67	-0.0014	0	27.65	0.028	K	GTMTTTHSYTGDQR	L			Laura_Sample13.851.851.3
361	gi|120661									112910	1	0	0	519.231	1554.67	3	1554.67	-0.0014	0	35.88	0.0025	K	GTMTTTHSYTGDQR	L			Laura_Sample07.916.916.3
361	gi|120661									112914	1	0	0	778.343	1554.67	2	1554.67	-0.0009	0	42.95	0.0018	K	GTMTTTHSYTGDQR	L			Laura_Sample17.826.826.2
361	gi|120661									112915	1	0	0	778.343	1554.67	2	1554.67	-0.0009	0	57.88	3.9e-05	K	GTMTTTHSYTGDQR	L			Laura_Sample19.883.883.2
361	gi|120661									112916	1	0	0	778.343	1554.67	2	1554.67	-0.0009	0	59.08	0.00013	K	GTMTTTHSYTGDQR	L			Laura_Sample07.909.909.2
361	gi|120661									112917	1	0	0	778.343	1554.67	2	1554.67	-0.0009	0	59.23	0.00013	K	GTMTTTHSYTGDQR	L			Laura_Sample08.879.879.2
361	gi|120661									112918	1	0	0	778.343	1554.67	2	1554.67	-0.0009	0	59.34	7.2e-05	K	GTMTTTHSYTGDQR	L			Laura_Sample12.890.890.2
361	gi|120661									112919	1	0	0	778.343	1554.67	2	1554.67	-0.0009	0	59.53	0.00012	K	GTMTTTHSYTGDQR	L			Laura_Sample16.863.863.2
361	gi|120661									112920	1	0	0	778.343	1554.67	2	1554.67	-0.0009	0	59.33	0.00013	K	GTMTTTHSYTGDQR	L			Laura_Sample01.838.838.2
361	gi|120661									112921	1	0	0	778.343	1554.67	2	1554.67	-0.0009	0	75.88	2.8e-06	K	GTMTTTHSYTGDQR	L			Laura_Sample15.874.874.2
361	gi|120661									112922	1	0	0	778.343	1554.67	2	1554.67	-0.0009	0	76.03	1.7e-06	K	GTMTTTHSYTGDQR	L			Laura_Sample13.855.855.2
361	gi|120661									112923	1	0	0	778.343	1554.67	2	1554.67	-0.0009	0	65.3	2.7e-05	K	GTMTTTHSYTGDQR	L			Laura_Sample10.928.928.2
361	gi|120661									112924	1	0	0	778.343	1554.67	2	1554.67	-0.0009	0	71.26	7.2e-06	K	GTMTTTHSYTGDQR	L			Laura_Sample09.922.922.2
361	gi|120661									112925	1	0	0	778.343	1554.67	2	1554.67	-0.0009	0	55.78	0.00011	K	GTMTTTHSYTGDQR	L			Laura_Sample04.902.902.2
361	gi|120661									112926	1	0	0	778.343	1554.67	2	1554.67	-0.0009	0	59.4	0.00012	K	GTMTTTHSYTGDQR	L			Laura_Sample06.909.909.2
361	gi|120661									112927	1	0	0	778.343	1554.67	2	1554.67	-0.0009	0	63.73	1.9e-05	K	GTMTTTHSYTGDQR	L			Laura_Sample18.854.854.2
361	gi|120661									112928	1	0	0	778.343	1554.67	2	1554.67	-0.0009	0	62.93	4.9e-05	K	GTMTTTHSYTGDQR	L			Laura_Sample11.884.884.2
361	gi|120661									112929	1	0	0	778.343	1554.67	2	1554.67	-0.0009	0	59.35	0.00013	K	GTMTTTHSYTGDQR	L			Laura_Sample14.907.907.2
361	gi|120661									112930	1	0	0	778.343	1554.67	2	1554.67	-0.0009	0	59.57	5.2e-05	K	GTMTTTHSYTGDQR	L			Laura_Sample02.887.887.2
361	gi|120661									112931	1	0	0	778.343	1554.67	2	1554.67	-0.0009	0	59.19	0.00011	K	GTMTTTHSYTGDQR	L			Laura_Sample05.893.893.2
361	gi|120661									112932	1	0	0	778.343	1554.67	2	1554.67	-0.0009	0	60.03	0.00011	K	GTMTTTHSYTGDQR	L			Laura_Sample03.894.894.2
361	gi|120661									114677	1	0	0	786.341	1570.67	2	1570.67	0	0	42.97	0.0016	K	GTMTTTHSYTGDQR	L	Oxidation (M)	0.00100000000000.0	Laura_Sample18.334.334.2
361	gi|120661									114679	1	0	0	786.341	1570.67	2	1570.67	0	0	19.74	0.047	K	GTMTTTHSYTGDQR	L	Oxidation (M)	0.00100000000000.0	Laura_Sample06.352.352.2
361	gi|120661									114680	1	0	0	786.341	1570.67	2	1570.67	0	0	26.67	0.017	K	GTMTTTHSYTGDQR	L	Oxidation (M)	0.00100000000000.0	Laura_Sample03.343.343.2
361	gi|120661									114682	1	0	0	786.341	1570.67	2	1570.67	0	0	25.21	0.017	K	GTMTTTHSYTGDQR	L	Oxidation (M)	0.00100000000000.0	Laura_Sample05.354.354.2
361	gi|120661									114683	1	0	0	786.341	1570.67	2	1570.67	0	0	35.23	0.0028	K	GTMTTTHSYTGDQR	L	Oxidation (M)	0.00100000000000.0	Laura_Sample02.360.360.2
361	gi|120661									119188	1	1	1	807.423	1612.83	2	1612.83	-0.0002	0	44.47	0.0099	K	DSPLDVIAINDTGGVK	Q			Laura_Sample14.7090.7090.2
361	gi|120661									200538	1	1	1	857.094	2568.26	3	2568.26	0.0001	0	38.66	0.00061	K	YDSTLGIFDADVKPVGTDGISVDGK	V			Laura_Sample05.7305.7305.3
361	gi|120661									200539	1	1	1	857.094	2568.26	3	2568.26	0.0001	0	31.91	0.0021	K	YDSTLGIFDADVKPVGTDGISVDGK	V			Laura_Sample18.7027.7027.3
361	gi|120661									200540	1	1	1	857.094	2568.26	3	2568.26	0.0001	0	36.49	0.0016	K	YDSTLGIFDADVKPVGTDGISVDGK	V			Laura_Sample01.7116.7116.3
361	gi|120661									200541	1	1	1	857.094	2568.26	3	2568.26	0.0001	0	32.86	0.0038	K	YDSTLGIFDADVKPVGTDGISVDGK	V			Laura_Sample01.7103.7103.3
225	gi|121078773									37414	1	0	0	535.262	1068.51	2	1068.51	-0.0007	0	41.86	0.015	K	SHIQENWR	I			Laura_Sample03.1315.1315.2
225	gi|121078773									37415	1	0	0	535.262	1068.51	2	1068.51	-0.0007	0	36.91	0.041	K	SHIQENWR	I			Laura_Sample02.1323.1323.2
225	gi|121078773									37416	1	0	0	535.262	1068.51	2	1068.51	-0.0007	0	46.18	0.0054	K	SHIQENWR	I			Laura_Sample06.1345.1345.2
225	gi|121078773									37417	1	0	0	535.262	1068.51	2	1068.51	-0.0007	0	36.91	0.041	K	SHIQENWR	I			Laura_Sample15.1314.1314.2
225	gi|121078773									37419	1	0	0	535.262	1068.51	2	1068.51	-0.0007	0	36.79	0.04	K	SHIQENWR	I			Laura_Sample04.1326.1326.2
225	gi|121078773									37420	1	0	0	535.262	1068.51	2	1068.51	-0.0007	0	36.83	0.04	K	SHIQENWR	I			Laura_Sample16.1306.1306.2
225	gi|121078773									37421	1	0	0	535.262	1068.51	2	1068.51	-0.0007	0	36.69	0.04	K	SHIQENWR	I			Laura_Sample17.1312.1312.2
225	gi|121078773									37422	1	0	0	535.262	1068.51	2	1068.51	-0.0007	0	36.79	0.041	K	SHIQENWR	I			Laura_Sample01.1313.1313.2
225	gi|121078773									37423	1	0	0	535.262	1068.51	2	1068.51	-0.0007	0	36.58	0.04	K	SHIQENWR	I			Laura_Sample19.1317.1317.2
225	gi|121078773									37424	1	0	0	535.262	1068.51	2	1068.51	-0.0007	0	36.75	0.041	K	SHIQENWR	I			Laura_Sample18.1291.1291.2
225	gi|121078773									37426	1	0	0	535.262	1068.51	2	1068.51	-0.0007	0	32.61	0.047	K	SHIQENWR	I			Laura_Sample05.1324.1324.2
225	gi|121078773									37427	1	0	0	535.262	1068.51	2	1068.51	-0.0007	0	50.72	0.0019	K	SHIQENWR	I			Laura_Sample13.1326.1326.2
225	gi|121078773									37428	1	0	0	535.262	1068.51	2	1068.51	-0.0007	0	36.58	0.04	K	SHIQENWR	I			Laura_Sample10.1372.1372.2
225	gi|121078773									37429	1	0	0	535.262	1068.51	2	1068.51	-0.0007	0	36.48	0.04	K	SHIQENWR	I			Laura_Sample12.1329.1329.2
225	gi|121078773									37430	1	0	0	535.262	1068.51	2	1068.51	-0.0007	0	41.57	0.016	K	SHIQENWR	I			Laura_Sample09.1355.1355.2
225	gi|121078773									37431	1	0	0	535.262	1068.51	2	1068.51	-0.0007	0	50.99	0.0018	K	SHIQENWR	I			Laura_Sample11.1317.1317.2
225	gi|121078773									37432	1	0	0	535.262	1068.51	2	1068.51	-0.0007	0	36.72	0.04	K	SHIQENWR	I			Laura_Sample23.1305.1305.2
225	gi|121078773									37435	1	0	0	535.262	1068.51	2	1068.51	-0.0007	0	36.6	0.04	K	SHIQENWR	I			Laura_Sample20.1344.1344.2
225	gi|121078773									37436	1	0	0	535.262	1068.51	2	1068.51	-0.0007	0	36.73	0.039	K	SHIQENWR	I			Laura_Sample07.1345.1345.2
225	gi|121078773									37441	1	0	0	535.262	1068.51	2	1068.51	-0.0007	0	36.7	0.039	K	SHIQENWR	I			Laura_Sample21.1301.1301.2
225	gi|121078773									37448	1	0	0	535.262	1068.51	2	1068.51	-0.0007	0	36.42	0.04	K	SHIQENWR	I			Laura_Sample22.1334.1334.2
225	gi|121078773									47926	1	0	0	568.843	1135.67	2	1135.67	-0.0001	0	45.07	0.00014	R	APGVQTPVIVR	F			Laura_Sample07.4046.4046.2
225	gi|121078773									47927	1	0	0	568.843	1135.67	2	1135.67	-0.0001	0	19.95	0.036	R	APGVQTPVIVR	F			Laura_Sample11.4014.4014.2
225	gi|121078773									47928	1	0	0	568.843	1135.67	2	1135.67	-0.0001	0	40	0.0015	R	APGVQTPVIVR	F			Laura_Sample05.4037.4037.2
225	gi|121078773									47929	1	0	0	568.843	1135.67	2	1135.67	-0.0001	0	39	0.001	R	APGVQTPVIVR	F			Laura_Sample06.4105.4105.2
225	gi|121078773									47930	1	0	0	568.843	1135.67	2	1135.67	-0.0001	0	26.15	0.033	R	APGVQTPVIVR	F			Laura_Sample09.4038.4038.2
225	gi|121078773									47931	1	0	0	568.843	1135.67	2	1135.67	-0.0001	0	51.91	0.00012	R	APGVQTPVIVR	F			Laura_Sample03.4084.4084.2
225	gi|121078773									47932	1	0	0	568.843	1135.67	2	1135.67	-0.0001	0	51.58	4.4e-05	R	APGVQTPVIVR	F			Laura_Sample08.3908.3908.2
225	gi|121078773									47933	1	0	0	568.843	1135.67	2	1135.67	-0.0001	0	36.37	0.0017	R	APGVQTPVIVR	F			Laura_Sample16.3937.3937.2
225	gi|121078773									47934	1	0	0	568.843	1135.67	2	1135.67	-0.0001	0	50	0.00022	R	APGVQTPVIVR	F			Laura_Sample02.4049.4049.2
225	gi|121078773									47935	1	0	0	568.843	1135.67	2	1135.67	-0.0001	0	37.95	0.0038	R	APGVQTPVIVR	F			Laura_Sample14.4117.4117.2
225	gi|121078773									47936	1	0	0	568.843	1135.67	2	1135.67	-0.0001	0	50.11	0.00028	R	APGVQTPVIVR	F			Laura_Sample04.3999.3999.2
225	gi|121078773									47937	1	0	0	568.843	1135.67	2	1135.67	-0.0001	0	41.78	0.0017	R	APGVQTPVIVR	F			Laura_Sample13.3865.3865.2
225	gi|121078773									47938	1	0	0	568.843	1135.67	2	1135.67	-0.0001	0	59.34	9.1e-06	R	APGVQTPVIVR	F			Laura_Sample15.3955.3955.2
225	gi|121078773									47939	1	0	0	568.843	1135.67	2	1135.67	-0.0001	0	39.29	0.00083	R	APGVQTPVIVR	F			Laura_Sample18.3912.3912.2
225	gi|121078773									47940	1	0	0	568.843	1135.67	2	1135.67	-0.0001	0	56.51	4.6e-05	R	APGVQTPVIVR	F			Laura_Sample01.3946.3946.2
225	gi|121078773									107052	1	1	0	756.409	1510.8	2	1510.8	-0.0003	0	27.11	0.012	R	GPVLLEDYHLVEK	L			Laura_Sample02.5931.5931.2
225	gi|121078773									107053	1	1	0	756.409	1510.8	2	1510.8	-0.0003	0	24.98	0.029	R	GPVLLEDYHLVEK	L			Laura_Sample04.5822.5822.2
225	gi|121078773									107054	1	1	0	756.409	1510.8	2	1510.8	-0.0003	0	35.11	0.0039	R	GPVLLEDYHLVEK	L			Laura_Sample06.5919.5919.2
225	gi|121078773									107055	1	1	0	756.409	1510.8	2	1510.8	-0.0003	0	41.02	0.00055	R	GPVLLEDYHLVEK	L			Laura_Sample06.5930.5930.2
225	gi|121078773									111461	1	0	0	771.411	1540.81	2	1540.81	0.0001	0	41.11	0.022	R	LGPNYMQLPVNAPK	C			Laura_Sample03.6138.6138.2
225	gi|121078773									111464	1	0	0	771.411	1540.81	2	1540.81	0.0001	0	37.25	0.0057	R	LGPNYMQLPVNAPK	C			Laura_Sample16.5912.5912.2
225	gi|121078773									111465	1	0	0	771.411	1540.81	2	1540.81	0.0001	0	47.34	0.0052	R	LGPNYMQLPVNAPK	C			Laura_Sample07.5900.5900.2
225	gi|121078773									111467	1	0	0	771.411	1540.81	2	1540.81	0.0001	0	58.39	0.00041	R	LGPNYMQLPVNAPK	C			Laura_Sample04.5965.5965.2
225	gi|121078773									111471	1	0	0	771.411	1540.81	2	1540.81	0.0001	0	62.75	0.00015	R	LGPNYMQLPVNAPK	C			Laura_Sample06.6048.6048.2
225	gi|121078773									111474	2	0	0	771.411	1540.81	2	1540.81	0.0001	0	22.61	0.0077	R	LGPNYMQLPVNAPK	C			Laura_Sample04.6033.6033.2
225	gi|121078773									111475	1	0	0	771.411	1540.81	2	1540.81	0.0001	0	57.49	0.00051	R	LGPNYMQLPVNAPK	C			Laura_Sample12.5808.5808.2
225	gi|121078773									111476	1	0	0	771.411	1540.81	2	1540.81	0.0001	0	83.84	1.2e-06	R	LGPNYMQLPVNAPK	C			Laura_Sample02.5946.5946.2
225	gi|121078773									111477	1	0	0	771.411	1540.81	2	1540.81	0.0001	0	62.48	0.00016	R	LGPNYMQLPVNAPK	C			Laura_Sample03.6113.6113.2
225	gi|121078773									111478	1	0	0	771.411	1540.81	2	1540.81	0.0001	0	70.71	2.4e-05	R	LGPNYMQLPVNAPK	C			Laura_Sample18.5822.5822.2
225	gi|121078773									111479	1	0	0	771.411	1540.81	2	1540.81	0.0001	0	59.1	0.00035	R	LGPNYMQLPVNAPK	C			Laura_Sample17.5581.5581.2
225	gi|121078773									111480	1	0	0	771.411	1540.81	2	1540.81	0.0001	0	59.92	0.00029	R	LGPNYMQLPVNAPK	C			Laura_Sample14.6148.6148.2
225	gi|121078773									111482	1	0	0	771.411	1540.81	2	1540.81	0.0001	0	78.87	3.7e-06	R	LGPNYMQLPVNAPK	C			Laura_Sample04.5830.5830.2
225	gi|121078773									111483	1	0	0	771.411	1540.81	2	1540.81	0.0001	0	51.88	0.0018	R	LGPNYMQLPVNAPK	C			Laura_Sample10.5906.5906.2
225	gi|121078773									111484	1	0	0	771.411	1540.81	2	1540.81	0.0001	0	61.93	0.00018	R	LGPNYMQLPVNAPK	C			Laura_Sample05.5925.5925.2
225	gi|121078773									111485	1	0	0	771.411	1540.81	2	1540.81	0.0001	0	67.15	5.5e-05	R	LGPNYMQLPVNAPK	C			Laura_Sample18.5835.5835.2
225	gi|121078773									111486	1	0	0	771.411	1540.81	2	1540.81	0.0001	0	40.4	0.026	R	LGPNYMQLPVNAPK	C			Laura_Sample15.5838.5838.2
225	gi|121078773									111487	1	0	0	771.411	1540.81	2	1540.81	0.0001	0	65.08	8.8e-05	R	LGPNYMQLPVNAPK	C			Laura_Sample08.5701.5701.2
225	gi|121078773									111488	1	0	0	771.411	1540.81	2	1540.81	0.0001	0	64.31	0.00011	R	LGPNYMQLPVNAPK	C			Laura_Sample23.5728.5728.2
225	gi|121078773									111489	1	0	0	771.411	1540.81	2	1540.81	0.0001	0	67.81	4.7e-05	R	LGPNYMQLPVNAPK	C			Laura_Sample15.5686.5686.2
225	gi|121078773									111490	1	0	0	771.411	1540.81	2	1540.81	0.0001	0	78.59	3.9e-06	R	LGPNYMQLPVNAPK	C			Laura_Sample07.5850.5850.2
225	gi|121078773									111491	1	0	0	771.411	1540.81	2	1540.81	0.0001	0	101.32	2.1e-08	R	LGPNYMQLPVNAPK	C			Laura_Sample01.5742.5742.2
225	gi|121078773									111492	1	0	0	771.411	1540.81	2	1540.81	0.0001	0	75.76	7.5e-06	R	LGPNYMQLPVNAPK	C			Laura_Sample13.5745.5745.2
225	gi|121078773									111493	1	0	0	771.411	1540.81	2	1540.81	0.0001	0	98.3	4.2e-08	R	LGPNYMQLPVNAPK	C			Laura_Sample06.5920.5920.2
225	gi|121078773									111494	1	0	0	771.411	1540.81	2	1540.81	0.0001	0	62.58	0.00016	R	LGPNYMQLPVNAPK	C			Laura_Sample21.5750.5750.2
225	gi|121078773									111495	1	0	0	771.411	1540.81	2	1540.81	0.0001	0	45.06	0.0088	R	LGPNYMQLPVNAPK	C			Laura_Sample13.5777.5777.2
225	gi|121078773									111496	1	0	0	771.411	1540.81	2	1540.81	0.0001	0	82.33	1.7e-06	R	LGPNYMQLPVNAPK	C			Laura_Sample03.5970.5970.2
225	gi|121078773									111497	1	0	0	771.411	1540.81	2	1540.81	0.0001	0	82.1	1.7e-06	R	LGPNYMQLPVNAPK	C			Laura_Sample01.5825.5825.2
225	gi|121078773									111498	1	0	0	771.411	1540.81	2	1540.81	0.0001	0	78.85	3.7e-06	R	LGPNYMQLPVNAPK	C			Laura_Sample05.6058.6058.2
225	gi|121078773									111499	1	0	0	771.411	1540.81	2	1540.81	0.0001	0	66.61	6.2e-05	R	LGPNYMQLPVNAPK	C			Laura_Sample18.5674.5674.2
225	gi|121078773									111500	1	0	0	771.411	1540.81	2	1540.81	0.0001	0	63.1	0.00014	R	LGPNYMQLPVNAPK	C			Laura_Sample15.5829.5829.2
225	gi|121078773									111501	1	0	0	771.411	1540.81	2	1540.81	0.0001	0	73.92	1.2e-05	R	LGPNYMQLPVNAPK	C			Laura_Sample16.5747.5747.2
225	gi|121078773									111502	1	0	0	771.411	1540.81	2	1540.81	0.0001	0	69.62	3.1e-05	R	LGPNYMQLPVNAPK	C			Laura_Sample11.5808.5808.2
225	gi|121078773									111503	1	0	0	771.411	1540.81	2	1540.81	0.0001	0	95.45	8.1e-08	R	LGPNYMQLPVNAPK	C			Laura_Sample13.5618.5618.2
225	gi|121078773									111504	1	0	0	771.411	1540.81	2	1540.81	0.0001	0	64.18	0.00011	R	LGPNYMQLPVNAPK	C			Laura_Sample17.5431.5431.2
225	gi|121078773									111505	1	0	0	771.411	1540.81	2	1540.81	0.0001	0	75.49	8e-06	R	LGPNYMQLPVNAPK	C			Laura_Sample14.6026.6026.2
225	gi|121078773									113197	1	0	0	779.408	1556.8	2	1556.8	-0.0003	0	42.56	0.008	R	LGPNYMQLPVNAPK	C	Oxidation (M)	0.00000100000000.0	Laura_Sample02.4738.4738.2
225	gi|121078773									113198	1	0	0	779.408	1556.8	2	1556.8	-0.0003	0	27.31	0.023	R	LGPNYMQLPVNAPK	C	Oxidation (M)	0.00000100000000.0	Laura_Sample11.4626.4626.2
225	gi|121078773									113199	1	0	0	779.408	1556.8	2	1556.8	-0.0003	0	37.93	0.0026	R	LGPNYMQLPVNAPK	C	Oxidation (M)	0.00000100000000.0	Laura_Sample17.4370.4370.2
225	gi|121078773									113200	1	0	0	779.408	1556.8	2	1556.8	-0.0003	0	42.6	0.017	R	LGPNYMQLPVNAPK	C	Oxidation (M)	0.00000100000000.0	Laura_Sample08.4530.4530.2
225	gi|121078773									113201	1	0	0	779.408	1556.8	2	1556.8	-0.0003	0	65.06	4.4e-05	R	LGPNYMQLPVNAPK	C	Oxidation (M)	0.00000100000000.0	Laura_Sample02.4706.4706.2
225	gi|121078773									113202	1	0	0	779.408	1556.8	2	1556.8	-0.0003	0	75.7	9.3e-07	R	LGPNYMQLPVNAPK	C	Oxidation (M)	0.00000100000000.0	Laura_Sample17.4325.4325.2
225	gi|121078773									113203	1	0	0	779.408	1556.8	2	1556.8	-0.0003	0	38.46	0.0087	R	LGPNYMQLPVNAPK	C	Oxidation (M)	0.00000100000000.0	Laura_Sample04.4692.4692.2
225	gi|121078773									113204	1	0	0	779.408	1556.8	2	1556.8	-0.0003	0	68.02	1.2e-05	R	LGPNYMQLPVNAPK	C	Oxidation (M)	0.00000100000000.0	Laura_Sample10.4703.4703.2
225	gi|121078773									113205	1	0	0	779.408	1556.8	2	1556.8	-0.0003	0	85.65	5.7e-07	R	LGPNYMQLPVNAPK	C	Oxidation (M)	0.00000100000000.0	Laura_Sample13.4470.4470.2
225	gi|121078773									113207	1	0	0	779.408	1556.8	2	1556.8	-0.0003	0	88.89	1.4e-07	R	LGPNYMQLPVNAPK	C	Oxidation (M)	0.00000100000000.0	Laura_Sample18.4499.4499.2
225	gi|121078773									113208	1	0	0	779.408	1556.8	2	1556.8	-0.0003	0	39.25	0.0038	R	LGPNYMQLPVNAPK	C	Oxidation (M)	0.00000100000000.0	Laura_Sample01.4602.4602.2
225	gi|121078773									113209	1	0	0	779.408	1556.8	2	1556.8	-0.0003	0	62.19	3.9e-05	R	LGPNYMQLPVNAPK	C	Oxidation (M)	0.00000100000000.0	Laura_Sample03.4725.4725.2
225	gi|121078773									113210	1	0	0	779.408	1556.8	2	1556.8	-0.0003	0	47.22	0.0009	R	LGPNYMQLPVNAPK	C	Oxidation (M)	0.00000100000000.0	Laura_Sample01.4554.4554.2
225	gi|121078773									113212	1	0	0	779.408	1556.8	2	1556.8	-0.0003	0	53.86	8.2e-05	R	LGPNYMQLPVNAPK	C	Oxidation (M)	0.00000100000000.0	Laura_Sample15.4557.4557.2
225	gi|121078773									113213	1	0	0	779.408	1556.8	2	1556.8	-0.0003	0	56.98	8.1e-05	R	LGPNYMQLPVNAPK	C	Oxidation (M)	0.00000100000000.0	Laura_Sample14.4805.4805.2
225	gi|121078773									113214	1	0	0	779.408	1556.8	2	1556.8	-0.0003	0	59.68	0.00035	R	LGPNYMQLPVNAPK	C	Oxidation (M)	0.00000100000000.0	Laura_Sample16.4547.4547.2
225	gi|121078773									113215	1	0	0	779.408	1556.8	2	1556.8	-0.0003	0	57.27	6.9e-05	R	LGPNYMQLPVNAPK	C	Oxidation (M)	0.00000100000000.0	Laura_Sample06.4742.4742.2
225	gi|121078773									113216	1	0	0	779.408	1556.8	2	1556.8	-0.0003	0	52.44	0.00035	R	LGPNYMQLPVNAPK	C	Oxidation (M)	0.00000100000000.0	Laura_Sample05.4677.4677.2
225	gi|121078773									113217	1	0	0	779.408	1556.8	2	1556.8	-0.0003	0	70.75	5e-06	R	LGPNYMQLPVNAPK	C	Oxidation (M)	0.00000100000000.0	Laura_Sample04.4625.4625.2
225	gi|121078773									134177	1	0	0	871.407	1740.8	2	1740.8	0.0004	0	34.5	0.0055	K	DLYDSIAAGNYPEWK	L			Laura_Sample08.6634.6634.2
225	gi|121078773									134178	1	0	0	871.407	1740.8	2	1740.8	0.0004	0	36.07	0.0056	K	DLYDSIAAGNYPEWK	L			Laura_Sample14.7030.7030.2
225	gi|121078773									134179	1	0	0	871.407	1740.8	2	1740.8	0.0004	0	30.78	0.021	K	DLYDSIAAGNYPEWK	L			Laura_Sample17.6356.6356.2
225	gi|121078773									134181	1	0	0	871.407	1740.8	2	1740.8	0.0004	0	29.48	0.012	K	DLYDSIAAGNYPEWK	L			Laura_Sample19.6787.6787.2
225	gi|121078773									134183	1	0	0	871.407	1740.8	2	1740.8	0.0004	0	35.22	0.0025	K	DLYDSIAAGNYPEWK	L			Laura_Sample11.6815.6815.2
225	gi|121078773									134184	1	0	0	871.407	1740.8	2	1740.8	0.0004	0	72.6	1.3e-06	K	DLYDSIAAGNYPEWK	L			Laura_Sample03.6972.6972.2
225	gi|121078773									134185	1	0	0	871.407	1740.8	2	1740.8	0.0004	0	40.05	0.0016	K	DLYDSIAAGNYPEWK	L			Laura_Sample10.6875.6875.2
225	gi|121078773									134188	1	0	0	871.407	1740.8	2	1740.8	0.0004	0	58.45	4.6e-05	K	DLYDSIAAGNYPEWK	L			Laura_Sample01.6711.6711.2
225	gi|121078773									134189	1	0	0	871.407	1740.8	2	1740.8	0.0004	0	51.65	0.00023	K	DLYDSIAAGNYPEWK	L			Laura_Sample16.6719.6719.2
225	gi|121078773									134191	1	0	0	871.407	1740.8	2	1740.8	0.0004	0	31.06	0.01	K	DLYDSIAAGNYPEWK	L			Laura_Sample18.6614.6614.2
225	gi|121078773									134192	1	0	0	871.407	1740.8	2	1740.8	0.0004	0	36.44	0.019	K	DLYDSIAAGNYPEWK	L			Laura_Sample15.6646.6646.2
225	gi|121078773									134193	1	0	0	871.407	1740.8	2	1740.8	0.0004	0	58.09	2e-05	K	DLYDSIAAGNYPEWK	L			Laura_Sample19.6767.6767.2
225	gi|121078773									134194	1	0	0	871.407	1740.8	2	1740.8	0.0004	0	54.31	0.00018	K	DLYDSIAAGNYPEWK	L			Laura_Sample02.6931.6931.2
225	gi|121078773									134195	1	0	0	871.407	1740.8	2	1740.8	0.0004	0	45	0.0011	K	DLYDSIAAGNYPEWK	L			Laura_Sample16.6855.6855.2
225	gi|121078773									134196	1	0	0	871.407	1740.8	2	1740.8	0.0004	0	44.05	0.00055	K	DLYDSIAAGNYPEWK	L			Laura_Sample10.6886.6886.2
225	gi|121078773									134197	1	0	0	871.407	1740.8	2	1740.8	0.0004	0	74.45	6.2e-07	K	DLYDSIAAGNYPEWK	L			Laura_Sample05.6912.6912.2
225	gi|121078773									134199	1	0	0	871.407	1740.8	2	1740.8	0.0004	0	58.57	0.00012	K	DLYDSIAAGNYPEWK	L			Laura_Sample04.6812.6812.2
225	gi|121078773									134200	1	0	0	871.407	1740.8	2	1740.8	0.0004	0	54.37	5.4e-05	K	DLYDSIAAGNYPEWK	L			Laura_Sample15.6639.6639.2
225	gi|121078773									134201	1	0	0	871.407	1740.8	2	1740.8	0.0004	0	61.29	2.1e-05	K	DLYDSIAAGNYPEWK	L			Laura_Sample05.6914.6914.2
1493	gi|121280									168727	1	1	1	695.324	2082.95	3	2082.95	-0.0036	0	19.56	0.018	K	FNECQLNNLNALEPDHR	V			Laura_Sample13.4955.4955.3
859	gi|121974									19358	1	1	1	472.769	943.524	2	943.524	0.0005	0	60.17	0.00054	K	AGLQFPVGR	I			Laura_Sample07.4778.4778.2
859	gi|121974									19359	1	1	1	472.769	943.524	2	943.524	0.0005	0	51.67	0.0038	K	AGLQFPVGR	I			Laura_Sample11.4742.4742.2
859	gi|121974									19360	1	1	1	472.769	943.524	2	943.524	0.0005	0	65.29	0.00017	K	AGLQFPVGR	I			Laura_Sample12.4740.4740.2
859	gi|121974									19365	1	1	1	472.769	943.524	2	943.524	0.0005	0	61.19	0.00043	K	AGLQFPVGR	I			Laura_Sample09.4809.4809.2
859	gi|121974									19366	1	1	1	472.769	943.524	2	943.524	0.0005	0	58.67	0.00076	K	AGLQFPVGR	I			Laura_Sample08.4647.4647.2
425	gi|122213042									8477	1	1	0	430.253	858.492	2	858.492	-0.0004	0	50.83	0.0052	K	SVVASGLAR	R			Laura_Sample04.2020.2020.2
425	gi|122213042									8481	1	1	0	430.253	858.492	2	858.492	-0.0004	0	38.68	0.049	K	SVVASGLAR	R			Laura_Sample14.2032.2032.2
425	gi|122213042									8485	1	1	0	430.253	858.492	2	858.492	-0.0004	0	51.63	0.0043	K	SVVASGLAR	R			Laura_Sample03.2045.2045.2
425	gi|122213042									8486	1	1	0	430.253	858.492	2	858.492	-0.0004	0	42.4	0.036	K	SVVASGLAR	R			Laura_Sample12.2015.2015.2
425	gi|122213042									8488	1	1	0	430.253	858.492	2	858.492	-0.0004	0	61.36	0.00046	K	SVVASGLAR	R			Laura_Sample02.2035.2035.2
425	gi|122213042									8489	1	1	0	430.253	858.492	2	858.492	-0.0004	0	57.17	0.0012	K	SVVASGLAR	R			Laura_Sample10.2076.2076.2
425	gi|122213042									8490	1	1	0	430.253	858.492	2	858.492	-0.0004	0	42.12	0.028	K	SVVASGLAR	R			Laura_Sample20.2005.2005.2
425	gi|122213042									8492	1	1	0	430.253	858.492	2	858.492	-0.0004	0	41.88	0.04	K	SVVASGLAR	R			Laura_Sample21.1991.1991.2
425	gi|122213042									8494	1	1	0	430.253	858.492	2	858.492	-0.0004	0	44.16	0.0085	K	SVVASGLAR	R			Laura_Sample17.1951.1951.2
425	gi|122213042									22554	1	1	0	484.258	966.502	2	966.502	-0.0006	0	43.15	0.0092	K	TQVTVEYK	N			Laura_Sample06.1860.1860.2
425	gi|122213042									22560	1	1	0	484.258	966.502	2	966.502	-0.0006	0	29.63	0.022	K	TQVTVEYK	N			Laura_Sample24.1771.1771.2
425	gi|122213042									22562	1	1	0	484.258	966.502	2	966.502	-0.0006	0	31.78	0.027	K	TQVTVEYK	N			Laura_Sample23.1788.1788.2
425	gi|122213042									22565	1	1	0	484.258	966.502	2	966.502	-0.0006	0	36.04	0.026	K	TQVTVEYK	N			Laura_Sample11.1812.1812.2
425	gi|122213042									22566	1	1	0	484.258	966.502	2	966.502	-0.0006	0	39.02	0.028	K	TQVTVEYK	N			Laura_Sample20.1820.1820.2
425	gi|122213042									22569	1	1	0	484.258	966.502	2	966.502	-0.0006	0	37.75	0.041	K	TQVTVEYK	N			Laura_Sample03.1828.1828.2
425	gi|122213042									22570	1	1	0	484.258	966.502	2	966.502	-0.0006	0	35.54	0.0088	K	TQVTVEYK	N			Laura_Sample21.1786.1786.2
425	gi|122213042									22573	1	1	0	484.258	966.502	2	966.502	-0.0006	0	27.43	0.046	K	TQVTVEYK	N			Laura_Sample05.1837.1837.2
425	gi|122213042									22574	1	1	0	484.258	966.502	2	966.502	-0.0006	0	38.48	0.0056	K	TQVTVEYK	N			Laura_Sample10.1857.1857.2
425	gi|122213042									24455	1	1	0	490.241	978.467	2	978.467	-0.0005	0	28.67	0.027	K	TAAYGHFGR	D			Laura_Sample17.1325.1325.2
425	gi|122213042									62770	1	1	0	615.309	1228.6	2	1228.6	0.0014	0	28.97	0.025	K	TCPWLRPDGK	T			Laura_Sample02.2895.2895.2
425	gi|122213042									62781	1	1	0	615.309	1228.6	2	1228.6	0.0014	0	35.28	0.013	K	TCPWLRPDGK	T			Laura_Sample13.2866.2866.2
425	gi|122213042									63212	1	1	0	615.882	1229.75	2	1229.75	0	0	17.84	0.024	K	EHVIKPVIPAK	Y			Laura_Sample16.2663.2663.2
425	gi|122213042									98585	1	1	0	727.38	1452.75	2	1452.75	-0.0009	0	79.77	3.4e-06	R	FVIGGPHGDAGLTGR	K			Laura_Sample13.4009.4009.2
425	gi|122213042									98719	1	1	0	727.381	1452.75	2	1452.75	-0.0003	0	31.8	0.021	R	FVIGGPHGDAGLTGR	K			Laura_Sample18.4264.4264.2
425	gi|122213042									98723	1	1	0	727.381	1452.75	2	1452.75	-0.0003	0	57.18	6.4e-05	R	FVIGGPHGDAGLTGR	K			Laura_Sample17.3891.3891.2
425	gi|122213042									98731	1	1	0	727.381	1452.75	2	1452.75	-0.0003	0	74.66	5.5e-06	R	FVIGGPHGDAGLTGR	K			Laura_Sample01.4079.4079.2
425	gi|122213042									98733	1	1	0	727.381	1452.75	2	1452.75	-0.0003	0	44.75	0.0022	R	FVIGGPHGDAGLTGR	K			Laura_Sample05.4265.4265.2
425	gi|122213042									98736	1	1	0	727.381	1452.75	2	1452.75	-0.0003	0	75.45	2.8e-06	R	FVIGGPHGDAGLTGR	K			Laura_Sample02.4202.4202.2
425	gi|122213042									98742	1	1	0	727.381	1452.75	2	1452.75	-0.0003	0	80.67	2.1e-06	R	FVIGGPHGDAGLTGR	K			Laura_Sample15.4112.4112.2
425	gi|122213042									98746	1	1	0	727.381	1452.75	2	1452.75	-0.0003	0	28.06	0.012	R	FVIGGPHGDAGLTGR	K			Laura_Sample10.4302.4302.2
425	gi|122213042									98748	1	1	0	727.381	1452.75	2	1452.75	-0.0003	0	49.79	0.00058	R	FVIGGPHGDAGLTGR	K			Laura_Sample05.4305.4305.2
425	gi|122213042									98750	1	1	0	727.381	1452.75	2	1452.75	-0.0003	0	77.21	3.7e-06	R	FVIGGPHGDAGLTGR	K			Laura_Sample18.4058.4058.2
425	gi|122213042									98752	1	1	0	727.381	1452.75	2	1452.75	-0.0003	0	82.27	1.6e-06	R	FVIGGPHGDAGLTGR	K			Laura_Sample06.4246.4246.2
425	gi|122213042									98754	1	1	0	727.381	1452.75	2	1452.75	-0.0003	0	79.77	2.8e-06	R	FVIGGPHGDAGLTGR	K			Laura_Sample13.4009.4009.2
425	gi|122213042									98755	1	1	0	727.381	1452.75	2	1452.75	-0.0003	0	73.89	5.4e-06	R	FVIGGPHGDAGLTGR	K			Laura_Sample16.4091.4091.2
425	gi|122213042									98756	1	1	0	727.381	1452.75	2	1452.75	-0.0003	0	73.22	2.5e-06	R	FVIGGPHGDAGLTGR	K			Laura_Sample04.4147.4147.2
425	gi|122213042									98762	1	1	0	727.381	1452.75	2	1452.75	-0.0003	0	32.96	0.021	R	FVIGGPHGDAGLTGR	K			Laura_Sample12.4216.4216.2
425	gi|122213042									98765	1	1	0	727.381	1452.75	2	1452.75	-0.0003	0	86.53	5.9e-07	R	FVIGGPHGDAGLTGR	K			Laura_Sample09.4187.4187.2
425	gi|122213042									98767	1	1	0	727.381	1452.75	2	1452.75	-0.0003	0	78.17	2.5e-06	R	FVIGGPHGDAGLTGR	K			Laura_Sample08.4052.4052.2
425	gi|122213042									98772	1	1	0	727.381	1452.75	2	1452.75	-0.0003	0	74.97	2.1e-06	R	FVIGGPHGDAGLTGR	K			Laura_Sample14.4279.4279.2
425	gi|122213042									109131	1	1	0	509.311	1524.91	3	1524.91	-0.0004	1	36.85	0.0077	K	TGTIPDKDILVLIK	E			Laura_Sample02.7210.7210.3
425	gi|122213042									109133	1	1	0	509.311	1524.91	3	1524.91	-0.0004	1	22.4	0.039	K	TGTIPDKDILVLIK	E			Laura_Sample13.6891.6891.3
425	gi|122213042									109134	1	1	0	509.311	1524.91	3	1524.91	-0.0004	1	55.09	0.00011	K	TGTIPDKDILVLIK	E			Laura_Sample05.7163.7163.3
425	gi|122213042									109135	1	1	0	509.311	1524.91	3	1524.91	-0.0004	1	45.56	0.001	K	TGTIPDKDILVLIK	E			Laura_Sample03.7269.7269.3
425	gi|122213042									116009	1	1	0	527.955	1580.84	3	1580.84	0.0003	1	32.83	0.013	R	FVIGGPHGDAGLTGRK	I			Laura_Sample01.3623.3623.3
425	gi|122213042									116017	1	1	0	527.955	1580.84	3	1580.84	0.0003	1	32.06	0.047	R	FVIGGPHGDAGLTGRK	I			Laura_Sample05.3714.3714.3
425	gi|122213042									138826	1	1	0	592.629	1774.86	3	1774.86	0.0001	0	27.86	0.022	K	YLDENTIFHLNPSGR	F			Laura_Sample12.6214.6214.3
425	gi|122213042									138838	1	1	0	592.629	1774.86	3	1774.86	0.0001	0	28.58	0.047	K	YLDENTIFHLNPSGR	F			Laura_Sample04.6210.6210.3
425	gi|122213042									138841	1	1	0	592.629	1774.86	3	1774.86	0.0001	0	24.56	0.05	K	YLDENTIFHLNPSGR	F			Laura_Sample13.6018.6018.3
425	gi|122213042									138842	1	1	0	592.629	1774.86	3	1774.86	0.0001	0	21.69	0.038	K	YLDENTIFHLNPSGR	F			Laura_Sample15.6073.6073.3
425	gi|122213042									138847	1	1	0	592.629	1774.86	3	1774.86	0.0001	0	28.02	0.038	K	YLDENTIFHLNPSGR	F			Laura_Sample06.6283.6283.3
810	gi|122232855									106382	1	1	1	752.895	1503.78	2	1503.78	-0.0032	0	53.27	0.0018	R	TANLANNQIINYR	C			Laura_Sample08.4157.4157.2
810	gi|122232855									106383	1	1	1	752.895	1503.78	2	1503.78	-0.0032	0	45.36	0.011	R	TANLANNQIINYR	C			Laura_Sample12.4254.4254.2
810	gi|122232855									106384	1	1	1	752.895	1503.78	2	1503.78	-0.0032	0	47.14	0.0073	R	TANLANNQIINYR	C			Laura_Sample05.4304.4304.2
810	gi|122232855									106385	1	1	1	752.895	1503.78	2	1503.78	-0.0032	0	51.79	0.0025	R	TANLANNQIINYR	C			Laura_Sample11.4253.4253.2
810	gi|122232855									106388	1	1	1	752.895	1503.78	2	1503.78	-0.0032	0	46.55	0.0083	R	TANLANNQIINYR	C			Laura_Sample16.4194.4194.2
810	gi|122232855									106389	1	1	1	752.895	1503.78	2	1503.78	-0.0032	0	42.93	0.019	R	TANLANNQIINYR	C			Laura_Sample06.4376.4376.2
810	gi|122232855									106390	1	1	1	752.895	1503.78	2	1503.78	-0.0032	0	41.52	0.027	R	TANLANNQIINYR	C			Laura_Sample02.4326.4326.2
810	gi|122232855									106391	1	1	1	752.895	1503.78	2	1503.78	-0.0032	0	48.71	0.0051	R	TANLANNQIINYR	C			Laura_Sample04.4263.4263.2
810	gi|122232855									106392	1	1	1	752.895	1503.78	2	1503.78	-0.0032	0	39.8	0.039	R	TANLANNQIINYR	C			Laura_Sample09.4297.4297.2
810	gi|122232855									106393	1	1	1	752.895	1503.78	2	1503.78	-0.0032	0	42.05	0.024	R	TANLANNQIINYR	C			Laura_Sample01.4201.4201.2
810	gi|122232855									106394	1	1	1	752.895	1503.78	2	1503.78	-0.0032	0	51.83	0.0025	R	TANLANNQIINYR	C			Laura_Sample07.4298.4298.2
810	gi|122232855									106395	1	1	1	752.895	1503.78	2	1503.78	-0.0032	0	50.61	0.0033	R	TANLANNQIINYR	C			Laura_Sample09.4303.4303.2
1361	gi|1235898									24106	1	1	1	488.757	975.499	2	975.499	0.0004	0	31.5	0.014	R	ETTAIANTR	I			Laura_Sample21.1022.1022.2
614	gi|124226									47499	1	1	1	567.798	1133.58	2	1133.58	-0.0006	0	61.32	0.0003	K	TYPQQAGTIR	K			Laura_Sample03.1614.1614.2
614	gi|124226									47500	1	1	1	567.798	1133.58	2	1133.58	-0.0006	0	36.28	0.0046	K	TYPQQAGTIR	K			Laura_Sample17.1545.1545.2
614	gi|124226									47503	1	1	1	567.798	1133.58	2	1133.58	-0.0006	0	42.52	0.0029	K	TYPQQAGTIR	K			Laura_Sample01.1571.1571.2
614	gi|124226									47504	1	1	1	567.798	1133.58	2	1133.58	-0.0006	0	51.68	0.0009	K	TYPQQAGTIR	K			Laura_Sample04.1615.1615.2
614	gi|124226									47505	1	1	1	567.798	1133.58	2	1133.58	-0.0006	0	35.11	0.0084	K	TYPQQAGTIR	K			Laura_Sample11.1595.1595.2
614	gi|124226									47507	1	1	1	567.798	1133.58	2	1133.58	-0.0006	0	34.38	0.014	K	TYPQQAGTIR	K			Laura_Sample16.1586.1586.2
614	gi|124226									47508	1	1	1	567.798	1133.58	2	1133.58	-0.0006	0	36.1	0.011	K	TYPQQAGTIR	K			Laura_Sample12.1599.1599.2
614	gi|124226									47509	1	1	1	567.798	1133.58	2	1133.58	-0.0006	0	40.61	0.0038	K	TYPQQAGTIR	K			Laura_Sample18.1559.1559.2
614	gi|124226									47510	1	1	1	567.798	1133.58	2	1133.58	-0.0006	0	28.98	0.021	K	TYPQQAGTIR	K			Laura_Sample09.1644.1644.2
614	gi|124226									47511	1	1	1	567.798	1133.58	2	1133.58	-0.0006	0	45.83	0.00076	K	TYPQQAGTIR	K			Laura_Sample08.1582.1582.2
614	gi|124226									47513	1	1	1	567.798	1133.58	2	1133.58	-0.0006	0	37.61	0.014	K	TYPQQAGTIR	K			Laura_Sample05.1617.1617.2
614	gi|124226									47514	1	1	1	567.798	1133.58	2	1133.58	-0.0006	0	36.34	0.028	K	TYPQQAGTIR	K			Laura_Sample15.1591.1591.2
614	gi|124226									47521	1	1	1	567.798	1133.58	2	1133.58	-0.0006	0	34.33	0.0078	K	TYPQQAGTIR	K			Laura_Sample07.1601.1601.2
614	gi|124226									47523	1	1	1	567.798	1133.58	2	1133.58	-0.0006	0	29.05	0.022	K	TYPQQAGTIR	K			Laura_Sample19.1608.1608.2
614	gi|124226									47526	1	1	1	567.798	1133.58	2	1133.58	-0.0006	0	32.87	0.023	K	TYPQQAGTIR	K			Laura_Sample14.1611.1611.2
614	gi|124226									68840	1	1	1	631.845	1261.68	2	1261.68	-0.0023	1	25.24	0.049	K	TYPQQAGTIRK	N			Laura_Sample18.1032.1032.2
614	gi|124226									68842	1	1	1	631.845	1261.68	2	1261.68	-0.0023	1	30.77	0.015	K	TYPQQAGTIRK	N			Laura_Sample15.1060.1060.2
614	gi|124226									68845	1	1	1	631.845	1261.68	2	1261.68	-0.0023	1	32.02	0.019	K	TYPQQAGTIRK	N			Laura_Sample05.1071.1071.2
614	gi|124226									68847	1	1	1	631.845	1261.68	2	1261.68	-0.0023	1	28.83	0.032	K	TYPQQAGTIRK	N			Laura_Sample02.1066.1066.2
614	gi|124226									68848	1	1	1	631.845	1261.68	2	1261.68	-0.0023	1	27.64	0.049	K	TYPQQAGTIRK	N			Laura_Sample06.1090.1090.2
614	gi|124226									179730	1	1	1	739.369	2215.08	3	2215.08	0.0033	1	45.2	0.0016	K	KLEDIVPSSHNCDVPHVNR	T			Laura_Sample03.3929.3929.3
614	gi|124226									179733	1	1	1	739.369	2215.08	3	2215.08	0.0033	1	48.94	0.00052	K	KLEDIVPSSHNCDVPHVNR	T			Laura_Sample05.3883.3883.3
614	gi|124226									179735	1	1	1	739.369	2215.08	3	2215.08	0.0033	1	57.63	0.00012	K	KLEDIVPSSHNCDVPHVNR	T			Laura_Sample02.3894.3894.3
614	gi|124226									179736	1	1	1	739.369	2215.08	3	2215.08	0.0033	1	30.76	0.011	K	KLEDIVPSSHNCDVPHVNR	T			Laura_Sample06.3955.3955.3
614	gi|124226									179737	1	1	1	739.369	2215.08	3	2215.08	0.0033	1	42.18	0.0011	K	KLEDIVPSSHNCDVPHVNR	T			Laura_Sample01.3781.3781.3
614	gi|124226									179739	1	1	1	739.369	2215.08	3	2215.08	0.0033	1	35.92	0.018	K	KLEDIVPSSHNCDVPHVNR	T			Laura_Sample11.3873.3873.3
614	gi|124226									179741	1	1	1	739.369	2215.08	3	2215.08	0.0033	1	50.73	0.00028	K	KLEDIVPSSHNCDVPHVNR	T			Laura_Sample06.3944.3944.3
614	gi|124226									179742	1	1	1	739.369	2215.08	3	2215.08	0.0033	1	47.08	0.00027	K	KLEDIVPSSHNCDVPHVNR	T			Laura_Sample04.3860.3860.3
1217	gi|124359284									10872	1	1	1	439.232	876.449	2	876.445	0.0033	0	41.97	0.039	R	LNTWSTR	Y			Laura_Sample15.2043.2043.2
441	gi|124701									42207	1	1	0	550.796	1099.58	2	1099.58	-0.0004	0	59.52	0.00037	K	GWASVQSIPR	T			Laura_Sample03.4390.4390.2
441	gi|124701									42208	1	1	0	550.796	1099.58	2	1099.58	-0.0004	0	56.28	0.00078	K	GWASVQSIPR	T			Laura_Sample02.4355.4355.2
441	gi|124701									42211	1	1	0	550.796	1099.58	2	1099.58	-0.0004	0	54.29	0.0012	K	GWASVQSIPR	T			Laura_Sample04.4301.4301.2
441	gi|124701									42212	1	1	0	550.796	1099.58	2	1099.58	-0.0004	0	50.09	0.0033	K	GWASVQSIPR	T			Laura_Sample05.4346.4346.2
441	gi|124701									42213	1	1	0	550.796	1099.58	2	1099.58	-0.0004	0	57.92	0.00054	K	GWASVQSIPR	T			Laura_Sample01.4242.4242.2
441	gi|124701									42214	1	1	0	550.796	1099.58	2	1099.58	-0.0004	0	50	0.0033	K	GWASVQSIPR	T			Laura_Sample14.4431.4431.2
441	gi|124701									42217	1	1	0	550.796	1099.58	2	1099.58	-0.0004	0	55.73	0.00089	K	GWASVQSIPR	T			Laura_Sample10.4362.4362.2
441	gi|124701									42222	1	1	0	550.796	1099.58	2	1099.58	-0.0004	0	47.55	0.0058	K	GWASVQSIPR	T			Laura_Sample06.4417.4417.2
441	gi|124701									42225	1	1	0	550.796	1099.58	2	1099.58	-0.0004	0	39.36	0.038	K	GWASVQSIPR	T			Laura_Sample11.4295.4295.2
441	gi|124701									42226	1	1	0	550.796	1099.58	2	1099.58	-0.0004	0	52.36	0.0019	K	GWASVQSIPR	T			Laura_Sample08.4193.4193.2
441	gi|124701									42227	1	1	0	550.796	1099.58	2	1099.58	-0.0004	0	51.77	0.0022	K	GWASVQSIPR	T			Laura_Sample12.4283.4283.2
441	gi|124701									42228	1	1	0	550.796	1099.58	2	1099.58	-0.0004	0	42.4	0.019	K	GWASVQSIPR	T			Laura_Sample23.4170.4170.2
441	gi|124701									42229	1	1	0	550.796	1099.58	2	1099.58	-0.0004	0	45.69	0.009	K	GWASVQSIPR	T			Laura_Sample09.4336.4336.2
441	gi|124701									42230	1	1	0	550.796	1099.58	2	1099.58	-0.0004	0	40.98	0.027	K	GWASVQSIPR	T			Laura_Sample19.4260.4260.2
441	gi|124701									80114	1	1	1	668.29	1334.57	2	1334.57	-0.0015	0	21.93	0.032	R	AETHFCADQTR	S			Laura_Sample17.923.923.2
441	gi|124701									80115	1	1	1	668.29	1334.57	2	1334.57	-0.0015	0	47.67	0.0013	R	AETHFCADQTR	S			Laura_Sample21.957.957.2
441	gi|124701									80116	1	1	1	668.29	1334.57	2	1334.57	-0.0015	0	40.68	0.0016	R	AETHFCADQTR	S			Laura_Sample24.933.933.2
441	gi|124701									80117	1	1	1	668.29	1334.57	2	1334.57	-0.0015	0	46.14	0.00046	R	AETHFCADQTR	S			Laura_Sample09.1016.1016.2
441	gi|124701									80118	1	1	1	668.29	1334.57	2	1334.57	-0.0015	0	31.16	0.0056	R	AETHFCADQTR	S			Laura_Sample12.987.987.2
441	gi|124701									80119	1	1	1	668.29	1334.57	2	1334.57	-0.0015	0	47.81	0.00042	R	AETHFCADQTR	S			Laura_Sample23.959.959.2
441	gi|124701									80120	1	1	1	668.29	1334.57	2	1334.57	-0.0015	0	46.16	0.0018	R	AETHFCADQTR	S			Laura_Sample20.975.975.2
441	gi|124701									80121	1	1	1	668.29	1334.57	2	1334.57	-0.0015	0	41.85	0.00079	R	AETHFCADQTR	S			Laura_Sample13.948.948.2
441	gi|124701									80122	1	1	1	668.29	1334.57	2	1334.57	-0.0015	0	42	0.00075	R	AETHFCADQTR	S			Laura_Sample02.975.975.2
441	gi|124701									80123	1	1	1	668.29	1334.57	2	1334.57	-0.0015	0	35.74	0.008	R	AETHFCADQTR	S			Laura_Sample11.977.977.2
441	gi|124701									80124	1	1	1	668.29	1334.57	2	1334.57	-0.0015	0	39.35	0.0019	R	AETHFCADQTR	S			Laura_Sample08.966.966.2
441	gi|124701									80125	1	1	1	668.29	1334.57	2	1334.57	-0.0015	0	43.95	0.0029	R	AETHFCADQTR	S			Laura_Sample01.932.932.2
441	gi|124701									80126	1	1	1	668.29	1334.57	2	1334.57	-0.0015	0	41.02	0.0026	R	AETHFCADQTR	S			Laura_Sample18.939.939.2
441	gi|124701									80127	1	1	1	668.29	1334.57	2	1334.57	-0.0015	0	42.61	0.00072	R	AETHFCADQTR	S			Laura_Sample10.1013.1013.2
441	gi|124701									80128	1	1	1	668.29	1334.57	2	1334.57	-0.0015	0	39.63	0.0013	R	AETHFCADQTR	S			Laura_Sample16.950.950.2
441	gi|124701									80129	1	1	1	668.29	1334.57	2	1334.57	-0.0015	0	48.17	0.00055	R	AETHFCADQTR	S			Laura_Sample05.979.979.2
441	gi|124701									80130	1	1	1	668.29	1334.57	2	1334.57	-0.0015	0	44.27	0.00051	R	AETHFCADQTR	S			Laura_Sample06.1000.1000.2
441	gi|124701									80131	1	1	1	668.29	1334.57	2	1334.57	-0.0015	0	40.47	0.0018	R	AETHFCADQTR	S			Laura_Sample15.960.960.2
441	gi|124701									80132	1	1	1	668.29	1334.57	2	1334.57	-0.0015	0	41.29	0.0024	R	AETHFCADQTR	S			Laura_Sample14.990.990.2
441	gi|124701									80133	1	1	1	668.29	1334.57	2	1334.57	-0.0015	0	40.97	0.001	R	AETHFCADQTR	S			Laura_Sample04.979.979.2
441	gi|124701									80134	1	1	1	668.29	1334.57	2	1334.57	-0.0015	0	44.03	0.0023	R	AETHFCADQTR	S			Laura_Sample03.980.980.2
441	gi|124701									101283	1	1	1	734.412	1466.81	2	1466.81	-0.0004	0	33.73	0.017	K	QVDLQPGSIELLR	V			Laura_Sample18.6464.6464.2
441	gi|124701									120616	1	1	1	809.987	1617.96	2	1617.96	-0.0002	1	18.46	0.019	K	FKGNPVLVPPPGIGVK	D			Laura_Sample02.5922.5922.2
441	gi|124701									120617	1	1	1	809.987	1617.96	2	1617.96	-0.0002	1	25	0.0046	K	FKGNPVLVPPPGIGVK	D			Laura_Sample18.5743.5743.2
441	gi|124701									132648	1	1	1	864.457	1726.9	2	1726.9	0.0003	0	79.77	2.7e-06	R	LLVDHSIVESFAQGGR	T			Laura_Sample03.6402.6402.2
441	gi|124701									132649	1	1	1	864.457	1726.9	2	1726.9	0.0003	0	64.67	8.7e-05	R	LLVDHSIVESFAQGGR	T			Laura_Sample05.6358.6358.2
441	gi|124701									132650	1	1	1	864.457	1726.9	2	1726.9	0.0003	0	60.48	0.00023	R	LLVDHSIVESFAQGGR	T			Laura_Sample01.6150.6150.2
441	gi|124701									140770	1	1	1	597.932	1790.77	3	1790.78	-0.0006	1	38.01	0.0021	K	GADGRAETHFCADQTR	S			Laura_Sample02.1086.1086.3
441	gi|124701									140771	1	1	1	597.932	1790.77	3	1790.78	-0.0006	1	30.15	0.01	K	GADGRAETHFCADQTR	S			Laura_Sample18.1055.1055.3
441	gi|124701									180148	1	1	1	742.022	2223.04	3	2223.04	0	1	26.92	0.0076	K	ASLDDNKQDHYAIGTYDLGK	N			Laura_Sample06.4377.4377.3
441	gi|124701									180150	1	1	1	742.022	2223.04	3	2223.04	0	1	18.71	0.018	K	ASLDDNKQDHYAIGTYDLGK	N			Laura_Sample03.4386.4386.3
441	gi|124701									180151	1	1	1	742.022	2223.04	3	2223.04	0	1	15.73	0.037	K	ASLDDNKQDHYAIGTYDLGK	N			Laura_Sample07.4311.4311.3
441	gi|124701									180152	1	1	1	742.022	2223.04	3	2223.04	0	1	23.21	0.02	K	ASLDDNKQDHYAIGTYDLGK	N			Laura_Sample01.4192.4192.3
441	gi|124701									180154	1	1	1	742.022	2223.04	3	2223.04	0	1	18.63	0.031	K	ASLDDNKQDHYAIGTYDLGK	N			Laura_Sample13.4116.4116.3
441	gi|124701									180155	1	1	1	742.022	2223.04	3	2223.04	0	1	23.74	0.016	K	ASLDDNKQDHYAIGTYDLGK	N			Laura_Sample02.4324.4324.3
441	gi|124701									180157	1	1	1	742.022	2223.04	3	2223.04	0	1	20.45	0.022	K	ASLDDNKQDHYAIGTYDLGK	N			Laura_Sample10.4331.4331.3
441	gi|124701									180158	1	1	1	742.022	2223.04	3	2223.04	0	1	26.67	0.0058	K	ASLDDNKQDHYAIGTYDLGK	N			Laura_Sample03.4360.4360.3
441	gi|124701									180160	1	1	1	742.022	2223.04	3	2223.04	0	1	27.38	0.0073	K	ASLDDNKQDHYAIGTYDLGK	N			Laura_Sample16.4195.4195.3
441	gi|124701									180161	1	1	1	742.022	2223.04	3	2223.04	0	1	36.42	0.00038	K	ASLDDNKQDHYAIGTYDLGK	N			Laura_Sample05.4303.4303.3
441	gi|124701									180163	1	1	1	742.022	2223.04	3	2223.04	0	1	32.88	0.002	K	ASLDDNKQDHYAIGTYDLGK	N			Laura_Sample04.4261.4261.3
441	gi|124701									180164	1	1	1	742.022	2223.04	3	2223.04	0	1	28.62	0.0035	K	ASLDDNKQDHYAIGTYDLGK	N			Laura_Sample14.4410.4410.3
648	gi|125536468									69869	1	0	0	636.317	1270.62	2	1270.62	-0.0008	0	27.24	0.04	K	GLTFDSGGYNIK	I			Laura_Sample23.4707.4707.2
648	gi|125536468									69871	1	0	0	636.317	1270.62	2	1270.62	-0.0008	0	32.61	0.019	K	GLTFDSGGYNIK	I			Laura_Sample07.4841.4841.2
648	gi|125536468									69872	1	0	0	636.317	1270.62	2	1270.62	-0.0008	0	34.9	0.0093	K	GLTFDSGGYNIK	I			Laura_Sample21.4733.4733.2
648	gi|125536468									69873	1	0	0	636.317	1270.62	2	1270.62	-0.0008	0	40.17	0.014	K	GLTFDSGGYNIK	I			Laura_Sample06.4930.4930.2
648	gi|125536468									69874	1	0	0	636.317	1270.62	2	1270.62	-0.0008	0	39.05	0.012	K	GLTFDSGGYNIK	I			Laura_Sample24.4600.4600.2
648	gi|125536468									69875	1	0	0	636.317	1270.62	2	1270.62	-0.0008	0	31.24	0.026	K	GLTFDSGGYNIK	I			Laura_Sample14.4997.4997.2
648	gi|125536468									69876	1	0	0	636.317	1270.62	2	1270.62	-0.0008	0	47.92	0.0042	K	GLTFDSGGYNIK	I			Laura_Sample01.4750.4750.2
648	gi|125536468									69877	1	0	0	636.317	1270.62	2	1270.62	-0.0008	0	49.24	0.00079	K	GLTFDSGGYNIK	I			Laura_Sample10.4889.4889.2
648	gi|125536468									69879	1	0	0	636.317	1270.62	2	1270.62	-0.0008	0	34.48	0.011	K	GLTFDSGGYNIK	I			Laura_Sample15.4749.4749.2
648	gi|125536468									69882	1	0	0	636.317	1270.62	2	1270.62	-0.0008	0	41.67	0.0095	K	GLTFDSGGYNIK	I			Laura_Sample24.4642.4642.2
648	gi|125536468									69884	1	0	0	636.317	1270.62	2	1270.62	-0.0008	0	40.77	0.01	K	GLTFDSGGYNIK	I			Laura_Sample18.4705.4705.2
648	gi|125536468									69885	1	0	0	636.317	1270.62	2	1270.62	-0.0008	0	52.71	0.00087	K	GLTFDSGGYNIK	I			Laura_Sample03.4924.4924.2
648	gi|125536468									69886	1	0	0	636.317	1270.62	2	1270.62	-0.0008	0	38.61	0.016	K	GLTFDSGGYNIK	I			Laura_Sample13.4655.4655.2
648	gi|125536468									69887	1	0	0	636.317	1270.62	2	1270.62	-0.0008	0	38.3	0.0045	K	GLTFDSGGYNIK	I			Laura_Sample09.4876.4876.2
648	gi|125536468									69889	1	0	0	636.317	1270.62	2	1270.62	-0.0008	0	29.63	0.036	K	GLTFDSGGYNIK	I			Laura_Sample08.4707.4707.2
648	gi|125536468									69890	1	0	0	636.317	1270.62	2	1270.62	-0.0008	0	33.78	0.045	K	GLTFDSGGYNIK	I			Laura_Sample19.4789.4789.2
648	gi|125536468									69891	1	0	0	636.317	1270.62	2	1270.62	-0.0008	0	46	0.0015	K	GLTFDSGGYNIK	I			Laura_Sample05.4879.4879.2
648	gi|125536468									69892	1	0	0	636.317	1270.62	2	1270.62	-0.0008	0	47.75	0.00088	K	GLTFDSGGYNIK	I			Laura_Sample16.4747.4747.2
648	gi|125536468									69893	1	0	0	636.317	1270.62	2	1270.62	-0.0008	0	28.22	0.015	K	GLTFDSGGYNIK	I			Laura_Sample11.4821.4821.2
648	gi|125536468									69894	1	0	0	636.317	1270.62	2	1270.62	-0.0008	0	37.03	0.023	K	GLTFDSGGYNIK	I			Laura_Sample04.4828.4828.2
648	gi|125536468									77871	1	1	0	660.308	1318.6	2	1318.6	0.0014	0	57.97	2.6e-05	K	TIEVDNTDAEGR	L			Laura_Sample24.1645.1645.2
648	gi|125536468									77873	1	1	0	660.308	1318.6	2	1318.6	0.0014	0	55.5	6.3e-05	K	TIEVDNTDAEGR	L			Laura_Sample22.1664.1664.2
648	gi|125536468									77877	1	1	0	660.308	1318.6	2	1318.6	0.0014	0	41.23	0.0021	K	TIEVDNTDAEGR	L			Laura_Sample16.1673.1673.2
648	gi|125536468									77878	1	1	0	660.308	1318.6	2	1318.6	0.0014	0	40.18	0.00061	K	TIEVDNTDAEGR	L			Laura_Sample19.1693.1693.2
648	gi|125536468									77879	1	1	0	660.308	1318.6	2	1318.6	0.0014	0	30	0.0017	K	TIEVDNTDAEGR	L			Laura_Sample02.1698.1698.2
706	gi|125538215									71747	1	1	1	640.828	1279.64	2	1279.64	-0.0001	0	45.63	0.00029	R	EIAAYDIQTTR	C			Laura_Sample18.3326.3326.2
706	gi|125538215									71748	1	1	1	640.828	1279.64	2	1279.64	-0.0001	0	37.69	0.0029	R	EIAAYDIQTTR	C			Laura_Sample04.3388.3388.2
706	gi|125538215									71749	1	1	1	640.828	1279.64	2	1279.64	-0.0001	0	39.33	0.0019	R	EIAAYDIQTTR	C			Laura_Sample13.3272.3272.2
706	gi|125538215									71750	1	1	1	640.828	1279.64	2	1279.64	-0.0001	0	46.47	0.00095	R	EIAAYDIQTTR	C			Laura_Sample03.3459.3459.2
706	gi|125538215									71751	1	1	1	640.828	1279.64	2	1279.64	-0.0001	0	37.85	0.0032	R	EIAAYDIQTTR	C			Laura_Sample05.3409.3409.2
706	gi|125538215									71752	1	1	1	640.828	1279.64	2	1279.64	-0.0001	0	36.78	0.0055	R	EIAAYDIQTTR	C			Laura_Sample08.3285.3285.2
706	gi|125538215									71753	1	1	1	640.828	1279.64	2	1279.64	-0.0001	0	37.48	0.0024	R	EIAAYDIQTTR	C			Laura_Sample15.3352.3352.2
706	gi|125538215									71754	1	1	1	640.828	1279.64	2	1279.64	-0.0001	0	48.88	0.00059	R	EIAAYDIQTTR	C			Laura_Sample01.3328.3328.2
706	gi|125538215									71755	1	1	1	640.828	1279.64	2	1279.64	-0.0001	0	37.89	0.0024	R	EIAAYDIQTTR	C			Laura_Sample02.3418.3418.2
706	gi|125538215									71757	1	1	1	640.828	1279.64	2	1279.64	-0.0001	0	31.3	0.0084	R	EIAAYDIQTTR	C			Laura_Sample16.3336.3336.2
706	gi|125538215									71758	1	1	1	640.828	1279.64	2	1279.64	-0.0001	0	32.61	0.011	R	EIAAYDIQTTR	C			Laura_Sample09.3422.3422.2
706	gi|125538215									71759	1	1	1	640.828	1279.64	2	1279.64	-0.0001	0	49.25	0.001	R	EIAAYDIQTTR	C			Laura_Sample14.3486.3486.2
706	gi|125538215									71760	1	1	1	640.828	1279.64	2	1279.64	-0.0001	0	38.51	0.0036	R	EIAAYDIQTTR	C			Laura_Sample11.3393.3393.2
706	gi|125538215									71761	1	1	1	640.828	1279.64	2	1279.64	-0.0001	0	38.48	0.0088	R	EIAAYDIQTTR	C			Laura_Sample10.3449.3449.2
706	gi|125538215									71762	1	1	1	640.828	1279.64	2	1279.64	-0.0001	0	42.67	0.00092	R	EIAAYDIQTTR	C			Laura_Sample06.3465.3465.2
706	gi|125538215									71763	1	1	1	640.828	1279.64	2	1279.64	-0.0001	0	32.32	0.012	R	EIAAYDIQTTR	C			Laura_Sample12.3370.3370.2
1155	gi|1279598									30488	1	1	0	510.785	1019.55	2	1019.56	-0.0003	0	20.08	0.043	K	TYLGRPWK	A			Laura_Sample05.2904.2904.2
1155	gi|1279598									30492	1	1	0	510.785	1019.55	2	1019.56	-0.0003	0	25.54	0.0095	K	TYLGRPWK	A			Laura_Sample20.2848.2848.2
1155	gi|1279598									71883	1	1	1	641.295	1280.57	2	1280.57	-0.0001	0	34.66	0.011	K	TLYYGEYMNK	G			Laura_Sample20.3866.3866.2
534	gi|129646									158986	1	1	1	979.019	1956.02	2	1956.02	0.0006	0	57.35	0.00041	K	LAEQVLDLLCENLGLEK	G			Laura_Sample21.10329.10329.2
534	gi|129646									158989	1	1	1	979.019	1956.02	2	1956.02	0.0006	0	22.76	0.043	K	LAEQVLDLLCENLGLEK	G			Laura_Sample19.10318.10318.2
534	gi|129646									158990	1	1	1	979.019	1956.02	2	1956.02	0.0006	0	60.17	0.00021	K	LAEQVLDLLCENLGLEK	G			Laura_Sample24.10131.10131.2
534	gi|129646									158992	1	1	1	979.019	1956.02	2	1956.02	0.0006	0	44.91	0.0072	K	LAEQVLDLLCENLGLEK	G			Laura_Sample14.10716.10716.2
534	gi|129646									158993	1	1	1	979.019	1956.02	2	1956.02	0.0006	0	42.94	0.011	K	LAEQVLDLLCENLGLEK	G			Laura_Sample12.10391.10391.2
534	gi|129646									158995	1	1	1	979.019	1956.02	2	1956.02	0.0006	0	43.71	0.0072	K	LAEQVLDLLCENLGLEK	G			Laura_Sample19.10415.10415.2
534	gi|129646									158996	1	1	1	979.019	1956.02	2	1956.02	0.0006	0	68.41	3.2e-05	K	LAEQVLDLLCENLGLEK	G			Laura_Sample17.9931.9931.2
534	gi|129646									158998	1	1	1	979.019	1956.02	2	1956.02	0.0006	0	22.04	0.046	K	LAEQVLDLLCENLGLEK	G			Laura_Sample24.10076.10076.2
534	gi|129646									158999	1	1	1	979.019	1956.02	2	1956.02	0.0006	0	65.4	6.4e-05	K	LAEQVLDLLCENLGLEK	G			Laura_Sample13.10080.10080.2
534	gi|129646									159001	1	1	1	979.019	1956.02	2	1956.02	0.0006	0	65.73	6e-05	K	LAEQVLDLLCENLGLEK	G			Laura_Sample09.10586.10586.2
534	gi|129646									159003	1	1	1	979.019	1956.02	2	1956.02	0.0006	0	39.01	0.019	K	LAEQVLDLLCENLGLEK	G			Laura_Sample21.10264.10264.2
534	gi|129646									159006	3	1	1	979.019	1956.02	2	1956.02	0.0006	0	82.61	1.2e-06	K	LAEQVLDLLCENLGLEK	G			Laura_Sample03.10624.10624.2
534	gi|129646									159007	1	1	1	979.019	1956.02	2	1956.02	0.0006	0	51.43	0.0016	K	LAEQVLDLLCENLGLEK	G			Laura_Sample09.10618.10618.2
534	gi|129646									159008	1	1	1	979.019	1956.02	2	1956.02	0.0006	0	63.42	0.0001	K	LAEQVLDLLCENLGLEK	G			Laura_Sample17.9914.9914.2
534	gi|129646									159010	1	1	1	979.019	1956.02	2	1956.02	0.0006	0	58.56	0.00031	K	LAEQVLDLLCENLGLEK	G			Laura_Sample13.10127.10127.2
534	gi|129646									159011	1	1	1	979.019	1956.02	2	1956.02	0.0006	0	38.95	0.028	K	LAEQVLDLLCENLGLEK	G			Laura_Sample05.10570.10570.2
534	gi|129646									159012	3	1	1	979.019	1956.02	2	1956.02	0.0006	0	73.06	1.1e-05	K	LAEQVLDLLCENLGLEK	G			Laura_Sample05.10546.10546.2
534	gi|129646									159013	1	1	1	979.019	1956.02	2	1956.02	0.0006	0	66.06	5.5e-05	K	LAEQVLDLLCENLGLEK	G			Laura_Sample15.10190.10190.2
534	gi|129646									159015	1	1	1	979.019	1956.02	2	1956.02	0.0006	0	66.82	4.6e-05	K	LAEQVLDLLCENLGLEK	G			Laura_Sample16.10277.10277.2
534	gi|129646									159017	1	1	1	979.019	1956.02	2	1956.02	0.0006	0	72.72	1.2e-05	K	LAEQVLDLLCENLGLEK	G			Laura_Sample15.10163.10163.2
534	gi|129646									159018	1	1	1	979.019	1956.02	2	1956.02	0.0006	0	47.78	0.0037	K	LAEQVLDLLCENLGLEK	G			Laura_Sample03.10578.10578.2
534	gi|129646									159019	1	1	1	979.019	1956.02	2	1956.02	0.0006	0	78.15	3.4e-06	K	LAEQVLDLLCENLGLEK	G			Laura_Sample16.10265.10265.2
534	gi|129646									159020	1	1	1	979.019	1956.02	2	1956.02	0.0006	0	78.1	3.5e-06	K	LAEQVLDLLCENLGLEK	G			Laura_Sample16.10310.10310.2
416	gi|130284									158003	1	1	1	972.94	1943.87	2	1943.87	-0.0004	0	43.13	0.00015	K	GTYTFYCAPHQGAGMVGK	V			Laura_Sample17.3879.3879.2
416	gi|130284									158004	1	1	1	972.94	1943.87	2	1943.87	-0.0004	0	55.19	3.8e-05	K	GTYTFYCAPHQGAGMVGK	V			Laura_Sample16.4231.4231.2
416	gi|130284									158005	1	1	1	972.94	1943.87	2	1943.87	-0.0004	0	50.88	0.00019	K	GTYTFYCAPHQGAGMVGK	V			Laura_Sample15.4251.4251.2
416	gi|130284									158006	1	1	1	972.94	1943.87	2	1943.87	-0.0004	0	38.3	0.00097	K	GTYTFYCAPHQGAGMVGK	V			Laura_Sample03.4308.4308.2
416	gi|130284									158007	1	1	1	972.94	1943.87	2	1943.87	-0.0004	0	47.6	4.8e-05	K	GTYTFYCAPHQGAGMVGK	V			Laura_Sample23.4022.4022.2
416	gi|130284									158008	1	1	1	972.94	1943.87	2	1943.87	-0.0004	0	59.62	4.4e-06	K	GTYTFYCAPHQGAGMVGK	V			Laura_Sample20.4093.4093.2
416	gi|130284									158009	1	1	1	972.94	1943.87	2	1943.87	-0.0004	0	63.25	6.7e-06	K	GTYTFYCAPHQGAGMVGK	V			Laura_Sample07.4188.4188.2
416	gi|130284									158010	1	1	1	972.94	1943.87	2	1943.87	-0.0004	0	66.86	3.9e-06	K	GTYTFYCAPHQGAGMVGK	V			Laura_Sample13.4002.4002.2
416	gi|130284									158011	1	1	1	972.94	1943.87	2	1943.87	-0.0004	0	56.36	4.1e-05	K	GTYTFYCAPHQGAGMVGK	V			Laura_Sample09.4179.4179.2
416	gi|130284									158012	1	1	1	972.94	1943.87	2	1943.87	-0.0004	0	58.96	1.8e-05	K	GTYTFYCAPHQGAGMVGK	V			Laura_Sample11.4149.4149.2
416	gi|130284									158013	1	1	1	972.94	1943.87	2	1943.87	-0.0004	0	63.98	4.2e-06	K	GTYTFYCAPHQGAGMVGK	V			Laura_Sample06.4248.4248.2
416	gi|130284									158014	1	1	1	972.94	1943.87	2	1943.87	-0.0004	0	63.99	3.1e-06	K	GTYTFYCAPHQGAGMVGK	V			Laura_Sample01.4082.4082.2
416	gi|130284									158015	1	1	1	972.94	1943.87	2	1943.87	-0.0004	0	57.93	1.6e-05	K	GTYTFYCAPHQGAGMVGK	V			Laura_Sample10.4212.4212.2
416	gi|130284									158016	1	1	1	972.94	1943.87	2	1943.87	-0.0004	0	61.9	9.7e-06	K	GTYTFYCAPHQGAGMVGK	V			Laura_Sample02.4197.4197.2
416	gi|130284									158017	1	1	1	972.94	1943.87	2	1943.87	-0.0004	0	63.89	7e-06	K	GTYTFYCAPHQGAGMVGK	V			Laura_Sample16.4081.4081.2
416	gi|130284									158018	1	1	1	972.94	1943.87	2	1943.87	-0.0004	0	65.27	2.2e-06	K	GTYTFYCAPHQGAGMVGK	V			Laura_Sample05.4179.4179.2
416	gi|130284									158019	1	1	1	972.94	1943.87	2	1943.87	-0.0004	0	67.99	2.7e-06	K	GTYTFYCAPHQGAGMVGK	V			Laura_Sample18.4051.4051.2
416	gi|130284									158020	1	1	1	972.94	1943.87	2	1943.87	-0.0004	0	45.94	0.00058	K	GTYTFYCAPHQGAGMVGK	V			Laura_Sample15.4118.4118.2
416	gi|130284									158021	1	1	1	972.94	1943.87	2	1943.87	-0.0004	0	51.97	3.8e-05	K	GTYTFYCAPHQGAGMVGK	V			Laura_Sample12.4137.4137.2
416	gi|130284									158022	1	1	1	972.94	1943.87	2	1943.87	-0.0004	0	54.58	3.7e-05	K	GTYTFYCAPHQGAGMVGK	V			Laura_Sample08.4044.4044.2
416	gi|130284									158023	1	1	1	972.94	1943.87	2	1943.87	-0.0004	0	62.92	5e-06	K	GTYTFYCAPHQGAGMVGK	V			Laura_Sample03.4226.4226.2
416	gi|130284									158024	1	1	1	972.94	1943.87	2	1943.87	-0.0004	0	55.26	1.4e-05	K	GTYTFYCAPHQGAGMVGK	V			Laura_Sample14.4280.4280.2
416	gi|130284									158025	1	1	1	972.94	1943.87	2	1943.87	-0.0004	0	65.36	2.6e-06	K	GTYTFYCAPHQGAGMVGK	V			Laura_Sample04.4143.4143.2
416	gi|130284									158029	1	1	1	648.962	1943.87	3	1943.87	-0.0004	0	19.16	0.041	K	GTYTFYCAPHQGAGMVGK	V			Laura_Sample23.4017.4017.3
416	gi|130284									158030	1	1	1	648.962	1943.87	3	1943.87	-0.0004	0	26.55	0.0098	K	GTYTFYCAPHQGAGMVGK	V			Laura_Sample14.4276.4276.3
416	gi|130284									158031	1	1	1	648.962	1943.87	3	1943.87	-0.0004	0	23.41	0.023	K	GTYTFYCAPHQGAGMVGK	V			Laura_Sample12.4136.4136.3
416	gi|130284									158034	1	1	1	648.962	1943.87	3	1943.87	-0.0004	0	23.62	0.029	K	GTYTFYCAPHQGAGMVGK	V			Laura_Sample04.4140.4140.3
416	gi|130284									158035	1	1	1	648.962	1943.87	3	1943.87	-0.0004	0	22.31	0.036	K	GTYTFYCAPHQGAGMVGK	V			Laura_Sample06.4245.4245.3
416	gi|130284									158036	1	1	1	648.962	1943.87	3	1943.87	-0.0004	0	20.26	0.029	K	GTYTFYCAPHQGAGMVGK	V			Laura_Sample15.4113.4113.3
416	gi|130284									158037	1	1	1	648.962	1943.87	3	1943.87	-0.0004	0	18.44	0.044	K	GTYTFYCAPHQGAGMVGK	V			Laura_Sample10.4210.4210.3
416	gi|130284									158041	1	1	1	648.962	1943.87	3	1943.87	-0.0004	0	27.08	0.017	K	GTYTFYCAPHQGAGMVGK	V			Laura_Sample03.4230.4230.3
416	gi|130284									158046	1	1	1	648.962	1943.87	3	1943.87	-0.0004	0	19.5	0.043	K	GTYTFYCAPHQGAGMVGK	V			Laura_Sample16.4078.4078.3
416	gi|130284									158047	1	1	1	648.962	1943.87	3	1943.87	-0.0004	0	18.65	0.043	K	GTYTFYCAPHQGAGMVGK	V			Laura_Sample02.4193.4193.3
416	gi|130284									158048	1	1	1	648.962	1943.87	3	1943.87	-0.0004	0	23.04	0.03	K	GTYTFYCAPHQGAGMVGK	V			Laura_Sample18.4205.4205.3
416	gi|130284									199987	1	1	1	848.066	2541.18	3	2541.18	-0.0001	0	35.96	0.041	K	NNAGFPHNVVFDEDEIPAGVDASK	I			Laura_Sample03.6433.6433.3
416	gi|130284									199995	1	1	1	848.066	2541.18	3	2541.18	-0.0001	0	33.72	0.037	K	NNAGFPHNVVFDEDEIPAGVDASK	I			Laura_Sample02.6401.6401.3
416	gi|130284									199996	1	1	1	848.066	2541.18	3	2541.18	-0.0001	0	32.6	0.047	K	NNAGFPHNVVFDEDEIPAGVDASK	I			Laura_Sample10.6333.6333.3
416	gi|130284									199998	1	1	1	848.066	2541.18	3	2541.18	-0.0001	0	41.64	0.011	K	NNAGFPHNVVFDEDEIPAGVDASK	I			Laura_Sample05.6385.6385.3
416	gi|130284									199999	1	1	1	848.066	2541.18	3	2541.18	-0.0001	0	30.23	0.015	K	NNAGFPHNVVFDEDEIPAGVDASK	I			Laura_Sample04.6281.6281.3
416	gi|130284									200002	1	1	1	848.066	2541.18	3	2541.18	-0.0001	0	28.77	0.035	K	NNAGFPHNVVFDEDEIPAGVDASK	I			Laura_Sample18.6132.6132.3
416	gi|130284									200006	1	1	1	848.066	2541.18	3	2541.18	-0.0001	0	54.3	0.0006	K	NNAGFPHNVVFDEDEIPAGVDASK	I			Laura_Sample04.6296.6296.3
416	gi|130284									200007	1	1	1	848.066	2541.18	3	2541.18	-0.0001	0	44.98	0.0051	K	NNAGFPHNVVFDEDEIPAGVDASK	I			Laura_Sample01.6218.6218.3
416	gi|130284									200009	1	1	1	848.066	2541.18	3	2541.18	-0.0001	0	45.83	0.0042	K	NNAGFPHNVVFDEDEIPAGVDASK	I			Laura_Sample11.6287.6287.3
416	gi|130284									200010	1	1	1	848.066	2541.18	3	2541.18	-0.0001	0	28.44	0.037	K	NNAGFPHNVVFDEDEIPAGVDASK	I			Laura_Sample15.6173.6173.3
416	gi|130284									200011	1	1	1	848.066	2541.18	3	2541.18	-0.0001	0	35.23	0.039	K	NNAGFPHNVVFDEDEIPAGVDASK	I			Laura_Sample01.6203.6203.3
275	gi|1304373									14855	1	0	0	456.739	911.464	2	911.465	-0.0005	0	51.4	0.013	R	AMHAVIDR	Q			Laura_Sample18.1247.1247.2
275	gi|1304373									14856	1	0	0	456.739	911.464	2	911.465	-0.0005	0	53.54	0.0081	R	AMHAVIDR	Q			Laura_Sample13.1270.1270.2
275	gi|1304373									14857	1	0	0	456.739	911.464	2	911.465	-0.0005	0	47.37	0.033	R	AMHAVIDR	Q			Laura_Sample16.1260.1260.2
275	gi|1304373									14859	1	0	0	456.739	911.464	2	911.465	-0.0005	0	49.34	0.021	R	AMHAVIDR	Q			Laura_Sample02.1282.1282.2
275	gi|1304373									14860	1	0	0	456.739	911.464	2	911.465	-0.0005	0	51.34	0.013	R	AMHAVIDR	Q			Laura_Sample11.1279.1279.2
275	gi|1304373									14861	1	0	0	456.739	911.464	2	911.465	-0.0005	0	49.34	0.021	R	AMHAVIDR	Q			Laura_Sample05.1289.1289.2
275	gi|1304373									14863	1	0	0	456.739	911.464	2	911.465	-0.0005	0	51.33	0.013	R	AMHAVIDR	Q			Laura_Sample17.1237.1237.2
275	gi|1304373									14864	1	0	0	456.739	911.464	2	911.465	-0.0005	0	51.49	0.013	R	AMHAVIDR	Q			Laura_Sample01.1250.1250.2
275	gi|1304373									14865	1	0	0	456.739	911.464	2	911.465	-0.0005	0	52.94	0.0093	R	AMHAVIDR	Q			Laura_Sample12.1286.1286.2
275	gi|1304373									14868	1	0	0	456.739	911.464	2	911.465	-0.0005	0	47.24	0.035	R	AMHAVIDR	Q			Laura_Sample19.1274.1274.2
275	gi|1304373									14871	1	0	0	456.739	911.464	2	911.465	-0.0005	0	47.33	0.034	R	AMHAVIDR	Q			Laura_Sample07.1299.1299.2
275	gi|1304373									16791	1	0	0	464.737	927.459	2	927.46	-0.0004	0	47.96	0.03	R	AMHAVIDR	Q	Oxidation (M)	0.01000000.0	Laura_Sample16.709.709.2
275	gi|1304373									16794	1	0	0	464.737	927.459	2	927.46	-0.0004	0	45.56	0.048	R	AMHAVIDR	Q	Oxidation (M)	0.01000000.0	Laura_Sample11.743.743.2
275	gi|1304373									16797	1	0	0	464.737	927.459	2	927.46	-0.0004	0	45.18	0.048	R	AMHAVIDR	Q	Oxidation (M)	0.01000000.0	Laura_Sample01.698.698.2
275	gi|1304373									16803	1	0	0	464.737	927.459	2	927.46	-0.0004	0	54.47	0.0068	R	AMHAVIDR	Q	Oxidation (M)	0.01000000.0	Laura_Sample10.782.782.2
275	gi|1304373									16808	1	0	0	464.737	927.459	2	927.46	-0.0004	0	52.53	0.011	R	AMHAVIDR	Q	Oxidation (M)	0.01000000.0	Laura_Sample03.752.752.2
275	gi|1304373									30611	1	0	0	511.269	1020.52	2	1020.52	0.0001	0	63.42	0.001	K	DTDILAAFR	V			Laura_Sample03.6887.6887.2
275	gi|1304373									30612	1	0	0	511.269	1020.52	2	1020.52	0.0001	0	66.32	0.00054	K	DTDILAAFR	V			Laura_Sample04.6721.6721.2
275	gi|1304373									30615	1	0	0	511.269	1020.52	2	1020.52	0.0001	0	56.27	0.0054	K	DTDILAAFR	V			Laura_Sample06.6800.6800.2
275	gi|1304373									30617	1	0	0	511.269	1020.52	2	1020.52	0.0001	0	63.19	0.0011	K	DTDILAAFR	V			Laura_Sample02.6831.6831.2
275	gi|1304373									30618	1	0	0	511.269	1020.52	2	1020.52	0.0001	0	60.24	0.0022	K	DTDILAAFR	V			Laura_Sample05.6828.6828.2
275	gi|1304373									30621	1	0	0	511.269	1020.52	2	1020.52	0.0001	0	55.84	0.006	K	DTDILAAFR	V			Laura_Sample11.6703.6703.2
275	gi|1304373									30622	1	0	0	511.269	1020.52	2	1020.52	0.0001	0	52.86	0.012	K	DTDILAAFR	V			Laura_Sample15.6556.6556.2
275	gi|1304373									30625	1	0	0	511.269	1020.52	2	1020.52	0.0001	0	62.94	0.0012	K	DTDILAAFR	V			Laura_Sample09.6782.6782.2
275	gi|1304373									30626	1	0	0	511.269	1020.52	2	1020.52	0.0001	0	63.18	0.0011	K	DTDILAAFR	V			Laura_Sample07.6728.6728.2
275	gi|1304373									30628	1	0	0	511.269	1020.52	2	1020.52	0.0001	0	66.3	0.00054	K	DTDILAAFR	V			Laura_Sample16.6630.6630.2
275	gi|1304373									30629	1	0	0	511.269	1020.52	2	1020.52	0.0001	0	60.05	0.0023	K	DTDILAAFR	V			Laura_Sample18.6535.6535.2
275	gi|1304373									30630	1	0	0	511.269	1020.52	2	1020.52	0.0001	0	62.44	0.0013	K	DTDILAAFR	V			Laura_Sample01.6624.6624.2
275	gi|1304373									30632	1	0	0	511.269	1020.52	2	1020.52	0.0001	0	59.76	0.0024	K	DTDILAAFR	V			Laura_Sample12.6683.6683.2
275	gi|1304373									55666	1	0	0	594.336	1186.66	2	1186.66	0.0001	0	39.5	0.025	R	DNGLLLHIHR	A			Laura_Sample18.4316.4316.2
275	gi|1304373									55667	1	0	0	594.336	1186.66	2	1186.66	0.0001	0	49.89	0.012	R	DNGLLLHIHR	A			Laura_Sample11.4382.4382.2
275	gi|1304373									55668	1	0	0	594.336	1186.66	2	1186.66	0.0001	0	60.38	0.0012	R	DNGLLLHIHR	A			Laura_Sample06.4472.4472.2
275	gi|1304373									55669	1	0	0	594.336	1186.66	2	1186.66	0.0001	0	59.17	0.00061	R	DNGLLLHIHR	A			Laura_Sample02.4414.4414.2
275	gi|1304373									55670	1	0	0	594.336	1186.66	2	1186.66	0.0001	0	51.93	0.0029	R	DNGLLLHIHR	A			Laura_Sample01.4288.4288.2
275	gi|1304373									55671	1	0	0	594.336	1186.66	2	1186.66	0.0001	0	63.61	0.00053	R	DNGLLLHIHR	A			Laura_Sample04.4371.4371.2
275	gi|1304373									55672	1	0	0	594.336	1186.66	2	1186.66	0.0001	0	54.68	0.00073	R	DNGLLLHIHR	A			Laura_Sample10.4431.4431.2
275	gi|1304373									55673	1	0	0	594.336	1186.66	2	1186.66	0.0001	0	40.82	0.0083	R	DNGLLLHIHR	A			Laura_Sample17.4103.4103.2
275	gi|1304373									55674	1	0	0	594.336	1186.66	2	1186.66	0.0001	0	52.48	0.002	R	DNGLLLHIHR	A			Laura_Sample03.4435.4435.2
275	gi|1304373									55675	1	0	0	594.336	1186.66	2	1186.66	0.0001	0	52.45	0.0021	R	DNGLLLHIHR	A			Laura_Sample12.4390.4390.2
275	gi|1304373									55676	1	0	0	594.336	1186.66	2	1186.66	0.0001	0	57.11	0.00074	R	DNGLLLHIHR	A			Laura_Sample09.4427.4427.2
275	gi|1304373									55677	1	0	0	594.336	1186.66	2	1186.66	0.0001	0	51.8	0.0025	R	DNGLLLHIHR	A			Laura_Sample05.4397.4397.2
275	gi|1304373									55679	1	0	0	594.336	1186.66	2	1186.66	0.0001	0	56.22	0.0015	R	DNGLLLHIHR	A			Laura_Sample07.4387.4387.2
275	gi|1304373									55680	1	0	0	594.336	1186.66	2	1186.66	0.0001	0	45.81	0.0048	R	DNGLLLHIHR	A			Laura_Sample08.4273.4273.2
275	gi|1304373									55681	1	0	0	594.336	1186.66	2	1186.66	0.0001	0	60.66	0.00041	R	DNGLLLHIHR	A			Laura_Sample16.4302.4302.2
275	gi|1304373									55682	1	0	0	594.336	1186.66	2	1186.66	0.0001	0	39.49	0.0063	R	DNGLLLHIHR	A			Laura_Sample14.4475.4475.2
275	gi|1304373									55683	1	0	0	594.336	1186.66	2	1186.66	0.0001	0	49.88	0.0035	R	DNGLLLHIHR	A			Laura_Sample15.4322.4322.2
275	gi|1304373									55684	1	0	0	594.336	1186.66	2	1186.66	0.0001	0	57.37	0.00041	R	DNGLLLHIHR	A			Laura_Sample13.4252.4252.2
275	gi|1304373									101016	1	0	0	489.256	1464.75	3	1464.75	-0.0005	0	28.57	0.028	K	TFQGPPHGIQVER	D			Laura_Sample08.3120.3120.3
275	gi|1304373									101041	1	0	0	733.381	1464.75	2	1464.75	-0.0004	0	57.83	0.0036	K	TFQGPPHGIQVER	D			Laura_Sample23.3161.3161.2
275	gi|1304373									101042	1	0	0	733.381	1464.75	2	1464.75	-0.0004	0	52.29	0.013	K	TFQGPPHGIQVER	D			Laura_Sample21.3173.3173.2
275	gi|1304373									101043	1	0	0	733.381	1464.75	2	1464.75	-0.0004	0	63.51	0.00098	K	TFQGPPHGIQVER	D			Laura_Sample20.3176.3176.2
275	gi|1304373									101044	1	0	0	733.381	1464.75	2	1464.75	-0.0004	0	67.05	0.00043	K	TFQGPPHGIQVER	D			Laura_Sample20.3202.3202.2
275	gi|1304373									101045	1	0	0	733.381	1464.75	2	1464.75	-0.0004	0	48.21	0.033	K	TFQGPPHGIQVER	D			Laura_Sample13.3275.3275.2
275	gi|1304373									101046	1	0	0	733.381	1464.75	2	1464.75	-0.0004	0	59.64	0.0024	K	TFQGPPHGIQVER	D			Laura_Sample17.3020.3020.2
275	gi|1304373									101047	1	0	0	733.381	1464.75	2	1464.75	-0.0004	0	51.82	0.0069	K	TFQGPPHGIQVER	D			Laura_Sample18.3321.3321.2
275	gi|1304373									101049	1	0	0	733.381	1464.75	2	1464.75	-0.0004	0	46.65	0.045	K	TFQGPPHGIQVER	D			Laura_Sample10.3397.3397.2
275	gi|1304373									101050	1	0	0	733.381	1464.75	2	1464.75	-0.0004	0	61.31	0.0016	K	TFQGPPHGIQVER	D			Laura_Sample11.3221.3221.2
275	gi|1304373									101051	1	0	0	733.381	1464.75	2	1464.75	-0.0004	0	53.46	0.0099	K	TFQGPPHGIQVER	D			Laura_Sample12.3211.3211.2
275	gi|1304373									101052	1	0	0	733.381	1464.75	2	1464.75	-0.0004	0	28.18	0.048	K	TFQGPPHGIQVER	D			Laura_Sample01.3280.3280.2
275	gi|1304373									101053	1	0	0	733.381	1464.75	2	1464.75	-0.0004	0	57.41	0.004	K	TFQGPPHGIQVER	D			Laura_Sample09.3248.3248.2
275	gi|1304373									101054	1	0	0	733.381	1464.75	2	1464.75	-0.0004	0	58.8	0.0029	K	TFQGPPHGIQVER	D			Laura_Sample07.3241.3241.2
275	gi|1304373									101055	1	0	0	733.381	1464.75	2	1464.75	-0.0004	0	66.89	0.00045	K	TFQGPPHGIQVER	D			Laura_Sample10.3278.3278.2
275	gi|1304373									101056	1	0	0	733.381	1464.75	2	1464.75	-0.0004	0	62.95	0.0011	K	TFQGPPHGIQVER	D			Laura_Sample04.3211.3211.2
275	gi|1304373									101057	1	0	0	733.381	1464.75	2	1464.75	-0.0004	0	71.87	0.00014	K	TFQGPPHGIQVER	D			Laura_Sample13.3115.3115.2
275	gi|1304373									101058	1	0	0	733.381	1464.75	2	1464.75	-0.0004	0	60.18	0.0021	K	TFQGPPHGIQVER	D			Laura_Sample05.3226.3226.2
275	gi|1304373									101059	1	0	0	733.381	1464.75	2	1464.75	-0.0004	0	65.2	0.00066	K	TFQGPPHGIQVER	D			Laura_Sample02.3230.3230.2
275	gi|1304373									101060	1	0	0	733.381	1464.75	2	1464.75	-0.0004	0	54.76	0.0073	K	TFQGPPHGIQVER	D			Laura_Sample06.3284.3284.2
275	gi|1304373									101061	1	0	0	733.381	1464.75	2	1464.75	-0.0004	0	48.47	0.031	K	TFQGPPHGIQVER	D			Laura_Sample16.3329.3329.2
275	gi|1304373									101062	1	0	0	733.381	1464.75	2	1464.75	-0.0004	0	53.94	0.0089	K	TFQGPPHGIQVER	D			Laura_Sample19.3184.3184.2
275	gi|1304373									101064	1	0	0	733.381	1464.75	2	1464.75	-0.0004	0	64.48	0.00078	K	TFQGPPHGIQVER	D			Laura_Sample18.3165.3165.2
275	gi|1304373									101065	1	0	0	733.381	1464.75	2	1464.75	-0.0004	0	58.72	0.0029	K	TFQGPPHGIQVER	D			Laura_Sample14.3279.3279.2
275	gi|1304373									101066	1	0	0	733.381	1464.75	2	1464.75	-0.0004	0	56.88	0.0045	K	TFQGPPHGIQVER	D			Laura_Sample15.3172.3172.2
275	gi|1304373									101067	1	0	0	733.381	1464.75	2	1464.75	-0.0004	0	57.81	0.0036	K	TFQGPPHGIQVER	D			Laura_Sample16.3166.3166.2
275	gi|1304373									101068	1	0	0	733.381	1464.75	2	1464.75	-0.0004	0	62.85	0.0011	K	TFQGPPHGIQVER	D			Laura_Sample01.3162.3162.2
275	gi|1304373									101070	1	0	0	733.381	1464.75	2	1464.75	-0.0004	0	61.63	0.0015	K	TFQGPPHGIQVER	D			Laura_Sample08.3128.3128.2
275	gi|1304373									101072	1	0	0	733.381	1464.75	2	1464.75	-0.0004	0	41.03	0.026	K	TFQGPPHGIQVER	D			Laura_Sample05.3383.3383.2
275	gi|1304373									101074	1	0	0	733.381	1464.75	2	1464.75	-0.0004	0	72.19	0.00013	K	TFQGPPHGIQVER	D			Laura_Sample03.3268.3268.2
275	gi|1304373									105366	1	0	1	499.909	1496.7	3	1496.7	-0.0006	0	29.06	0.035	R	MSGGDHIHSGTVVGK	L	Oxidation (M)	0.100000000000000.0	Laura_Sample17.785.785.3
275	gi|1304373									105379	1	0	1	499.909	1496.7	3	1496.7	-0.0006	0	27.78	0.035	R	MSGGDHIHSGTVVGK	L	Oxidation (M)	0.100000000000000.0	Laura_Sample14.839.839.3
275	gi|1304373									105380	1	0	1	499.909	1496.7	3	1496.7	-0.0006	0	24.13	0.037	R	MSGGDHIHSGTVVGK	L	Oxidation (M)	0.100000000000000.0	Laura_Sample06.837.837.3
275	gi|1304373									105398	1	1	1	749.365	1496.72	2	1496.72	-0.0066	0	29.29	0.045	R	MSGGMHIHSGTVVGK	L			Laura_Sample18.802.802.2
275	gi|1304373									105408	1	1	1	749.365	1496.72	2	1496.72	-0.0066	0	37.62	0.0057	R	MSGGMHIHSGTVVGK	L			Laura_Sample04.840.840.2
275	gi|1304373									105412	1	1	1	749.365	1496.72	2	1496.72	-0.0066	0	40.33	0.024	R	MSGGMHIHSGTVVGK	L			Laura_Sample03.833.833.2
275	gi|1304373									106005	1	0	0	501.622	1501.84	3	1501.84	-0.0001	0	27.75	0.011	K	YGRPLLGCTIKPK	L			Laura_Sample16.3547.3547.3
275	gi|1304373									106009	1	0	0	501.622	1501.84	3	1501.84	-0.0001	0	33.24	0.011	K	YGRPLLGCTIKPK	L			Laura_Sample07.3424.3424.3
275	gi|1304373									106012	1	0	0	501.622	1501.84	3	1501.84	-0.0001	0	42.54	0.0015	K	YGRPLLGCTIKPK	L			Laura_Sample05.3441.3441.3
275	gi|1304373									106013	1	0	0	501.622	1501.84	3	1501.84	-0.0001	0	27.57	0.05	K	YGRPLLGCTIKPK	L			Laura_Sample23.3354.3354.3
275	gi|1304373									106014	1	0	0	501.622	1501.84	3	1501.84	-0.0001	0	32.75	0.012	K	YGRPLLGCTIKPK	L			Laura_Sample18.3424.3424.3
275	gi|1304373									106015	1	0	0	501.622	1501.84	3	1501.84	-0.0001	0	35.28	0.014	K	YGRPLLGCTIKPK	L			Laura_Sample03.3478.3478.3
275	gi|1304373									106017	1	0	0	501.622	1501.84	3	1501.84	-0.0001	0	40.55	0.01	K	YGRPLLGCTIKPK	L			Laura_Sample15.3381.3381.3
275	gi|1304373									106020	1	0	0	501.622	1501.84	3	1501.84	-0.0001	0	37.13	0.0057	K	YGRPLLGCTIKPK	L			Laura_Sample04.3453.3453.3
275	gi|1304373									106022	1	0	0	501.622	1501.84	3	1501.84	-0.0001	0	36.34	0.0062	K	YGRPLLGCTIKPK	L			Laura_Sample08.3351.3351.3
275	gi|1304373									106025	1	0	0	501.622	1501.84	3	1501.84	-0.0001	0	39.85	0.0057	K	YGRPLLGCTIKPK	L			Laura_Sample06.3496.3496.3
275	gi|1304373									106026	1	0	0	501.622	1501.84	3	1501.84	-0.0001	0	39.55	0.0083	K	YGRPLLGCTIKPK	L			Laura_Sample09.3466.3466.3
275	gi|1304373									106027	1	0	0	501.622	1501.84	3	1501.84	-0.0001	0	42.21	0.0052	K	YGRPLLGCTIKPK	L			Laura_Sample17.3258.3258.3
275	gi|1304373									106028	1	0	0	501.622	1501.84	3	1501.84	-0.0001	0	30.5	0.0072	K	YGRPLLGCTIKPK	L			Laura_Sample21.3375.3375.3
275	gi|1304373									106029	1	0	0	501.622	1501.84	3	1501.84	-0.0001	0	42.47	0.0046	K	YGRPLLGCTIKPK	L			Laura_Sample16.3382.3382.3
275	gi|1304373									106030	1	0	0	501.622	1501.84	3	1501.84	-0.0001	0	40.45	0.0023	K	YGRPLLGCTIKPK	L			Laura_Sample10.3500.3500.3
275	gi|1304373									106031	1	0	0	501.622	1501.84	3	1501.84	-0.0001	0	39.42	0.0043	K	YGRPLLGCTIKPK	L			Laura_Sample20.3405.3405.3
275	gi|1304373									106032	1	0	0	501.622	1501.84	3	1501.84	-0.0001	0	40.14	0.0015	K	YGRPLLGCTIKPK	L			Laura_Sample11.3444.3444.3
275	gi|1304373									106035	1	0	0	501.622	1501.84	3	1501.84	-0.0001	0	40.23	0.016	K	YGRPLLGCTIKPK	L			Laura_Sample14.3410.3410.3
275	gi|1304373									106036	1	0	0	501.622	1501.84	3	1501.84	-0.0001	0	41.89	0.0045	K	YGRPLLGCTIKPK	L			Laura_Sample08.3349.3349.3
275	gi|1304373									106039	1	0	0	751.929	1501.84	2	1501.84	0.0006	0	23.87	0.04	K	YGRPLLGCTIKPK	L			Laura_Sample15.3409.3409.2
275	gi|1304373									175948	1	0	0	1085.5	2168.98	2	2168.98	-0.0008	1	53.46	0.0024	R	GGLDFTKDDENVNSQPFMR	W			Laura_Sample09.5603.5603.2
275	gi|1304373									175949	1	0	0	1085.5	2168.98	2	2168.98	-0.0008	1	76.7	4.3e-05	R	GGLDFTKDDENVNSQPFMR	W			Laura_Sample13.5294.5294.2
275	gi|1304373									175950	1	0	0	1085.5	2168.98	2	2168.98	-0.0008	1	57.92	0.0032	R	GGLDFTKDDENVNSQPFMR	W			Laura_Sample10.5557.5557.2
275	gi|1304373									175951	1	0	0	1085.5	2168.98	2	2168.98	-0.0008	1	64.53	0.0007	R	GGLDFTKDDENVNSQPFMR	W			Laura_Sample18.5352.5352.2
275	gi|1304373									175952	1	0	0	1085.5	2168.98	2	2168.98	-0.0008	1	63.48	0.0009	R	GGLDFTKDDENVNSQPFMR	W			Laura_Sample13.5262.5262.2
275	gi|1304373									175953	1	0	0	1085.5	2168.98	2	2168.98	-0.0008	1	49.84	0.021	R	GGLDFTKDDENVNSQPFMR	W			Laura_Sample18.5337.5337.2
275	gi|1304373									175954	1	0	0	1085.5	2168.98	2	2168.98	-0.0008	1	56.45	0.0038	R	GGLDFTKDDENVNSQPFMR	W			Laura_Sample11.5498.5498.2
275	gi|1304373									175955	1	0	0	1085.5	2168.98	2	2168.98	-0.0008	1	59.26	0.0024	R	GGLDFTKDDENVNSQPFMR	W			Laura_Sample15.5386.5386.2
275	gi|1304373									175956	1	0	0	1085.5	2168.98	2	2168.98	-0.0008	1	51.35	0.015	R	GGLDFTKDDENVNSQPFMR	W			Laura_Sample15.5359.5359.2
275	gi|1304373									175957	1	0	0	1085.5	2168.98	2	2168.98	-0.0008	1	75.8	5.3e-05	R	GGLDFTKDDENVNSQPFMR	W			Laura_Sample07.5518.5518.2
275	gi|1304373									175958	1	0	0	1085.5	2168.98	2	2168.98	-0.0008	1	66.01	0.0005	R	GGLDFTKDDENVNSQPFMR	W			Laura_Sample06.5558.5558.2
275	gi|1304373									175959	1	0	0	1085.5	2168.98	2	2168.98	-0.0008	1	68.09	0.00031	R	GGLDFTKDDENVNSQPFMR	W			Laura_Sample10.5547.5547.2
275	gi|1304373									175961	1	0	0	1085.5	2168.98	2	2168.98	-0.0008	1	52.6	0.011	R	GGLDFTKDDENVNSQPFMR	W			Laura_Sample07.5486.5486.2
275	gi|1304373									175962	1	0	0	1085.5	2168.98	2	2168.98	-0.0008	1	64.74	0.00067	R	GGLDFTKDDENVNSQPFMR	W			Laura_Sample02.5623.5623.2
275	gi|1304373									175963	1	0	0	1085.5	2168.98	2	2168.98	-0.0008	1	81.26	1.5e-05	R	GGLDFTKDDENVNSQPFMR	W			Laura_Sample03.5611.5611.2
275	gi|1304373									175964	1	0	0	1085.5	2168.98	2	2168.98	-0.0008	1	41.93	0.025	R	GGLDFTKDDENVNSQPFMR	W			Laura_Sample05.5612.5612.2
275	gi|1304373									175965	1	0	0	1085.5	2168.98	2	2168.98	-0.0008	1	57.07	0.0013	R	GGLDFTKDDENVNSQPFMR	W			Laura_Sample16.5406.5406.2
275	gi|1304373									175966	1	0	0	1085.5	2168.98	2	2168.98	-0.0008	1	57.21	0.0025	R	GGLDFTKDDENVNSQPFMR	W			Laura_Sample04.5476.5476.2
275	gi|1304373									175967	1	0	0	1085.5	2168.98	2	2168.98	-0.0008	1	50.06	0.02	R	GGLDFTKDDENVNSQPFMR	W			Laura_Sample16.5416.5416.2
275	gi|1304373									175968	1	0	0	1085.5	2168.98	2	2168.98	-0.0008	1	47.18	0.038	R	GGLDFTKDDENVNSQPFMR	W			Laura_Sample07.5505.5505.2
275	gi|1304373									175969	1	0	0	1085.5	2168.98	2	2168.98	-0.0008	1	60.9	0.0016	R	GGLDFTKDDENVNSQPFMR	W			Laura_Sample05.5545.5545.2
275	gi|1304373									175970	1	0	0	1085.5	2168.98	2	2168.98	-0.0008	1	60.33	0.0019	R	GGLDFTKDDENVNSQPFMR	W			Laura_Sample14.5674.5674.2
275	gi|1304373									175971	1	0	0	1085.5	2168.98	2	2168.98	-0.0008	1	57.08	0.0026	R	GGLDFTKDDENVNSQPFMR	W			Laura_Sample14.5684.5684.2
275	gi|1304373									175972	1	0	0	1085.5	2168.98	2	2168.98	-0.0008	1	58.79	0.0026	R	GGLDFTKDDENVNSQPFMR	W			Laura_Sample04.5460.5460.2
275	gi|1304373									175973	1	0	0	1085.5	2168.98	2	2168.98	-0.0008	1	75.2	6e-05	R	GGLDFTKDDENVNSQPFMR	W			Laura_Sample01.5372.5372.2
275	gi|1304373									175974	1	0	0	1085.5	2168.98	2	2168.98	-0.0008	1	54.42	0.0072	R	GGLDFTKDDENVNSQPFMR	W			Laura_Sample06.5577.5577.2
275	gi|1304373									175975	1	0	0	1085.5	2168.98	2	2168.98	-0.0008	1	58.28	0.003	R	GGLDFTKDDENVNSQPFMR	W			Laura_Sample06.5566.5566.2
275	gi|1304373									175976	1	0	0	1085.5	2168.98	2	2168.98	-0.0008	1	70.97	0.00016	R	GGLDFTKDDENVNSQPFMR	W			Laura_Sample03.5589.5589.2
275	gi|1304373									175977	1	0	0	1085.5	2168.98	2	2168.98	-0.0008	1	57.62	0.0035	R	GGLDFTKDDENVNSQPFMR	W			Laura_Sample02.5554.5554.2
275	gi|1304373									176018	1	0	0	724	2168.98	3	2168.98	0	1	22.6	0.025	R	GGLDFTKDDENVNSQPFMR	W			Laura_Sample08.5329.5329.3
506	gi|131166									13986	1	1	1	453.725	905.436	2	905.436	0.0005	0	34.63	0.034	R	EGVGQNFR	S			Laura_Sample09.1470.1470.2
506	gi|131166									13991	1	1	1	453.725	905.436	2	905.436	0.0005	0	34.42	0.03	R	EGVGQNFR	S			Laura_Sample04.1449.1449.2
506	gi|131166									13993	1	1	1	453.725	905.436	2	905.436	0.0005	0	32.26	0.047	R	EGVGQNFR	S			Laura_Sample16.1431.1431.2
506	gi|131166									13997	1	1	1	453.725	905.436	2	905.436	0.0005	0	31.47	0.035	R	EGVGQNFR	S			Laura_Sample17.1379.1379.2
506	gi|131166									13998	1	1	1	453.725	905.436	2	905.436	0.0005	0	37.11	0.041	R	EGVGQNFR	S			Laura_Sample14.1459.1459.2
506	gi|131166									14004	1	1	1	453.725	905.436	2	905.436	0.0005	0	35.46	0.03	R	EGVGQNFR	S			Laura_Sample03.1453.1453.2
506	gi|131166									14012	1	1	1	453.725	905.436	2	905.436	0.0005	0	52	0.0013	R	EGVGQNFR	S			Laura_Sample05.1450.1450.2
506	gi|131166									27797	1	1	1	502.253	1002.49	2	1002.49	-0.0003	0	34.3	0.006	K	INYQFYR	V			Laura_Sample21.3791.3791.2
506	gi|131166									27798	1	1	1	502.253	1002.49	2	1002.49	-0.0003	0	45.52	0.0046	K	INYQFYR	V			Laura_Sample03.3941.3941.2
506	gi|131166									27800	1	1	1	502.253	1002.49	2	1002.49	-0.0003	0	44.8	0.0015	K	INYQFYR	V			Laura_Sample20.3815.3815.2
506	gi|131166									27801	1	1	1	502.253	1002.49	2	1002.49	-0.0003	0	43.59	0.0023	K	INYQFYR	V			Laura_Sample04.3866.3866.2
506	gi|131166									27802	1	1	1	502.253	1002.49	2	1002.49	-0.0003	0	32.65	0.0075	K	INYQFYR	V			Laura_Sample23.3764.3764.2
506	gi|131166									27804	1	1	1	502.253	1002.49	2	1002.49	-0.0003	0	40.67	0.0059	K	INYQFYR	V			Laura_Sample15.3836.3836.2
506	gi|131166									27805	1	1	1	502.253	1002.49	2	1002.49	-0.0003	0	45.54	0.0013	K	INYQFYR	V			Laura_Sample01.3818.3818.2
506	gi|131166									27807	1	1	1	502.253	1002.49	2	1002.49	-0.0003	0	28.22	0.028	K	INYQFYR	V			Laura_Sample12.3873.3873.2
506	gi|131166									27808	1	1	1	502.253	1002.49	2	1002.49	-0.0003	0	41.98	0.0012	K	INYQFYR	V			Laura_Sample08.3765.3765.2
506	gi|131166									27809	1	1	1	502.253	1002.49	2	1002.49	-0.0003	0	37.86	0.0036	K	INYQFYR	V			Laura_Sample05.3901.3901.2
506	gi|131166									27810	1	1	1	502.253	1002.49	2	1002.49	-0.0003	0	43.51	0.0051	K	INYQFYR	V			Laura_Sample02.3899.3899.2
506	gi|131166									27812	1	1	1	502.253	1002.49	2	1002.49	-0.0003	0	42.6	0.0054	K	INYQFYR	V			Laura_Sample19.3823.3823.2
506	gi|131166									27813	1	1	1	502.253	1002.49	2	1002.49	-0.0003	0	33.88	0.012	K	INYQFYR	V			Laura_Sample17.3628.3628.2
506	gi|131166									27814	1	1	1	502.253	1002.49	2	1002.49	-0.0003	0	37.53	0.031	K	INYQFYR	V			Laura_Sample16.3812.3812.2
506	gi|131166									27815	1	1	1	502.253	1002.49	2	1002.49	-0.0003	0	47.95	0.0012	K	INYQFYR	V			Laura_Sample13.3738.3738.2
506	gi|131166									27816	1	1	1	502.253	1002.49	2	1002.49	-0.0003	0	43.11	0.0014	K	INYQFYR	V			Laura_Sample06.3951.3951.2
506	gi|131166									27817	1	1	1	502.253	1002.49	2	1002.49	-0.0003	0	42.73	0.0014	K	INYQFYR	V			Laura_Sample18.3789.3789.2
506	gi|131166									53682	1	1	1	588.315	1174.61	2	1174.61	0.0019	1	47.81	0.0031	R	KEQCLALGTR	L			Laura_Sample18.1708.1708.2
506	gi|131166									53683	1	1	1	588.315	1174.61	2	1174.61	0.0019	1	47.48	0.0021	R	KEQCLALGTR	L			Laura_Sample01.1723.1723.2
506	gi|131166									53684	1	1	1	588.315	1174.61	2	1174.61	0.0019	1	52.77	0.00078	R	KEQCLALGTR	L			Laura_Sample04.1738.1738.2
506	gi|131166									53686	1	1	1	588.315	1174.61	2	1174.61	0.0019	1	36.99	0.0046	R	KEQCLALGTR	L			Laura_Sample06.1750.1750.2
506	gi|131166									53687	1	1	1	588.315	1174.61	2	1174.61	0.0019	1	47.87	0.0015	R	KEQCLALGTR	L			Laura_Sample05.1747.1747.2
506	gi|131166									53688	1	1	1	588.315	1174.61	2	1174.61	0.0019	1	47.16	0.00074	R	KEQCLALGTR	L			Laura_Sample03.1719.1719.2
506	gi|131166									53689	1	1	1	588.315	1174.61	2	1174.61	0.0019	1	49.8	0.0025	R	KEQCLALGTR	L			Laura_Sample17.1688.1688.2
506	gi|131166									53690	1	1	1	588.315	1174.61	2	1174.61	0.0019	1	31.65	0.016	R	KEQCLALGTR	L			Laura_Sample16.1699.1699.2
506	gi|131166									53691	1	1	1	588.315	1174.61	2	1174.61	0.0019	1	46.99	0.0025	R	KEQCLALGTR	L			Laura_Sample10.1772.1772.2
506	gi|131166									53692	1	1	1	588.315	1174.61	2	1174.61	0.0019	1	47.45	0.00066	R	KEQCLALGTR	L			Laura_Sample11.1714.1714.2
506	gi|131166									53693	1	1	1	588.315	1174.61	2	1174.61	0.0019	1	52.68	0.00074	R	KEQCLALGTR	L			Laura_Sample13.1724.1724.2
506	gi|131166									53694	1	1	1	588.315	1174.61	2	1174.61	0.0019	1	47.84	0.0015	R	KEQCLALGTR	L			Laura_Sample15.1715.1715.2
506	gi|131166									53695	1	1	1	588.315	1174.61	2	1174.61	0.0019	1	46.7	0.0024	R	KEQCLALGTR	L			Laura_Sample09.1756.1756.2
506	gi|131166									53696	1	1	1	588.315	1174.61	2	1174.61	0.0019	1	47.43	0.0028	R	KEQCLALGTR	L			Laura_Sample14.1688.1688.2
506	gi|131166									53697	1	1	1	588.315	1174.61	2	1174.61	0.0019	1	38.47	0.016	R	KEQCLALGTR	L			Laura_Sample02.1723.1723.2
506	gi|131166									53698	1	1	1	588.315	1174.61	2	1174.61	0.0019	1	47.04	0.0032	R	KEQCLALGTR	L			Laura_Sample08.1717.1717.2
506	gi|131166									53699	1	1	1	588.316	1174.62	2	1174.61	0.0036	1	47.43	0.0029	R	KEQCLALGTR	L			Laura_Sample14.1688.1688.2
506	gi|131166									79419	1	1	1	444.23	1329.67	3	1329.67	-0.0008	1	32.25	0.017	K	DGVYPEKVNPGR	E			Laura_Sample14.1931.1931.3
506	gi|131166									123661	1	1	1	825.903	1649.79	2	1649.79	-0.0001	0	25.52	0.028	K	EQIFEMPTGGAAIMR	Q			Laura_Sample17.6357.6357.2
506	gi|131166									123662	1	1	1	825.903	1649.79	2	1649.79	-0.0001	0	34.35	0.0019	K	EQIFEMPTGGAAIMR	Q			Laura_Sample14.6986.6986.2
506	gi|131166									123663	1	1	1	825.903	1649.79	2	1649.79	-0.0001	0	24.28	0.034	K	EQIFEMPTGGAAIMR	Q			Laura_Sample03.6951.6951.2
1178	gi|133808									68083	1	1	1	630.33	1258.65	2	1258.64	0.0033	0	45.21	0.0025	K	GGGHTSQIYAIR	Q			Laura_Sample07.2229.2229.2
117	gi|1345679									23567	1	0	0	487.756	973.497	2	973.498	-0.001	0	48.73	0.0068	R	FSTVVHER	G			Laura_Sample16.1336.1336.2
117	gi|1345679									23568	1	0	0	487.756	973.497	2	973.498	-0.001	0	40.05	0.0095	R	FSTVVHER	G			Laura_Sample18.1311.1311.2
117	gi|1345679									23569	1	0	0	487.756	973.497	2	973.498	-0.001	0	52.65	0.0028	R	FSTVVHER	G			Laura_Sample15.1335.1335.2
117	gi|1345679									23570	1	0	0	487.756	973.497	2	973.498	-0.001	0	63.64	0.00022	R	FSTVVHER	G			Laura_Sample01.1323.1323.2
117	gi|1345679									23571	1	0	0	487.756	973.497	2	973.498	-0.001	0	44.62	0.013	R	FSTVVHER	G			Laura_Sample13.1336.1336.2
117	gi|1345679									23572	1	0	0	487.756	973.497	2	973.498	-0.001	0	52.83	0.00079	R	FSTVVHER	G			Laura_Sample04.1346.1346.2
117	gi|1345679									23573	1	0	0	487.756	973.497	2	973.498	-0.001	0	56.72	0.0011	R	FSTVVHER	G			Laura_Sample06.1367.1367.2
117	gi|1345679									23574	1	0	0	487.756	973.497	2	973.498	-0.001	0	42.76	0.021	R	FSTVVHER	G			Laura_Sample10.1394.1394.2
117	gi|1345679									23575	1	0	0	487.756	973.497	2	973.498	-0.001	0	52.49	0.0029	R	FSTVVHER	G			Laura_Sample05.1343.1343.2
117	gi|1345679									23576	1	0	0	487.756	973.497	2	973.498	-0.001	0	48.26	0.0023	R	FSTVVHER	G			Laura_Sample11.1333.1333.2
117	gi|1345679									23577	1	0	0	487.756	973.497	2	973.498	-0.001	0	53.26	0.0014	R	FSTVVHER	G			Laura_Sample17.1311.1311.2
117	gi|1345679									23578	1	0	0	487.756	973.497	2	973.498	-0.001	0	49.08	0.0063	R	FSTVVHER	G			Laura_Sample02.1333.1333.2
117	gi|1345679									23579	1	0	0	487.756	973.497	2	973.498	-0.001	0	45.03	0.0094	R	FSTVVHER	G			Laura_Sample09.1374.1374.2
117	gi|1345679									23580	1	0	0	487.756	973.497	2	973.498	-0.001	0	52.69	0.0027	R	FSTVVHER	G			Laura_Sample20.1362.1362.2
117	gi|1345679									23581	1	0	0	487.756	973.497	2	973.498	-0.001	0	41.66	0.013	R	FSTVVHER	G			Laura_Sample12.1340.1340.2
117	gi|1345679									23582	1	0	0	487.756	973.497	2	973.498	-0.001	0	48.64	0.0011	R	FSTVVHER	G			Laura_Sample03.1330.1330.2
117	gi|1345679									23583	1	0	0	487.756	973.497	2	973.498	-0.001	0	51.55	0.00072	R	FSTVVHER	G			Laura_Sample08.1334.1334.2
117	gi|1345679									23585	1	0	0	487.756	973.497	2	973.498	-0.001	0	34.26	0.016	R	FSTVVHER	G			Laura_Sample14.1345.1345.2
117	gi|1345679									23586	1	0	0	487.756	973.497	2	973.498	-0.001	0	48.56	0.0011	R	FSTVVHER	G			Laura_Sample24.1313.1313.2
117	gi|1345679									23588	1	0	0	487.756	973.497	2	973.498	-0.001	0	48.9	0.0014	R	FSTVVHER	G			Laura_Sample22.1353.1353.2
117	gi|1345679									39092	1	0	0	542.774	1083.53	2	1083.53	-0.0004	0	66.69	5.9e-05	R	IFAYADTQR	H			Laura_Sample18.2823.2823.2
117	gi|1345679									39093	1	0	0	542.774	1083.53	2	1083.53	-0.0004	0	63.49	0.00012	R	IFAYADTQR	H			Laura_Sample04.2856.2856.2
117	gi|1345679									39094	1	0	0	542.774	1083.53	2	1083.53	-0.0004	0	66.78	5.8e-05	R	IFAYADTQR	H			Laura_Sample16.2828.2828.2
117	gi|1345679									39095	1	0	0	542.774	1083.53	2	1083.53	-0.0004	0	66.61	6e-05	R	IFAYADTQR	H			Laura_Sample03.2883.2883.2
117	gi|1345679									39096	1	0	0	542.774	1083.53	2	1083.53	-0.0004	0	64.95	8.9e-05	R	IFAYADTQR	H			Laura_Sample02.2850.2850.2
117	gi|1345679									39097	1	0	0	542.774	1083.53	2	1083.53	-0.0004	0	64.49	9.9e-05	R	IFAYADTQR	H			Laura_Sample14.2903.2903.2
117	gi|1345679									39098	1	0	0	542.774	1083.53	2	1083.53	-0.0004	0	66.51	6.2e-05	R	IFAYADTQR	H			Laura_Sample19.2831.2831.2
117	gi|1345679									39099	1	0	0	542.774	1083.53	2	1083.53	-0.0004	0	64.51	9.8e-05	R	IFAYADTQR	H			Laura_Sample05.2865.2865.2
117	gi|1345679									39100	1	0	0	542.774	1083.53	2	1083.53	-0.0004	0	63.46	0.00012	R	IFAYADTQR	H			Laura_Sample17.2706.2706.2
117	gi|1345679									39101	1	0	0	542.774	1083.53	2	1083.53	-0.0004	0	66.42	6.3e-05	R	IFAYADTQR	H			Laura_Sample09.2908.2908.2
117	gi|1345679									39102	1	0	0	542.774	1083.53	2	1083.53	-0.0004	0	70.95	2.2e-05	R	IFAYADTQR	H			Laura_Sample12.2860.2860.2
117	gi|1345679									39103	1	0	0	542.774	1083.53	2	1083.53	-0.0004	0	56.83	0.00057	R	IFAYADTQR	H			Laura_Sample15.2827.2827.2
117	gi|1345679									39105	1	0	0	542.774	1083.53	2	1083.53	-0.0004	0	64.35	0.0001	R	IFAYADTQR	H			Laura_Sample11.2857.2857.2
117	gi|1345679									39106	1	0	0	542.774	1083.53	2	1083.53	-0.0004	0	66.56	6.1e-05	R	IFAYADTQR	H			Laura_Sample10.2921.2921.2
117	gi|1345679									39107	1	0	0	542.774	1083.53	2	1083.53	-0.0004	0	66.84	5.7e-05	R	IFAYADTQR	H			Laura_Sample06.2912.2912.2
117	gi|1345679									39108	1	0	0	542.774	1083.53	2	1083.53	-0.0004	0	62.76	0.00015	R	IFAYADTQR	H			Laura_Sample08.2786.2786.2
117	gi|1345679									39109	1	0	0	542.774	1083.53	2	1083.53	-0.0004	0	52.63	0.0015	R	IFAYADTQR	H			Laura_Sample07.2885.2885.2
117	gi|1345679									39110	1	0	0	542.774	1083.53	2	1083.53	-0.0004	0	66.58	6.1e-05	R	IFAYADTQR	H			Laura_Sample01.2814.2814.2
117	gi|1345679									39112	1	0	0	542.774	1083.53	2	1083.53	-0.0004	0	60.62	0.00024	R	IFAYADTQR	H			Laura_Sample13.2785.2785.2
117	gi|1345679									39114	1	0	0	542.774	1083.53	2	1083.53	-0.0004	0	56.66	0.0006	R	IFAYADTQR	H			Laura_Sample03.3058.3058.2
117	gi|1345679									39115	1	0	0	542.774	1083.53	2	1083.53	-0.0004	0	38.13	0.013	R	IFAYADTQR	H			Laura_Sample15.3067.3067.2
117	gi|1345679									43415	1	0	0	554.778	1107.54	2	1107.54	-0.0001	0	48.6	0.0059	R	VGGTNHSHATK	D			Laura_Sample15.265.265.2
117	gi|1345679									43416	1	0	0	554.778	1107.54	2	1107.54	-0.0001	0	40.43	0.039	R	VGGTNHSHATK	D			Laura_Sample04.262.262.2
117	gi|1345679									43417	1	0	0	554.778	1107.54	2	1107.54	-0.0001	0	48.66	0.003	R	VGGTNHSHATK	D			Laura_Sample18.263.263.2
117	gi|1345679									43418	1	0	0	554.778	1107.54	2	1107.54	-0.0001	0	50.34	0.0026	R	VGGTNHSHATK	D			Laura_Sample01.265.265.2
117	gi|1345679									43419	1	0	0	554.778	1107.54	2	1107.54	-0.0001	0	48.45	0.0022	R	VGGTNHSHATK	D			Laura_Sample02.282.282.2
117	gi|1345679									43420	1	0	0	554.778	1107.54	2	1107.54	-0.0001	0	48.54	0.003	R	VGGTNHSHATK	D			Laura_Sample05.264.264.2
117	gi|1345679									43422	2	0	0	554.778	1107.54	2	1107.54	-0.0001	0	43.58	0.0073	R	VGGTNHSHATK	D			Laura_Sample16.264.264.2
117	gi|1345679									43423	1	0	0	554.778	1107.54	2	1107.54	-0.0001	0	41.99	0.027	R	VGGTNHSHATK	D			Laura_Sample03.262.262.2
117	gi|1345679									47926	1	1	0	568.843	1135.67	2	1135.67	-0.0001	0	45.07	0.00014	R	APGVQTPVIVR	F			Laura_Sample07.4046.4046.2
117	gi|1345679									47927	1	1	0	568.843	1135.67	2	1135.67	-0.0001	0	19.95	0.036	R	APGVQTPVIVR	F			Laura_Sample11.4014.4014.2
117	gi|1345679									47928	1	1	0	568.843	1135.67	2	1135.67	-0.0001	0	40	0.0015	R	APGVQTPVIVR	F			Laura_Sample05.4037.4037.2
117	gi|1345679									47929	1	1	0	568.843	1135.67	2	1135.67	-0.0001	0	39	0.001	R	APGVQTPVIVR	F			Laura_Sample06.4105.4105.2
117	gi|1345679									47930	1	1	0	568.843	1135.67	2	1135.67	-0.0001	0	26.15	0.033	R	APGVQTPVIVR	F			Laura_Sample09.4038.4038.2
117	gi|1345679									47931	1	1	0	568.843	1135.67	2	1135.67	-0.0001	0	51.91	0.00012	R	APGVQTPVIVR	F			Laura_Sample03.4084.4084.2
117	gi|1345679									47932	1	1	0	568.843	1135.67	2	1135.67	-0.0001	0	51.58	4.4e-05	R	APGVQTPVIVR	F			Laura_Sample08.3908.3908.2
117	gi|1345679									47933	1	1	0	568.843	1135.67	2	1135.67	-0.0001	0	36.37	0.0017	R	APGVQTPVIVR	F			Laura_Sample16.3937.3937.2
117	gi|1345679									47934	1	1	0	568.843	1135.67	2	1135.67	-0.0001	0	50	0.00022	R	APGVQTPVIVR	F			Laura_Sample02.4049.4049.2
117	gi|1345679									47935	1	1	0	568.843	1135.67	2	1135.67	-0.0001	0	37.95	0.0038	R	APGVQTPVIVR	F			Laura_Sample14.4117.4117.2
117	gi|1345679									47936	1	1	0	568.843	1135.67	2	1135.67	-0.0001	0	50.11	0.00028	R	APGVQTPVIVR	F			Laura_Sample04.3999.3999.2
117	gi|1345679									47937	1	1	0	568.843	1135.67	2	1135.67	-0.0001	0	41.78	0.0017	R	APGVQTPVIVR	F			Laura_Sample13.3865.3865.2
117	gi|1345679									47938	1	1	0	568.843	1135.67	2	1135.67	-0.0001	0	59.34	9.1e-06	R	APGVQTPVIVR	F			Laura_Sample15.3955.3955.2
117	gi|1345679									47939	1	1	0	568.843	1135.67	2	1135.67	-0.0001	0	39.29	0.00083	R	APGVQTPVIVR	F			Laura_Sample18.3912.3912.2
117	gi|1345679									47940	1	1	0	568.843	1135.67	2	1135.67	-0.0001	0	56.51	4.6e-05	R	APGVQTPVIVR	F			Laura_Sample01.3946.3946.2
[truncated: 91,136 more rows]
