# Supplementary material for: Data on xylem sap proteins from Mn- and Fe-deficient tomato plants obtained using shotgun proteomics
Source: Data Brief. 2018 Feb 3;17:512–6. doi: 10.1016/j.dib.2018.01.034 (PMC5988290; doi:10.1016/j.dib.2018.01.034)
Supplement: Supplementary file 3 — Supplementary material Table S2: List of proteins identified and quantified by shotgun proteomics and Progenesis LC-MS analyses. Table S3: List of proteins showing significant changes (ANOVA; p ≤ 0.05) above the biological relevance threshold (fold ≥ 2) and identified and quantified with at least two peptides when Fe-deficient xylem sap samples were compared to those of control conditions. Table S4: List of proteins showing significant changes (ANOVA; p ≤ 0.05) above the biological relevance threshold (fold ≥ 2) and identified and quantified with at least two peptides when Mn-deficient xylem sap samples were compared to those of control conditions. [file mmc3.xlsx]

## Sheet: Table 2
Table 2. List of proteins identified and quantified by shotgun proteomics and Progenesis LC-MS analyses. Information includes entry in NCBI database, Progenesis results (peptide count, number of peptides used for quantitation, confidence score, description and specie), information of functional description (based on GO biological process annotation), normalized abundances and statistical analyses.
	Progenesis results					Opción programa PIR					Normalized abundances of Control samples						Normalized abundances of -Fe samples						Normalized abundances of -Mn samples
Accession	Peptide count	Peptides used for quantitation	Confidence score	Protein Description (NCBI database)	Specie	Uniprot accesion	GO Slim Func.	GO Slim Comp.	GO Slim Proc.	Length	C1	C2	C3	C4	C5	C6	-Fe1	-Fe2	-Fe3	-Fe4	-Fe5	-Fe6	-Mn1	-Mn2	-Mn3	-Mn4	-Mn5	-Mn6	Laura_Sample01	Laura_Sample02	Laura_Sample03	Laura_Sample04	Laura_Sample05	Laura_Sample06	Laura_Sample07	Laura_Sample08	Laura_Sample09	Laura_Sample10	Laura_Sample11	Laura_Sample12	Laura_Sample13	Laura_Sample14	Laura_Sample15	Laura_Sample16	Laura_Sample17	Laura_Sample18	Laura_Sample19	Laura_Sample20	Laura_Sample21
gi|100284	1	1	33.81	superoxide dismutase (EC 1.15.1.1) (Fe) - curled-leaved tobacco	Solanum lycopersicum					180	21589.4	34697.7	24205.9	16756.8	23010.1	23420.1	9600.25	14356.3	14333	9833.16	6301.74	8575.38	22616.8	39831.9	22402.3	15581.9	16443.1	19184.2	17148	42020.9	52056.1	16105.1	58644.6	38413.7	11901	11272.6	17849.7	21792.4	25651.8	14309.7	15641.7	42394.1	33806.1	23342.8	4900.23	31781.1	7341.09	7858.11	7678.73
gi|10092257	1	1	32.3	unknown protein; 31818-33764	Arabidopsis thaliana	Q8L8Q7		0016020 : membrane; 0005794 : Golgi apparatus	0016049 : cell growth; 0032501 : multicellular organismal process; 0032502 : developmental process; 0045229 : external encapsulating structure organization; 0005976 : polysaccharide metabolic process; 0009059 : macromolecule biosynthetic process; 0044085 : cellular component biogenesis; 0022607 : cellular component assembly; 0043062 : extracellular structure organization; 0010191 : mucilage metab…	464	7777.7	10841.1	6276.18	10096.1	6695.56	10486.4	4961.02	7312.37	12718.1	4352.53	5501.31	5920.85	1925.14	2364.51	2804.05	3374.97	942.869	4081.5	2776.85	803.56	316.325	10.4001	0	262.735	72335.4	31774.9	1209.54	1110.56	14.8777	0	19610.3	9814.22	219.947	465.746	10859	717.52	0	3528.6	17319.8
gi|1009712;gi|11131631;gi|11131949;gi|116781006;gi|116784673;gi|148908655;gi|15223517;gi|225437549;gi|227202752;gi|2429343;gi|24417296;gi|24417462;gi|255542876;gi|255637986;gi|302766021;gi|302792737;gi|351726214;gi|356575355;gi|357441869;gi|388515501;gi|449454026;gi|449490831;gi|470132760;gi|514825548;gi|527204054;gi|565486755;gi|566168859;gi|567881927;gi|567881929;gi|568836306;gi|587876971;gi|59…	2	2	100.12	calreticulin, partial	Arabidopsis thaliana	Q38858	0043167 : ion binding; 0030246 : carbohydrate binding; 0005515 : protein binding	0005739 : mitochondrion; 0005783 : endoplasmic reticulum; 0005773 : vacuole; 0005576 : extracellular region; 0005794 : Golgi apparatus	0050896 : response to stimulus; 0002376 : immune system process; 0051704 : multi-organism process; 0006457 : protein folding	995	9258.23	12318.6	12953.3	22608.9	9933.2	9108.49	7421.02	8319.75	11082.8	10370.1	7304.41	6300.82	996.767	981.577	2179.47	1751.23	459.091	534.868	1.48001e+06	2.54222e+06	2.88388e+06	1.76505e+06	1.65973e+06	1.99213e+06	1.51913e+06	2.19074e+06	2.3038e+06	1.56738e+06	2.04127e+06	1.86197e+06	876699	1.43096e+06	825220	887169	509876	1.31359e+06	930784	558040	982839
gi|10312171	9	1	460.08	alpha-galactosidase	Solanum lycopersicum	Q9FUR8	0003824 : catalytic activity; 0016787 : hydrolase activity		0008152 : metabolic process; 0005975 : carbohydrate metabolic process	621	3223.2	362.957	338.582	430.831	880.132	206.705	253.497	0	1867.63	205.423	668.575	2387.51	0	801.24	518.102	846.991	0	1094.01	172087	259864	284318	866902	204817	193468	315864	423428	453777	1.02665e+06	631942	501134	73504.8	147347	131346	501230	268032	213694	2.28848e+06	1.60801e+06	2.4064e+06
gi|106879567	1	1	39.01	polyA-binding protein	Plantago major	Q1EMR9	0003676 : nucleic acid binding; 0000166 : nucleotide binding			649	15968.1	14643.9	20838.6	14855	17270.2	19916.8	13755.2	14860.1	15161.4	16685.2	14336.3	15151.4	14050	18915.1	11537.4	7346.74	8879.71	15364	3838.11	2924.43	4513.98	13158.3	3160.61	16536	46120.1	23631.5	113267	22270.8	174242	71640.3	3803.02	6194.25	1371.85	1851.96	10247	5641.85	19510.3	1594.76	24758.1
gi|10720247;gi|100380;gi|100614;gi|100615;gi|10720248;gi|10720249;gi|10720253;gi|108864712;gi|108864713;gi|109940135;gi|110740175;gi|111162643;gi|115334975;gi|115334977;gi|115334979;gi|115334981;gi|115461056;gi|116310848;gi|116787538;gi|116789461;gi|116789808;gi|117661805;gi|118486993;gi|118489105;gi|118489408;gi|119855475;gi|12620881;gi|12620883;gi|12643756;gi|12643757;gi|12643758;gi|12643998;gi…	11	10	628.4	RecName: Full=Ribulose bisphosphate carboxylase/oxygenase activase, chloroplastic; Short=RA; Short=RuBisCO activase; Flags: Precursor	Solanum pennellii	O49074	0000166 : nucleotide binding; 0001882 : nucleoside binding; 0043167 : ion binding	0009536 : plastid		471	414451	586560	845929	391303	739727	518040	162338	406135	188013	286156	437063	165116	1.09175e+06	1.68095e+06	1.73001e+06	826002	641862	1.20386e+06	37257	39952.2	19506.9	4323.31	10524.7	6142.5	649053	192414	42220.9	11775.6	12562.8	5409.26	133557	359169	8029.43	14436.2	166929	8540.26	31833.1	104858	63958.9
gi|1076373	1	1	86.04	photosystem II oxygen-evolving complex protein 2 - Arabidopsis thaliana (fragment)	Arabidopsis thaliana					335	164784	267267	245263	239289	225080	207217	92625.6	156136	149616	155006	137154	133873	230204	250352	241182	251227	159572	228974	48959.3	25644.4	13622.9	1497.8	0	6731.14	2.17041e+06	718122	130278	26703.9	11883	2661.22	594893	1.10162e+06	74283.3	187874	783970	77062.2	201875	357961	577101
gi|1076408	2	2	68.82	seed storage protein beta-chain 3 - Arabidopsis thaliana (fragment)	Arabidopsis thaliana						254082	216156	52778.6	10165.2	11834.4	21637.1	3.06807e+06	1.01942e+06	217952	14978.1	33941.1	21868.8	982254	837133	30966.5	81979.7	503439	11501.1	292500	314044	52799	9475.1	13861.1	26680.7	3.61875e+06	1.0415e+06	387026	18419.2	20560.4	17361.6	1.12609e+06	1.58764e+06	40444.7	236280	449222	13809.8	140227	442709	453522
gi|1076411	1	1	66.76	seed storage protein beta-chain 6 - Arabidopsis thaliana (fragment)	Arabidopsis thaliana					134	638244	392182	66546	17876.6	15010	38898.8	7.19911e+06	1.70326e+06	506168	32891	31677.7	29809.3	2.0713e+06	1.97585e+06	74467.5	201497	1.24945e+06	17227.9	50529.9	70143.7	111527	69949.7	104792	62532	73344.9	25885.9	74949.9	164078	48777.8	25065.1	30139	176555	114631	167906	55927.1	27146.1	77696.6	37853.2	28887.8
gi|10799832;gi|115445213;gi|1173055;gi|125538738;gi|15231108;gi|18491255;gi|188509981;gi|212722104;gi|217075598;gi|218192875;gi|223944105;gi|224032999;gi|224091825;gi|225446664;gi|226498626;gi|242061104;gi|242096108;gi|255538652;gi|255562456;gi|2570507;gi|297817184;gi|297824241;gi|302143451;gi|302798611;gi|30694819;gi|307136194;gi|313586465;gi|32400822;gi|324331724;gi|351724995;gi|351725667;gi|35…	2	2	118.35	ribosomal protein L11-like	Nicotiana tabacum	Q9FSF6	0005198 : structural molecule activity	0044464 : cell part; 0005840 : ribosome; 0030529 : ribonucleoprotein complex	0006412 : translation	328	71112.8	21799.8	16946.8	89417.9	85473.5	33261.9	155068	62773.7	136656	71664	130456	82936.3	35379.8	15269.7	21477.2	17745.9	7778.92	15139.3	139176	366796	428353	203355	412177	311257	118227	114345	194485	277555	195534	128635	226315	484829	377310	379599	124664	381597	254027	172980	110106
gi|110265126;gi|115474811;gi|147833633;gi|147834040;gi|15320419;gi|168029264;gi|168051883;gi|18407925;gi|18414298;gi|193848591;gi|194716776;gi|21592918;gi|218200479;gi|220967704;gi|222639921;gi|226533530;gi|227438883;gi|227955705;gi|242081853;gi|24638429;gi|255537579;gi|293334067;gi|297742237;gi|297810449;gi|297840097;gi|302771409;gi|302784336;gi|30696924;gi|30696928;gi|30696930;gi|326498019;gi|3…	10	10	649.13	chloroplast monodehydroascorbate reductase	Solanum lycopersicum	B3EYD3	0016491 : oxidoreductase activity		0055114 : oxidation-reduction process	745	684512	819385	864978	993056	1.04935e+06	795758	722369	880012	914684	860168	1.07347e+06	1.11761e+06	1.58821e+06	1.26835e+06	1.06815e+06	1.28875e+06	1.07032e+06	1.54067e+06	165809	192086	349079	101616	440567	257335	53161.2	39247	56432.7	163496	50794.4	24439.4	132984	408096	284878	352506	103279	184446	92273.4	71048.6	46197.8
gi|111154399	1	1	46.22	vacuolar H+-ATPase subunit C	Gossypium hirsutum	Q0PGG3	0005215 : transporter activity	0016469 : proton-transporting two-sector ATPase complex	0006811 : ion transport; 0006818 : hydrogen transport	583	18815.1	55378.3	43538.6	71266.9	105982	60733.2	52939.3	58193.6	129858	107405	168414	56630.2	51471.5	101305	100716	155819	221089	66503.3	16438.3	37501.8	16648.6	10349.3	13158.3	16492.7	315693	93836.3	21677	9330.5	8971.82	4164.01	160221	373326	13024.5	11840.6	78941.6	6375.74	34643	258032	359691
gi|11131628;gi|111608919;gi|115442595;gi|116784202;gi|123229667;gi|123229678;gi|12644209;gi|145353100;gi|146148622;gi|1488519;gi|149391171;gi|15224351;gi|159467511;gi|159467513;gi|159490680;gi|166237318;gi|168005331;gi|168024655;gi|186688080;gi|207367156;gi|218189852;gi|222424952;gi|22331875;gi|225434133;gi|255072545;gi|255567778;gi|255639195;gi|255641819;gi|297820810;gi|297828093;gi|302785235;gi…	9	6	430.01	RecName: Full=Cysteine synthase, chloroplastic/chromoplastic; AltName: Full=CSase B; Short=CS-B; AltName: Full=O-acetylserine (thiol)-lyase; AltName: Full=O-acetylserine sulfhydrylase; AltName: Full=OAS-TL B; Flags: Precursor	Solanum tuberosum	O81155	0016740 : transferase activity; 0016829 : lyase activity	0009536 : plastid	0006520 : cellular amino acid metabolic process; 0006790 : sulfur compound metabolic process	473	372863	445887	477492	486657	450378	419375	413821	173474	161635	313921	249029	113750	472491	602217	500221	460236	332585	570300	1.02816e+06	969130	124211	41921.6	45098	67022.1	6.12105e+06	1.38447e+06	367894	86134.7	60179.1	56084	2.43346e+06	2.35174e+06	207459	215074	2.63345e+06	227229	351760	874183	1.81038e+06
gi|113205378	1	1	106.81	Ribulose-phosphate 3-epimerase, cytoplasmic isoform, putative	Solanum demissum	Q60CZ3	0003824 : catalytic activity; 0016853 : isomerase activity		0008152 : metabolic process; 0005975 : carbohydrate metabolic process	464	144592	78632.6	111484	202238	170085	206768	142143	249333	182650	240459	169170	157567	171184	107805	119626	258864	94623	341649	324128	245337	38241.5	7850.1	6622.74	20474.1	3.16061e+06	360444	119017	20554.9	9328.77	6496.78	943185	1.42914e+06	22127.2	73123.8	1.04167e+06	6252.25	119117	493661	418073
gi|11387206;gi|217073228;gi|224082097;gi|225459219;gi|302141995;gi|357489751;gi|380863110;gi|470127432;gi|527193885;gi|565395323;gi|567882743;gi|567882745;gi|568837077;gi|568837079;gi|596134895;gi|604317516;gi|629101106;gi|629101107;gi|629101108;gi|629101109;gi|645224927;gi|657962788;gi|661895299	5	4	312.01	RecName: Full=Thylakoid lumenal 29 kDa protein, chloroplastic; Short=TL29; AltName: Full=LeAPx09; AltName: Full=P29; Flags: Precursor	Solanum lycopersicum	Q9THX6	0016491 : oxidoreductase activity; 0016209 : antioxidant activity; 0046906 : tetrapyrrole binding	0009536 : plastid; 0009579 : thylakoid	0050896 : response to stimulus; 0055114 : oxidation-reduction process	477	114149	187447	114824	95221.6	183484	316931	216557	255450	238717	370735	173585	292125	238671	163054	236827	146719	139338	336298	5364.17	9096.62	16622.2	6113.36	23963	6002.07	1031.03	8022.72	13385.7	15389.7	16730.3	3844.01	12381	40832	23732.1	22252.3	26445.6	26190.4	15853.2	2841.75	3155.51
gi|114174;gi|114165;gi|114167;gi|114176;gi|14550427;gi|14550429;gi|14550433;gi|16751567;gi|16751569;gi|170783792;gi|189170087;gi|449432265;gi|460388790;gi|470142474;gi|48526068;gi|586776733;gi|590723093;gi|590723096;gi|596021414;gi|604321405;gi|645253582;gi|658057200;gi|659075494	4	4	236.31	RecName: Full=3-phosphoshikimate 1-carboxyvinyltransferase, chloroplastic; AltName: Full=5-enolpyruvylshikimate-3-phosphate synthase; Short=EPSP synthase; Flags: Precursor	Solanum lycopersicum	P10748	0003824 : catalytic activity; 0016740 : transferase activity	0009536 : plastid	0006520 : cellular amino acid metabolic process; 0006082 : organic acid metabolic process; 0006725 : cellular aromatic compound metabolic process	531	76257.7	98091.5	137745	90253.8	261485	164219	62012.1	85858.8	71092.1	110736	75179.7	37952.7	87449.1	99422.9	61306.3	119036	57852.9	118003	4.29196e+06	6.15931e+06	1.24558e+06	532380	682159	731689	5.75045e+07	1.80954e+07	5.97193e+06	717835	781721	828781	1.8723e+07	2.34701e+07	1.44809e+06	3.13513e+06	8.11161e+06	619085	2.22962e+06	7.7644e+06	1.45638e+07
gi|11465963	1	1	36.88	ATP synthase CF1 epsilon subunit	Nicotiana tabacum	P00834	0000166 : nucleotide binding; 0001882 : nucleoside binding; 0043167 : ion binding; 0005215 : transporter activity; 0016787 : hydrolase activity	0009536 : plastid; 0009579 : thylakoid; 0016020 : membrane; 0016469 : proton-transporting two-sector ATPase complex	0009116 : nucleoside metabolic process; 0009117 : nucleotide metabolic process; 0006810 : transport; 0006811 : ion transport; 0006818 : hydrogen transport	492	7560.42	11588	12195.8	16907.4	16360.1	13569	4151.13	14295.1	6903.1	10388.6	22163.1	3552.39	15550.7	49130.1	45999.7	25970.3	12194	13058.8	12870.4	18220	24313.9	19457.9	32080.4	15251.6	12126.4	21707.5	38899.9	52445.9	42971.9	20303.4	40331.3	409404	92015.7	92261.4	68582.2	24188.7	25912.8	33997	30034.4
gi|115435932;gi|110816408;gi|115440631;gi|115464595;gi|116779802;gi|116780417;gi|116792834;gi|15220372;gi|15230183;gi|156530455;gi|159489246;gi|18411753;gi|195653083;gi|20161464;gi|217073834;gi|224081200;gi|224093800;gi|225438619;gi|225450113;gi|255078226;gi|255576194;gi|255638395;gi|297830530;gi|297842571;gi|302806062;gi|302808299;gi|302833643;gi|32400812;gi|326518854;gi|326530782;gi|351722104;g…	2	2	97.71	Os01g0276000	Oryza sativa Japonica Group	Q0JNP0,Q9SDG6	0005198 : structural molecule activity	0044464 : cell part; 0005840 : ribosome	0006412 : translation	525	42551.3	39050.8	43931.4	76608.3	58176.8	27414.6	35439.4	30221	67851.7	41959.8	64906.3	30564.9	17435.5	6289.42	19687	9800.47	2792.28	28234.5	4645.64	11859.2	1948.04	2546.24	2118.05	5809.05	34954.3	11795.6	7437.52	4368.91	2760.5	2049.8	14982.4	21298.7	2688.94	3645.28	9110.76	497.62	4116.33	5508.65	22805.8
gi|115447377	1	1	30.45	Os02g0622400	Oryza sativa Japonica Group	Q6K1Q5	0008289 : lipid binding; 0005215 : transporter activity	0005737 : cytoplasm	0006869 : lipid transport	463	793.385	982.411	979.457	1066.75	765.063	0	743.059	3386.24	3220.14	2404.58	490.307	933.652	39.9562	1299.17	534.06	1417.66	316.7	723.258	174545	116760	42014.5	17100.4	12890.9	23763.8	1.73754e+06	219682	117210	20524.3	19664.8	19583.3	464204	821429	15441.9	59710.3	285276	7929.26	88184.8	350633	142499
gi|115447763	1	1	48.46	Os02g0664300	Oryza sativa Japonica Group	Q6ESI7	0008233 : peptidase activity; 0016787 : hydrolase activity	0005737 : cytoplasm; 0005840 : ribosome; 0016020 : membrane; 0009536 : plastid; 0005773 : vacuole	0050896 : response to stimulus; 0006508 : proteolysis	647	4817.09	2301.48	4394.01	6480.85	7918.98	4298.02	2722.82	2447.79	3154.06	3077.79	2107.84	478.746	3333.54	4931.8	5201.41	5631.63	5510.88	3084.49	24543.9	40639.9	53848.9	29352.1	34094.7	44272.4	19834.1	8638.68	13175.6	28199.1	12992.3	9055.02	19472.3	60014	35007.3	45435.7	7238.62	27230.3	26883.1	30178.8	11877.6
gi|115452847	1	1	46.43	Os03g0333400	Oryza sativa Japonica Group	Q10LV7	0003674 : molecular_function	0009536 : plastid; 0009579 : thylakoid; 0016020 : membrane	0006396 : RNA processing; 0042254 : ribosome biogenesis; 0009657 : plastid organization; 0006091 : generation of precursor metabolites and energy; 0015979 : photosynthesis; 0006464 : cellular protein modification process; 0006793 : phosphorus metabolic process; 0050789 : regulation of biological process; 0065003 : macromolecular complex assembly; 0019538 : protein metabolic process	783	4550.38	6530.86	6889.15	2882.93	6431.37	5306.21	1442.55	3603.3	5526.48	5397.51	6205.92	4201.04	7338.92	10743.6	11730.7	5801.87	4434.74	6833.16	31013.1	64774.6	64874.5	36135.1	32827.4	29125.1	22817.9	32659.8	26040.8	48959.6	34297.2	18867.4	19344.8	28984.4	22057.7	19536.2	4661.84	19179.9	8611.75	4759.11	5010.01
gi|115454605	1	1	18.73	Os03g0680500	Oryza sativa Japonica Group	Q0DPM1				699	150127	94088.3	9251.08	1832.79	2349.71	8001.25	2.18037e+06	786371	114318	8446.06	8466.03	4161.95	767260	657903	22246.1	61402.8	387155	7119.14	15505.5	20678.3	25047.7	23959.2	22492.8	25739.3	23497.1	17387.8	32918	24234.6	35688.9	32037.1	9858.17	21865.7	14415.7	20568.4	4370.47	18637	11332.7	5050.61	5311.17
gi|115458320	1	1	51.57	Os04g0415800	Oryza sativa Japonica Group	Q7XTF6				324	24339.7	36958.6	55764.4	25154.6	23500.7	25605.5	27941.2	39963.9	41077.3	22330.4	48533.5	42830	16843.1	12936.2	13982.7	20954.3	31380.5	23303.2	159832	83859.8	71512.8	94904.2	95309.2	182092	70436.3	52670.5	92140.5	93792	123294	92869.4	19164.4	42436	27912.3	29774.6	19333.2	84870.6	25794.8	4323.47	10869.4
gi|115458322	1	1	42.11	Os04g0415900	Oryza sativa Japonica Group	Q7XTF5				765	3192.03	6887.61	18143.6	8138.96	2362.27	8663.4	1296.78	9152.56	11053.1	3326.21	10491.2	9938.61	3428.18	916.111	228.444	5689.82	0	322.473	44428.2	48602.8	38410.4	44973	37266.4	40559.5	33491.1	34378.4	82648.4	35613.6	38950.4	41669.5	3686.82	8233.78	7038.41	9246.6	6853.35	12919.7	12144.2	6882.08	6782.14
gi|115458984	1	1	40.72	Os04g0479100	Oryza sativa Japonica Group	Q7XK24			0008150 : biological_process	401	25165.6	26044	34062	30528	41580.6	36536.3	25029.3	39676.2	29750.3	38533.7	31722.1	29336.6	53966.3	49979	53682.1	64311	56374.1	70793.4	389518	549339	339771	470015	551925	557889	259221	102080	529983	221066	333197	286176	60368	89540.5	68724.4	136197	29570.8	249816	78584.7	58048.2	87828.3
gi|115465585	1	1	35.25	Os05g0574700	Oryza sativa Japonica Group	Q0DFR7			0008150 : biological_process	444	61313.4	54493.3	42615.3	63606.3	67654.1	72009	42912	48683.5	53053.2	66604.4	66300.3	54803.8	50925.7	57589.2	46582.9	72761.9	28048	52132.1	45569.8	60838.9	61701.5	40563	71812.5	62564	21965.2	25105.5	38039	51761.5	39320	26724.8	22992.2	74731.8	46247.4	36405.4	10538.8	14819	26862.5	22720.7	14840.4
gi|115471803	1	1	43.01	Os07g0435100	Oryza sativa Japonica Group	Q8W423		0000502 : proteasome complex	0006508 : proteolysis	766	2834.09	2487.36	2692.33	2145.31	3451.88	3282.99	2372.97	1014.31	2576.11	4810.89	1967.53	1459.47	3789.47	5304.63	5836.38	7734.71	3053.41	2121.07	161226	282558	331060	207781	596237	356949	200249	107982	244294	501079	205937	90823.7	397842	1.15718e+06	584856	822003	259984	369905	190463	242011	100094
gi|115481432	1	1	56.57	Os10g0205200	Oryza sativa Japonica Group	H2KX88,Q8S625		0044464 : cell part	0008150 : biological_process; 0009404 : toxin metabolic process; 0016192 : vesicle-mediated transport; 0051641 : cellular localization	433	5996.06	4726.73	4717.09	7007.97	4437.44	6382.76	12226.6	6581.92	5493.59	4301.89	5024.82	6673.2	9554.32	6315.38	5344.12	5493.85	3265.15	5574.76	56717.3	84592.9	70321.4	101764	102089	72541.7	30359.3	42935.1	70754.5	59266.9	62415.7	41248.8	36496.5	71425.1	51987.3	74450	16062.2	69175.2	23994.2	19281.6	24337.8
gi|115486063	1	1	68.22	Os11g0588300	Oryza sativa Japonica Group	Q945X2	0016740 : transferase activity		0008152 : metabolic process	357	33732.6	23221.2	16546.3	21998.1	25673.6	32149.3	21361.8	14645.6	18040.8	25490	26441	31095.1	14093.7	22511.8	19815.6	26621.1	6010.91	22351.3	548231	767825	704734	1.14012e+06	1.29155e+06	1.19903e+06	879832	591579	1.33593e+06	1.38633e+06	1.59958e+06	2.2814e+06	196410	480005	261499	557036	215418	647670	899134	421548	385398
gi|115813	1	1	56.17	RecName: Full=Chlorophyll a-b binding protein 8, chloroplastic; AltName: Full=LHCI type III CAB-8; Flags: Precursor	Solanum lycopersicum	P27522	0046906 : tetrapyrrole binding; 0043167 : ion binding	0009521 : photosystem; 0009536 : plastid; 0009579 : thylakoid; 0016020 : membrane	0006464 : cellular protein modification process; 0006091 : generation of precursor metabolites and energy; 0015979 : photosynthesis	575	74176.1	79325.2	81868.1	81863.1	113051	75624.7	185214	184126	78034.6	152912	94831.3	39870.3	159336	255141	172050	195149	248950	165151	85595.8	162946	131256	157810	123116	152141	64738.8	84970.6	121291	118149	108316	107393	82465.9	143868	85565.7	125289	42206.2	108433	83905.9	69018.4	56399.7
gi|116519130;gi|1052778;gi|115486898;gi|118483377;gi|125535498;gi|125575930;gi|125578232;gi|14091661;gi|147784301;gi|147833010;gi|15228431;gi|15788943;gi|21027;gi|21593905;gi|21686526;gi|217073544;gi|224109256;gi|225448548;gi|226533490;gi|237648940;gi|239909309;gi|255559519;gi|255571441;gi|257219560;gi|259470;gi|270346417;gi|270346457;gi|290467593;gi|297727879;gi|297735621;gi|297735622;gi|2977356…	2	1	120.79	ferritin	Lycoris aurea	A0FHB7	0043167 : ion binding; 0016491 : oxidoreductase activity	0005575 : cellular_component	0055114 : oxidation-reduction process; 0065008 : regulation of biological quality; 0006811 : ion transport	360	1067.62	2211.07	8326.91	806.507	1743.68	1026.28	413.259	0	52.5472	280.069	0	0	1199.71	3595.85	4340.6	10513.9	2366.76	1666.74	132329	186692	172410	148518	218847	220011	104392	115453	181057	223648	182806	138962	143500	254968	164158	244707	74745.1	215212	230315	229587	123396
gi|116667814	1	1	44.01	Chain A, Crystal Structure Of The E291k Mutant Of 12- Oxophytodienoate Reductase 3 (Opr3) From Tomato	Solanum lycopersicum	Q9FEW9	0003824 : catalytic activity; 0016491 : oxidoreductase activity; 0000166 : nucleotide binding; 0043167 : ion binding; 0048037 : cofactor binding	0042579 : microbody	0006082 : organic acid metabolic process; 0044255 : cellular lipid metabolic process; 0006629 : lipid metabolic process; 0055114 : oxidation-reduction process	973	5242.82	4847.22	5315.94	6439.22	6272.9	9175.59	6186.39	3783.13	6849.95	9488.47	8884.9	10880.4	5237.48	6876.28	5806.76	7000.07	3065.61	6447.52	257.835	1675.15	1026.02	0	569.997	1000.93	0	882.153	1146.75	1166.62	109.137	0	207.018	2103.57	1499.37	508.937	92.4906	639.408	21494.2	9577.4	17996.1
gi|116781468;gi|168012194;gi|168030862;gi|168043157;gi|302795197;gi|460376704;gi|565352684;gi|565352686	2	2	96.62	unknown	Picea sitchensis	A9NNA0			0050896 : response to stimulus	180	19776.1	19676.9	26941	21372.6	27413	30584.4	11176.8	9941.45	8997	16286.4	13417.4	24868.6	14248	27612.2	24497.2	17153.9	16928.5	20531.4	969803	1.26667e+06	1.46325e+06	1.36789e+06	1.50052e+06	1.32457e+06	1.04546e+06	1.06909e+06	1.1909e+06	1.36001e+06	1.38491e+06	1.23385e+06	1.00504e+06	2.12386e+06	1.89879e+06	1.37376e+06	1.35802e+06	1.40386e+06	1.46097e+06	1.15729e+06	1.47408e+06
gi|116786191	1	1	21.98	unknown	Picea sitchensis	A9NTQ2	0043167 : ion binding		0006811 : ion transport	569	46240	68228.9	110977	43810.1	34520	55839.8	60402.7	63823.4	71163.6	37702.5	71003.6	71422.9	18337.6	39220.4	35627.7	48357.3	12111.9	43520.2	163405	193089	49366.6	281.277	2613.64	11270.3	3.21396e+06	1.30706e+06	317911	17229	6493.26	3194.55	942955	1.47267e+06	28287.7	207488	477861	5430.32	159386	912826	704906
gi|116791976	1	1	72.67	unknown	Picea sitchensis	A9NZX3				371	9229.39	19900	18677.6	15638.1	11631.2	18149.9	8379.07	8888.84	7360.93	9884.23	12712.8	3816.73	18275.5	22625.5	21297.8	15599.8	9326.56	19152.4	89215.6	148740	200463	170862	336962	269190	86663.5	67042.3	120741	192520	143185	98140.9	140193	200102	146540	291780	134423	312438	256494	117189	77573.8
gi|116793569	1	1	61.79	unknown	Picea sitchensis	A9P1N2	0003676 : nucleic acid binding	0005737 : cytoplasm; 0043234 : protein complex; 0030529 : ribonucleoprotein complex	0006412 : translation; 0065003 : macromolecular complex assembly; 0050789 : regulation of biological process	667	6006.45	8921.46	11231.2	6614.16	5876.12	12059.9	2166.75	4151.17	5100.25	5888.6	5408.18	4258.19	5661.87	10029.7	11389.8	6554.78	4713.71	9226.03	2552.96	1659.58	1362.66	1317.27	1006.13	1458.74	3381.02	1457.64	2001.23	978.608	1176.41	969.715	1762.54	3372.24	1864.57	994.519	2688.59	1106.88	918.803	1183.63	1868.91
gi|1168191;gi|164652942;gi|197312897;gi|218202932;gi|225451995;gi|291162643;gi|296087298;gi|3023187;gi|310007371;gi|323712582;gi|323712614;gi|323712624;gi|323712692;gi|323712696;gi|323712790;gi|323712818;gi|323712920;gi|323713014;gi|334192417;gi|388517703;gi|388604251;gi|3912950;gi|44917151;gi|44917153;gi|44917163;gi|44917165;gi|449438841;gi|460377572;gi|470136735;gi|481048335;gi|527186872;gi|567…	12	6	732.06	RecName: Full=14-3-3 protein 4; AltName: Full=PBLT4	Solanum lycopersicum	P42652	0005515 : protein binding			505	60943.6	83637.8	226325	67562.2	156765	56149.1	157705	75058.4	210280	237941	90424.4	43777.4	220979	725485	765771	930927	937644	77615.2	99578.2	230830	389120	149703	273384	168568	90535.3	212465	242763	159413	306624	145714	110556	476095	185593	181276	79107.8	208314	83494.6	108137	57376.4
gi|1172582;gi|115392265;gi|1172579;gi|1346774;gi|159895420;gi|171191321;gi|219664518;gi|224999223;gi|251895;gi|2916727;gi|297515598;gi|297515600;gi|324105298;gi|324105300;gi|324105302;gi|350601664;gi|353228389;gi|353228393;gi|3810568;gi|404585;gi|419787;gi|449457817;gi|449529694;gi|460401023;gi|460401031;gi|460401037;gi|46275226;gi|470114658;gi|470135171;gi|485475781;gi|565377546;gi|669296930;gi|…	8	8	527.66	RecName: Full=Polyphenol oxidase E, chloroplastic; Short=PPO; AltName: Full=Catechol oxidase; Flags: Precursor	Solanum lycopersicum	Q08307	0016491 : oxidoreductase activity; 0043167 : ion binding	0009536 : plastid; 0009579 : thylakoid	0008152 : metabolic process; 0042440 : pigment metabolic process; 0055114 : oxidation-reduction process	334	564934	739815	862535	589965	667294	684661	828964	870203	906936	891359	983567	1.33951e+06	472449	748009	506995	692125	443405	666985	142676	328126	220733	318970	174951	150383	95489.3	129007	326913	432301	278456	130544	125434	235068	161364	299663	36148.8	337811	275152	265382	329189
gi|1173958;gi|18077968;gi|3560784	10	1	643.5	ribulose-1,5-bisphosphate carboxylase/oxygenase large subunit, partial (chloroplast)	Heteranthera limosa	Q37220	0043167 : ion binding; 0016829 : lyase activity	0009536 : plastid	0008152 : metabolic process; 0015979 : photosynthesis	187	11868.7	12010.4	9201.17	18437.3	16152.8	14169.7	4447.4	4000.17	4177.73	12633.3	5166.67	1262.27	10964.4	24742.9	14064.1	16674.7	2447.13	9595.93	1891.91	3921.48	3428.04	8590.32	5734.6	7085.84	0	839.602	1792.56	2604.68	1778.47	668.145	561.105	3855.36	6009.38	4208.56	1446.63	3075.47	847.048	351.468	414.524
gi|118196	1	1	40.55	RecName: Full=Cystatin; AltName: Full=Low molecular mass protein inhibitor of cysteine proteinases, partial	Glycine max	P25973	0030234 : enzyme regulator activity		0006508 : proteolysis; 0050789 : regulation of biological process; 0065009 : regulation of molecular function	338	6092.9	8526.03	8746.07	8345	6171.81	10003.9	3628.3	4631.11	6844.08	11219.2	9965.76	9369.52	6975.33	9562.85	10922.1	6486.15	7513.51	11061	3021.55	29640.4	31843.4	25703.2	21839.5	9018.24	7937.15	17733.7	27523.3	55462.9	33387	3110.53	17071.4	46938	32764.6	64872.2	17891.8	44057.5	28003	9162.46	19648.6
gi|118481943;gi|115446133;gi|115471123;gi|116781396;gi|145341444;gi|15223001;gi|15231316;gi|224100933;gi|226498832;gi|255584778;gi|296086272;gi|297801338;gi|313586479;gi|357444363;gi|413947843;gi|413954756;gi|414875627;gi|470143796;gi|49036493;gi|514733722;gi|514733726;gi|527191297;gi|545359018;gi|565373463;gi|567154433;gi|586643822;gi|587876219;gi|587948821;gi|593694534;gi|593782249;gi|604298967…	2	2	73.36	unknown	Populus trichocarpa	A9P951	0005198 : structural molecule activity	0005840 : ribosome; 0030529 : ribonucleoprotein complex	0006412 : translation	766	11901.1	8439.44	11490.8	13379.7	8996.08	2777.89	19444.1	1416.51	5039.61	5635.82	4852.54	9385.14	5652.92	1375.1	2797.75	1116.57	6859.46	2356.93	54310.7	72965	72186	57149.1	93319.9	91461	36536.6	24609.3	50331.5	78364.1	45954.6	43730.5	30849.1	79787.2	42130.3	70400.2	9925.68	55549.6	59980.2	34571.7	25622.9
gi|118487238	1	1	57.58	unknown	Populus trichocarpa	A9PGE4	0016829 : lyase activity	0005737 : cytoplasm	0006082 : organic acid metabolic process; 0044255 : cellular lipid metabolic process	486	9904.39	24203.5	26469.2	25948.8	27338.8	22218.7	8287.97	21822	21111.3	19027.9	23395	12242.6	38431.9	46167.5	51994.9	28032.5	28112.4	36110.5	175279	234161	205607	343003	276046	260403	267441	109792	383776	391557	276557	593960	121218	217608	106088	141703	67803.1	128312	2.41742e+06	1.63759e+06	2.14124e+06
gi|118488052	1	1	39.86	unknown	Populus trichocarpa	A9PHJ3	0008233 : peptidase activity		0006508 : proteolysis	501	37697.3	93965.9	109153	69822.3	80967.4	68087.1	68652	51530.3	75297.8	14979	59942.7	37522.5	15862.7	19748.6	22315.1	30126.7	29184.2	64521.6	17249.8	45703.8	86467.1	40000.9	100525	84726.5	12227.1	43485.2	26859.5	53106.7	67363.1	13803.4	34875.8	92314.6	57733.8	57261	23634.3	70022	64889.6	54522.9	47911.2
gi|118488278;gi|1076737;gi|115253056;gi|115436006;gi|115440571;gi|115463893;gi|118484392;gi|118488147;gi|125569947;gi|146760217;gi|15239914;gi|153799901;gi|15451226;gi|162459800;gi|162462765;gi|162463097;gi|166343825;gi|166343829;gi|166908;gi|18420724;gi|195620716;gi|218189239;gi|218196797;gi|222631593;gi|223453022;gi|224055273;gi|224058553;gi|224074913;gi|224086779;gi|224137646;gi|225426385;gi|2…	7	1	292.91	unknown	Populus trichocarpa	A9PHV5	0016787 : hydrolase activity; 0000166 : nucleotide binding; 0001882 : nucleoside binding; 0043167 : ion binding; 0005198 : structural molecule activity	0005737 : cytoplasm; 0043234 : protein complex; 0005856 : cytoskeleton	0008152 : metabolic process; 0008150 : biological_process; 0051258 : protein polymerization	749	24083.8	19188.1	27310.7	22092.5	26959.6	30532.8	6252.17	11140.5	10109.6	11678.3	11790.3	4680.9	27969.1	26984.3	25282.3	23221.6	14755.6	20653.9	12392.8	9162.85	23122.4	18654.9	13525.5	16328	32595.7	8984.26	52684.4	50982.7	52949.6	130556	2624.71	4276.49	2285.15	5936.98	1974.31	6700.54	35430	26016.4	21495
gi|118489234	1	1	37.85	unknown	Populus trichocarpa x Populus deltoides	A9PJ70				615	10568.4	10344.1	8691.12	9168.75	8042.97	5422.78	0	8659.84	3764.39	5184.55	4632.42	2605	10648.4	7925.24	11625.8	12055.4	4315.29	7651.66	4481.59	6554.59	4878.11	955.763	7066.22	1812.92	1248.54	737.879	6342.71	4650.89	1720.38	614.253	9266.85	24986.2	18748.9	14128.5	1904.15	11555.2	1093.72	556.217	0
gi|11967906;gi|106879605;gi|108710846;gi|108710848;gi|1101025;gi|110617748;gi|110740101;gi|110742192;gi|111140009;gi|112292929;gi|1136120;gi|1136122;gi|115451599;gi|115455063;gi|115472953;gi|115484939;gi|1174592;gi|117626764;gi|117626768;gi|117957032;gi|118481133;gi|118481202;gi|121490198;gi|121490200;gi|121490204;gi|121490206;gi|134035494;gi|134035496;gi|134035498;gi|134035500;gi|134035502;gi|13…	7	6	345.74	alpha tubulin	Nicotiana tabacum	Q9FRU1	0016787 : hydrolase activity; 0000166 : nucleotide binding; 0001882 : nucleoside binding; 0043167 : ion binding; 0005198 : structural molecule activity	0005737 : cytoplasm; 0043234 : protein complex; 0005856 : cytoskeleton	0008152 : metabolic process; 0008150 : biological_process; 0051258 : protein polymerization	485	314845	246796	496830	380138	819950	502521	248010	326039	320084	452758	385508	154494	589848	1.10128e+06	636588	573711	757246	563127	100688	146837	161620	126705	189192	166733	70908.1	79291.6	113690	153028	147085	117606	80967.7	241450	160681	132716	44011.6	161187	213576	297969	210050
gi|120661;gi|10834738;gi|109630058;gi|109630066;gi|109630092;gi|115458768;gi|116582720;gi|116786949;gi|116789387;gi|118486229;gi|118488847;gi|118489852;gi|120658;gi|120659;gi|145323880;gi|148728328;gi|150261397;gi|15222111;gi|154811080;gi|159138193;gi|159138203;gi|159463282;gi|162945920;gi|166702;gi|166704;gi|17942958;gi|18072795;gi|18072797;gi|18076100;gi|18076104;gi|18076106;gi|18076108;gi|1832…	9	4	487.3	RecName: Full=Glyceraldehyde-3-phosphate dehydrogenase A, chloroplastic; AltName: Full=NADP-dependent glyceraldehydephosphate dehydrogenase subunit A; Flags: Precursor, partial	Nicotiana tabacum	P09043	0016491 : oxidoreductase activity; 0000166 : nucleotide binding; 0048037 : cofactor binding	0009536 : plastid	0005975 : carbohydrate metabolic process; 0055114 : oxidation-reduction process; 0015979 : photosynthesis	494	216331	165443	133955	156048	287197	276640	85139.3	76259.5	114961	202131	168847	88853.5	233962	406296	299685	222548	162388	363015	167945	148866	152627	103400	177299	190394	95634.1	131961	186251	127298	169442	132297	37651.9	103067	54792.2	42331.6	26427.8	91666.4	29865.9	9222.24	39535.5
gi|121280	1	1	19.56	RecName: Full=Glycinin; Contains: RecName: Full=Glycinin A3 subunit; Contains: RecName: Full=Glycinin B4 subunit; Flags: Precursor	Glycine max	P04347	0045735 : nutrient reservoir activity	0005773 : vacuole; 0005737 : cytoplasm; 0031982 : vesicle; 0043231 : intracellular membrane-bounded organelle		500	1650.56	0	0	562.59	1000.94	538.766	33192.1	7401.9	2988.99	0	2840.25	1623.78	15445.5	13901.4	0	199.247	8182.52	0	68276.2	243958	191298	235329	128580	162700	110482	217134	372713	224850	215167	174956	93332.6	207449	198666	213413	94832.9	249525	226752	121278	122767
gi|121974	1	1	65.29	RecName: Full=Histone H2A.2.1	Triticum aestivum	P02276	0003676 : nucleic acid binding; 0005515 : protein binding	0000786 : nucleosome; 0005694 : chromosome; 0005634 : nucleus		358	12428.4	7234.79	4479.81	8106.51	5330.63	2012.28	64198.8	13113	22809.3	10545.6	19568.9	18851.7	4612.15	5469.97	6176.98	2606.37	2671.3	1525.8	57892.8	110175	129234	46170.8	114037	64551.4	60381.4	61127.4	119753	128591	119860	67481.6	116993	251000	163456	195009	57452.8	125150	95396	57862.1	51846.3
gi|122213042;gi|116001730;gi|122220776;gi|124358687;gi|124358689;gi|124358697;gi|124358701;gi|127046;gi|1346523;gi|14764476;gi|147797671;gi|148540434;gi|148910543;gi|149391734;gi|149392639;gi|167045996;gi|167046000;gi|167046002;gi|167046004;gi|168052622;gi|168052626;gi|17017259;gi|1708995;gi|1709002;gi|1709004;gi|17226672;gi|193290730;gi|197305768;gi|197305814;gi|197309756;gi|197309800;gi|2119537…	9	2	389.33	RecName: Full=S-adenosylmethionine synthase 2; Short=AdoMet synthase 2; AltName: Full=Methionine adenosyltransferase 2; Short=MAT 2	Solanum tuberosum	Q38JH8	0000166 : nucleotide binding; 0001882 : nucleoside binding; 0043167 : ion binding; 0016740 : transferase activity	0005737 : cytoplasm	0006790 : sulfur compound metabolic process; 0009116 : nucleoside metabolic process; 0051186 : cofactor metabolic process; 0006730 : one-carbon metabolic process	425	52266.6	39307.8	41644.3	43896.6	53232.5	56112.8	14867.3	15328.2	19182.1	23917.1	25411.5	24614.4	34371.8	21570.1	53563.1	28844.7	13145.2	40952.5	927.36	628.912	3482.77	1039.59	1983.76	516.02	0	0	1602.59	5734.14	0	0	750.421	4838.99	3138.01	1939.57	1328.32	0	17157.2	35849.7	23733.5
gi|122232855	1	1	53.27	RecName: Full=Clathrin heavy chain 1	Oryza sativa Japonica Group	Q2RBN7	0005198 : structural molecule activity	0005794 : Golgi apparatus; 0016020 : membrane; 0031982 : vesicle; 0043234 : protein complex; 0005737 : cytoplasm; 0043229 : intracellular organelle; 0043231 : intracellular membrane-bounded organelle	0016192 : vesicle-mediated transport; 0015031 : protein transport; 0051641 : cellular localization	678	16529.4	19145.8	19541.5	27170.5	13908.4	15371	11791.5	22614	29651.3	23426.5	24132.2	22342.3	2362.53	10606.5	12733.3	18135.3	9308.74	18589.8	20.1183	20.4439	2.89342	0	0.156569	0.260038	0	6.66323	61.7436	0	12.5554	560.117	13.1639	0	17.8879	24.6261	0.424533	74.9119	9059.22	11375.9	8505.48
gi|1235898	1	1	31.5	17.7 kDa heat shock protein	Helianthus annuus	Q39930				334	260.766	1338.98	80.9338	2.89496	20.8722	105.462	0	292.436	135.641	129.441	131.202	0	865.232	24.7921	111.547	3.0567	170.254	16.8505	10683.5	25067.4	26777.5	17121.8	18812.8	19954.8	12598.1	15969.8	21679.4	14665.2	27109.7	25369.7	4745.7	13121.3	3913.75	5160.99	0	16807.3	7174.27	2582.81	3229.09
gi|124226;gi|115470295;gi|124230;gi|13094963;gi|13937159;gi|145324016;gi|151347490;gi|15222317;gi|15222741;gi|158705666;gi|168041158;gi|193872622;gi|20138704;gi|212720731;gi|217038830;gi|223047854;gi|223946033;gi|224101413;gi|224108938;gi|225468027;gi|227438939;gi|227438941;gi|255542136;gi|255576979;gi|255625781;gi|260099974;gi|297838705;gi|297851020;gi|302761516;gi|302814398;gi|333108555;gi|3331…	3	3	150.97	RecName: Full=Eukaryotic translation initiation factor 5A-2; Short=eIF-5A-2; AltName: Full=eIF-4D	Nicotiana plumbaginifolia	P24922	0003676 : nucleic acid binding; 0043021 : ribonucleoprotein complex binding		0006412 : translation; 0022411 : cellular component disassembly; 0050789 : regulation of biological process	396	59975.3	92337.1	167312	48779.9	94544	83454.6	71499	64112.1	61411.7	60314.1	64903.5	40675.7	69236.3	110224	104558	66159.4	50434	64708.2	2.6322e+06	3.29343e+06	3.73134e+06	3.5628e+06	4.08441e+06	4.39044e+06	1.84191e+06	2.42055e+06	3.11008e+06	3.3542e+06	3.28881e+06	3.31003e+06	2.50441e+06	4.22197e+06	2.71932e+06	3.4709e+06	1.28568e+06	3.46075e+06	2.87315e+06	2.08834e+06	2.20553e+06
gi|124359284	1	1	41.97	hypothetical protein MtrDRAFT_AC148816g33v2	Medicago truncatula	Q2HVN2				575	115986	115782	113805	131193	127703	164713	64724.7	60609.9	105858	110646	118321	143271	77462	83103.4	104648	160919	59534	139277	3129.81	6561.81	10523.8	4114.28	5315.94	3014.04	1213.52	1455.28	2751.05	4816.12	2748.65	996.883	1058.88	4404.39	1704.12	2057.77	0	1987.63	1968.1	576.205	1511.68
gi|124701;gi|124713;gi|12644356;gi|161015531;gi|1839579;gi|18542115;gi|186886416;gi|186886418;gi|19849288;gi|19849290;gi|2118047;gi|22671;gi|246726;gi|251831254;gi|297741154;gi|29893064;gi|304636277;gi|33359653;gi|350538195;gi|350538851;gi|358439939;gi|359430953;gi|359430957;gi|359430967;gi|359430971;gi|359474333;gi|373431947;gi|380469808;gi|380469810;gi|3913919;gi|3913925;gi|398363595;gi|407049;…	7	7	320.62	RecName: Full=Acid beta-fructofuranosidase; AltName: Full=Acid invertase; Short=AI; AltName: Full=Acid sucrose hydrolase; AltName: Full=Vacuolar invertase; Flags: Precursor	Solanum lycopersicum	P29000	0016787 : hydrolase activity	0005773 : vacuole	0008152 : metabolic process; 0005975 : carbohydrate metabolic process	358	193640	228739	177000	180840	149257	157903	226470	135918	94490.9	88390.6	70017.5	60287	302608	199047	218031	158754	114481	182197	118543	160086	158310	150220	195547	200425	51752.4	82276.1	115164	238163	138511	138906	112879	230032	221423	293470	56223.3	245472	158584	75137.6	63288.5
gi|125536468;gi|115488394;gi|222617007;gi|573964823;gi|670408822	2	1	110.68	hypothetical protein OsI_38175	Oryza sativa Indica Group	A2ZK22	0008233 : peptidase activity; 0043167 : ion binding	0005737 : cytoplasm; 0044464 : cell part	0019538 : protein metabolic process; 0006508 : proteolysis	652	7632.01	3481.98	7197.89	6424.23	6506.43	8477.61	1598.96	3055.14	6480.78	8572.45	6638.29	3151.68	346.304	6349.28	3557.27	9623.28	2577.86	10322.3	138.224	58.5497	67.0618	218.147	57.6956	24.6349	135.465	105.035	45.0619	184.248	70.1984	99.2493	38.7665	11.9764	34.6233	136.756	255.426	101.843	653.571	1508.61	116.879
gi|125538215	1	1	49.25	hypothetical protein OsI_05978	Oryza sativa Indica Group	A2X1A0		0005737 : cytoplasm		559	25379.6	25860.1	29526.9	22191.8	22995.3	32111.8	14143.1	17495.7	16048.7	18328.3	20733.5	19182.8	17336.3	21697	19124.6	19473.9	6273.83	24364	25550.6	37313.9	55570.6	39573.9	60448	38074.4	38370.9	37846.4	31125.9	56985.4	46198.8	34462.1	18866.7	66418.9	32058.5	41135.4	23112.7	38952.1	190396	236352	137872
gi|1279598;gi|110737833;gi|1149556;gi|115436216;gi|119507465;gi|119935939;gi|1279596;gi|1321995;gi|1321997;gi|14582864;gi|147784018;gi|147865459;gi|147866755;gi|15231618;gi|15241079;gi|160419153;gi|161019194;gi|16604402;gi|18379010;gi|18407388;gi|18411914;gi|19424045;gi|21060;gi|217074816;gi|218188078;gi|222618293;gi|223635602;gi|224054288;gi|224067693;gi|224073312;gi|224100545;gi|224136730;gi|22…	2	1	60.2	pectin methylesterase	Nicotiana plumbaginifolia	Q42935	0016787 : hydrolase activity	0005618 : cell wall	0008152 : metabolic process; 0045229 : external encapsulating structure organization	674	699.655	0	455.646	519.094	1663.12	1822.14	2842.67	4530.09	1156.84	1842.4	4175.39	6188.18	1052.83	2628.97	734.464	2562.96	2195.64	3383.51	12768.9	7000.09	12083.4	14737.4	34601.5	13739.7	23079.7	21119.1	7679.99	20871.8	17559.6	5881.29	9615.86	80689.6	19464.9	45873.9	10665.6	19271.6	18648.9	4381.72	1132.58
gi|129646	1	1	82.61	RecName: Full=1-aminocyclopropane-1-carboxylate oxidase; Short=ACC oxidase; AltName: Full=Ethylene-forming enzyme; Short=EFE; AltName: Full=Ripening-related protein PAVOE3	Persea americana	P19464	0016491 : oxidoreductase activity; 0051213 : dioxygenase activity; 0019842 : vitamin binding; 0030246 : carbohydrate binding; 0031406 : carboxylic acid binding; 0043167 : ion binding		0043449 : cellular alkene metabolic process; 0055114 : oxidation-reduction process; 0032501 : multicellular organismal process; 0032502 : developmental process	852	7846.03	18285.6	96733.1	15835.9	55737.5	24098.4	55115	20540.3	82858	51976	18119.6	32632.5	35185.4	241382	194386	152069	193293	17442.3	107115	192454	217531	109840	283598	207291	80036.4	58634.3	111972	211054	108719	53871.8	186168	288225	242219	356205	87761.2	276710	179281	140929	93740.7
gi|130284;gi|108936774;gi|130270;gi|130275;gi|130283;gi|40455718;gi|413968472;gi|527197403;gi|548525;gi|587892932	2	2	149.37	RecName: Full=Plastocyanin	Solanum tuberosum	P00296	0043167 : ion binding; 0009055 : electron carrier activity	0009536 : plastid; 0009579 : thylakoid; 0016020 : membrane	0055114 : oxidation-reduction process	130	304187	296982	388705	406222	334879	364052	160572	226419	203370	247718	266873	368074	237653	349891	312865	280175	124735	341395	25.1454	42.3023	0	428.45	204.827	195.877	466.939	0.745449	391.765	0	0	0	166.958	144.442	0	304.713	0	6.87035	1518.03	2191.27	1531.54
gi|1304373	9	1	578.36	ribulose-1,5-bisphosphate carboxylase	Wittsteinia vacciniacea	Q36855	0004497 : monooxygenase activity; 0043167 : ion binding; 0016829 : lyase activity; 0016491 : oxidoreductase activity	0009536 : plastid	0008152 : metabolic process; 0015979 : photosynthesis; 0055114 : oxidation-reduction process; 0005975 : carbohydrate metabolic process	330	13803.2	8769.95	18835.7	9043.68	8888.34	10399.3	4645.93	3982.75	5295.09	12881.6	6069.07	3103.95	15590.9	25390.5	15100.2	21895.6	10868.7	12160.2	14015	16173.8	12686.1	13551.5	24080.2	6716.05	16395.4	28160.8	38989.9	24288.3	41643.5	19655.1	10682.3	86269.1	15497.7	45707.6	16541.9	6864.86	20776.3	18743	17662.9
gi|131166;gi|110681492;gi|115477831;gi|116779508;gi|116780894;gi|118488395;gi|118488878;gi|118489639;gi|131167;gi|147783781;gi|1488649;gi|149242530;gi|15218708;gi|15235503;gi|159479282;gi|162459212;gi|167997393;gi|167999452;gi|168026117;gi|168032913;gi|1916314;gi|192764623;gi|192764631;gi|192764649;gi|192764655;gi|192764665;gi|192764681;gi|194705220;gi|195607068;gi|195644572;gi|19855891;gi|212275…	5	5	219.32	RecName: Full=Photosystem I reaction center subunit II, chloroplastic; AltName: Full=Photosystem I 20 kDa subunit; Short=PSI-D; Flags: Precursor	Solanum lycopersicum	P12372		0009521 : photosystem; 0009536 : plastid; 0009579 : thylakoid; 0016020 : membrane	0015979 : photosynthesis	703	154954	258402	249542	200968	178403	197361	59813.8	95015.7	95709.1	122423	112724	62228.1	226181	338064	312190	212689	187463	244247	15086.7	18257.4	21428.8	17856.6	34080.5	17565.6	4982.83	6415.28	12157.9	29633.6	14543.9	12650.9	12635.4	27049.1	13161.6	21216	5134.93	19881.5	39393.7	37506.2	16638
gi|133808	1	1	45.21	RecName: Full=40S ribosomal protein S16	Lupinus polyphyllus	P16149	0005198 : structural molecule activity	0005737 : cytoplasm; 0005840 : ribosome; 0030529 : ribonucleoprotein complex	0006412 : translation	577	4.19643	302.526	797.856	3.06302	1000.2	32.4029	15132.1	0	1671.41	3.96806	3197.55	605.144	5.19175	0.308966	3250.37	2148.39	1.55672	0.132789	4796.22	7147.17	14277.4	7063.93	5774.64	8738.52	5605.83	8231.84	7789.06	10303.2	9664.8	6642.74	11663.2	23732.2	16323.3	19430.1	2648.49	12839.3	4953.54	4733.44	3717.72
gi|1346110;gi|115439261;gi|115465309;gi|116788812;gi|116793583;gi|145353601;gi|15220941;gi|15221916;gi|15229589;gi|159479982;gi|168004433;gi|168054151;gi|168056562;gi|170026461;gi|197305866;gi|197305868;gi|212292267;gi|21593440;gi|217073300;gi|217073978;gi|218197229;gi|219363167;gi|219887877;gi|224121218;gi|224133188;gi|224286780;gi|225456096;gi|226498574;gi|227202846;gi|2289095;gi|242054041;gi|2…	2	2	58.1	RecName: Full=Guanine nucleotide-binding protein subunit beta-like protein	Nicotiana tabacum	P49027	0004871 : signal transducer activity; 0005515 : protein binding	0005737 : cytoplasm; 0016020 : membrane	0008152 : metabolic process; 0050789 : regulation of biological process; 0007154 : cell communication; 0050896 : response to stimulus; 0051704 : multi-organism process	174	8560.59	10628.1	12632.7	14043.9	29153.3	10977.2	18694.6	15137.7	26590.2	23747.5	18164.5	5149.74	36271.8	54761.2	26536.4	35810.4	30749.2	15490.6	552676	393044	426448	723164	971712	851127	627356	162531	1.42771e+06	574661	1.29884e+06	975823	80696.7	204908	127607	368367	80352.9	141684	314966	135005	334825
gi|1346677;gi|115488968;gi|118487555;gi|12230332;gi|125536940;gi|125579646;gi|1346673;gi|1346674;gi|1346675;gi|13899069;gi|145712785;gi|145712803;gi|145712829;gi|16396;gi|16398;gi|168020398;gi|18413214;gi|194707740;gi|225457446;gi|226088573;gi|226088575;gi|226492231;gi|229473559;gi|242083744;gi|2498076;gi|255540363;gi|255571035;gi|255630417;gi|266607;gi|294464762;gi|297797325;gi|297809115;gi|3027…	6	4	625.56	RecName: Full=Nucleoside diphosphate kinase; Short=NDK; Short=NDP kinase, partial	Solanum lycopersicum	P47921	0000166 : nucleotide binding; 0001882 : nucleoside binding; 0043167 : ion binding; 0016740 : transferase activity		0009117 : nucleotide metabolic process; 0009116 : nucleoside metabolic process; 0006793 : phosphorus metabolic process	741	1.41022e+06	1.49391e+06	1.74732e+06	1.70597e+06	1.49541e+06	1.53775e+06	1.13983e+06	1.20761e+06	1.36296e+06	1.52564e+06	1.60063e+06	2.02419e+06	1.30687e+06	1.66918e+06	1.70369e+06	1.61214e+06	785572	1.57896e+06	445046	973031	569062	1.22941e+06	805624	884391	418100	321068	765025	479722	690309	625886	158670	343686	175898	357256	102958	619750	357812	100497	118290
gi|1350971;gi|118484894;gi|145354555;gi|15238845;gi|195642890;gi|21617904;gi|218194781;gi|242061586;gi|297795379;gi|297820956;gi|297824619;gi|302753818;gi|357446941;gi|38605801;gi|40287472;gi|413925761;gi|460392113;gi|470106363;gi|470123145;gi|470149202;gi|552827996;gi|565363623;gi|565401596;gi|566177315;gi|567909165;gi|596293545;gi|612393384;gi|657956242;gi|657995660;gi|661877134;gi|671757016;gi…	2	2	94.01	RecName: Full=40S ribosomal protein S27	Chlamydomonas reinhardtii	P47903	0005198 : structural molecule activity; 0043167 : ion binding	0044464 : cell part; 0005840 : ribosome; 0030529 : ribonucleoprotein complex	0006412 : translation	376	76956.8	91160.6	130401	79646.6	87312.4	75254.9	154218	84561.5	84916.4	85500.3	85369.6	52536.9	148792	166992	145699	117040	97769.1	80054.2	52671.2	75361.5	76568.9	82040.8	97140.1	86371.3	29389	40626.2	35498.4	78512.6	62732.4	66492.3	44229.8	96299.5	58278.7	70353.1	13755.5	71876.3	50897.6	40204.9	29116.3
gi|1351137;gi|100620;gi|110798502;gi|115391850;gi|115466896;gi|119395214;gi|125554396;gi|13160142;gi|135061;gi|1351139;gi|145687787;gi|15082004;gi|157042755;gi|158635120;gi|16225882;gi|17402523;gi|17980243;gi|20374;gi|218684025;gi|222876001;gi|22347633;gi|226423655;gi|239984690;gi|255550319;gi|258489633;gi|25990360;gi|267057;gi|299889083;gi|312618819;gi|313770759;gi|321272991;gi|321272993;gi|3212…	6	1	249.56	RecName: Full=Sucrose synthase; AltName: Full=SS65; AltName: Full=Sucrose-UDP glucosyltransferase	Solanum tuberosum	P49039	0016740 : transferase activity		0005975 : carbohydrate metabolic process; 0008152 : metabolic process	508	6422.89	881.473	7049.4	3764.55	9487.31	1620.32	7451.55	613.487	1688.61	9091.53	517.63	626.863	4163.34	6077.09	5241.69	9233.84	7391.15	1115.53	11498.9	5368.22	17601.2	13754.2	42793.1	108206	71923.6	33966.5	66209.7	120400	83165.7	32322.6	26266.5	62213	56617.4	74807.8	18245.4	40901.6	72543.1	29552.8	26280.7
gi|1354129	1	1	37.58	endochitinase	Castanea sativa	Q42428	0005488 : binding; 0016787 : hydrolase activity		0005975 : carbohydrate metabolic process; 0043170 : macromolecule metabolic process; 0006807 : nitrogen compound metabolic process; 0009057 : macromolecule catabolic process	330	418.936	1064.26	42.5899	0	180.831	4.08357	6956.67	749.176	0.772723	19.5082	2.32775	0.485969	1509.86	0	0.350377	0	1934.06	1.41841	37720.8	79809.1	49296.5	34147.1	45730.9	37095.5	14258.9	13492.2	13464.1	12620.7	27083.3	11002.7	4939.56	14878.1	6554.2	13331.4	4403.13	23066.4	2508.7	4544.34	2484.11
gi|1354272	1	1	31.09	aspartic proteinase	Arabidopsis thaliana	O65390	0008233 : peptidase activity; 0016787 : hydrolase activity	0005737 : cytoplasm; 0005773 : vacuole; 0055044 : symplast	0005975 : carbohydrate metabolic process; 0006082 : organic acid metabolic process; 0006091 : generation of precursor metabolites and energy; 0009116 : nucleoside metabolic process; 0009117 : nucleotide metabolic process; 0051186 : cofactor metabolic process; 0015031 : protein transport; 0051641 : cellular localization; 0032501 : multicellular organismal process; 0032502 : developmental process; …	754	3890.81	2014.02	2103.2	3668.76	2619.02	3593.69	4791.54	1759.15	4454.19	2614.01	3363.28	6716.07	1041.25	805.74	1352.23	1647.25	428.68	3356.92	7168.99	9348.23	3458.18	8379.18	8103.95	12926.4	5484.61	4509.59	7716.26	8511.16	10342.6	12108.6	459.809	9809.8	3922.29	7006.85	1367.04	8287.89	5991.03	2751.84	2520.46
gi|1359905;gi|13492676;gi|1685003;gi|209954691;gi|209954719;gi|226316457;gi|565359165	2	2	94.06	twi1	Solanum lycopersicum	Q43526	0016740 : transferase activity		0008152 : metabolic process	164	147.696	909.101	465.209	100.776	224.049	294.18	2027.31	2533.34	132.557	120.692	77.1457	123.986	4765.74	3478.91	883.412	453.272	752.435	424.371	42810.2	50862.5	45207.3	64455.6	122829	56148.6	49604.4	41679.3	95096	145083	100419	60578.4	71045.2	186774	84795.4	149690	54622.5	65331	65134.5	21076.4	22838
gi|137582;gi|1297072	5	1	396.58	RecName: Full=Vicilin; Flags: Precursor	Pisum sativum	P13918	0045735 : nutrient reservoir activity	0005773 : vacuole; 0005737 : cytoplasm; 0031982 : vesicle; 0043231 : intracellular membrane-bounded organelle		314	213309	156956	6677.32	8225.69	10313.9	5082.97	75527.5	4669.51	3078.43	5069.41	6346	4610.66	398197	23140.7	15530.2	4333.87	1.18042e+06	9713.73	25573.1	57442.4	102930	35454.7	40807.9	59175.4	89187.5	132310	190703	103911	296535	199693	31139.1	44843	46062	58777.3	17938.9	32749.7	78375.9	70864.9	60697.7
gi|14277800;gi|115446737;gi|115467084;gi|115467090;gi|115467092;gi|116785576;gi|116830867;gi|125525957;gi|125539907;gi|125548446;gi|125554546;gi|125554550;gi|125582395;gi|147778557;gi|147778558;gi|147782387;gi|147782959;gi|147811365;gi|147852020;gi|15217507;gi|15223138;gi|15223140;gi|162458696;gi|162459589;gi|162460667;gi|162462789;gi|162462845;gi|167997189;gi|168001601;gi|168060659;gi|194688462;…	2	2	81.45	Chain A, Crystal Structure Of 12-Oxophytodienoate Reductase 1 From Tomato Complexed With Peg400	Solanum lycopersicum	Q9XG54	0003824 : catalytic activity; 0016491 : oxidoreductase activity; 0000166 : nucleotide binding; 0043167 : ion binding; 0048037 : cofactor binding	0005737 : cytoplasm	0006082 : organic acid metabolic process; 0044255 : cellular lipid metabolic process; 0006629 : lipid metabolic process; 0055114 : oxidation-reduction process	395	19203.6	17926.1	21301	15820.2	22002.7	22403.9	9179.34	11914.9	12807.1	13792.3	12786.9	12069.4	20334.4	23529.8	20620.6	23466.2	11981.6	21780.5	52187.1	131060	120909	81288.6	231476	242747	178905	211919	14813.7	427695	274245	167996	283498	433767	296276	225228	153421	426559	160874	185625	142809
gi|1448917	1	1	47.42	threonine synthase, partial	Arabidopsis thaliana	Q9S7B5	0003824 : catalytic activity; 0016829 : lyase activity; 0043167 : ion binding; 0048037 : cofactor binding	0005737 : cytoplasm; 0009536 : plastid	0008152 : metabolic process; 0006520 : cellular amino acid metabolic process	259	9166.54	12802.7	14719.8	11426.6	12031.1	10868.5	7498.08	3850.47	5959.23	8817.74	4235.94	4385.81	11789.5	14563.5	16644.8	17403.5	7455.89	12317.9	113514	118314	98288	111147	127314	132220	54544.1	45822.7	52700.7	55481.4	72508.1	98594.6	37760.5	58892.1	44901.1	37313.1	16438.9	55214.4	31913.5	16466.6	14502.3
gi|145343633	1	1	20.26	Isoleucine-tRNA synthetase	Ostreococcus lucimarinus CCE9901	A4RSX0	0016874 : ligase activity; 0000166 : nucleotide binding; 0001882 : nucleoside binding; 0043167 : ion binding; 0016787 : hydrolase activity	0005737 : cytoplasm	0005975 : carbohydrate metabolic process; 0006082 : organic acid metabolic process; 0006091 : generation of precursor metabolites and energy; 0009116 : nucleoside metabolic process; 0009117 : nucleotide metabolic process; 0051186 : cofactor metabolic process; 0006412 : translation; 0006520 : cellular amino acid metabolic process; 0016070 : RNA metabolic process; 0006996 : organelle organization; …	337	221322	195349	268638	397144	309304	271841	235715	304281	353799	270167	285949	813918	135870	161426	96446.7	235933	209155	276193	1.0229e+06	822522	2.27593e+06	1.07327e+06	956261	2.19132e+06	1.15017e+07	4.56254e+06	1.78249e+07	5.89051e+06	3.69598e+07	3.08409e+07	795527	663490	364312	504678	224462	647338	2.58947e+06	1.76024e+06	2.39852e+06
gi|145354143	1	1	37.3	predicted protein	Ostreococcus lucimarinus CCE9901	A4S7X4				210	36668.3	31164.1	29381.6	33765.8	28536.4	64520.2	89851.1	29320.7	52516.9	102012	41822.6	51317.2	51719	179343	88866.1	47615.3	89181.5	27941.6	232763	474870	567277	532452	375011	453456	187243	201263	359665	381347	353254	311685	135919	361950	199818	371063	89150.4	200050	308685	243675	166140
gi|145568209;gi|145567969;gi|145567977;gi|145568005;gi|145568165;gi|145568353	6	1	389.78	ribulose-1,5-bisphosphate carboxylase/oxygenase large subunit, partial (chloroplast)	Ulva pertusa	B0YHQ1	0004497 : monooxygenase activity; 0043167 : ion binding; 0016829 : lyase activity; 0016491 : oxidoreductase activity	0009536 : plastid	0008152 : metabolic process; 0015979 : photosynthesis; 0055114 : oxidation-reduction process; 0005975 : carbohydrate metabolic process	748	21943.9	39302.5	22711.5	17688.1	28599.1	26950.5	23798.3	19668.9	23451.4	28163	20618	12972	16033.8	94054.8	32103.5	35376.1	51525.2	9230.16	25595.1	30410.2	37149.6	32143.9	48748.3	52907.1	10524	12354.1	25829.6	31588.6	28291.9	18389.1	28101.5	46414	33417.8	34662.2	9025.08	41551.2	28041.7	17405.6	10703.7
gi|146454956	1	1	101.03	iron-deficiency-responsive protein	Sonneratia alba	A9XP75	0051213 : dioxygenase activity; 0016491 : oxidoreductase activity	0005737 : cytoplasm; 0005634 : nucleus	0006520 : cellular amino acid metabolic process; 0006790 : sulfur compound metabolic process; 0043094 : cellular metabolic compound salvage; 0055114 : oxidation-reduction process	357	10461.1	12979.5	33977.6	11601.8	18259.4	19538.9	7073.64	3377.61	4136.76	14039.3	2259.4	3987.85	7928.96	21607.9	23895.5	21701.8	15306.8	12569.8	8445.26	12707	14478	7478.49	15091.5	8129.07	5212.74	1900.67	6196.96	8337.09	6484.51	4310.36	7461.43	14496.9	8995.83	12576.2	2685.41	12916	5730.37	3335.66	1568.45
gi|147768213	1	1	81.5	hypothetical protein VITISV_004108	Vitis vinifera	A5AP51	0005198 : structural molecule activity	0044464 : cell part; 0005840 : ribosome	0006412 : translation	599	26868.8	24976.4	24385	34602.7	32798.6	27662.9	29884.4	22479.8	23344.5	42495.4	19626.8	14718.3	25108.3	49677.3	50908.5	42541.6	38218.6	28658.6	39807.1	50680.3	50689.2	63992.4	47156.7	48346.7	135216	56370.7	267409	129744	241903	119360	7115.45	8667.34	10693.7	14686.4	2628.51	18589	27138.8	18108.4	26493.7
gi|147768451	1	1	15.82	hypothetical protein VITISV_034973	Vitis vinifera	A5AUI8	0003676 : nucleic acid binding		0015074 : DNA integration	803	49285.5	39921.4	96936.2	81630.2	51254.5	66877.9	181841	214636	210041	172039	237662	199484	49051.3	36558.1	34243.9	68287.9	76831.2	74131.5	46766.3	87272.7	65060.7	46407	31409	41484.5	40702.8	29765	83553.3	24059.5	39098	28959	1177.1	8704.14	5299.08	2006.23	1567.71	10815.8	2401.42	4927.78	2116.19
gi|147775716	1	1	58.68	hypothetical protein VITISV_015645	Vitis vinifera	A5AQR7	0004871 : signal transducer activity; 0004872 : receptor activity; 0005215 : transporter activity	0016020 : membrane	0006810 : transport; 0007154 : cell communication; 0050789 : regulation of biological process; 0050896 : response to stimulus; 0006811 : ion transport	496	112271	57915.1	21103.8	13971.7	14484.5	17693.1	1.29532e+06	250557	154299	18627.1	17447.5	16278.8	513995	484885	27864.5	96083	258200	18077	4081.22	5425.66	2806.68	3179.67	7768.72	1905.11	0	1555.56	3408.1	2470.63	5607.53	449.379	1652.68	39734.8	31456.2	19307.2	4905.69	1434.03	2555.45	826.451	1135.37
gi|147782894;gi|115460466;gi|14030667;gi|148537178;gi|148906408;gi|197725645;gi|222629528;gi|240254000;gi|242074278;gi|2493809;gi|2493810;gi|29367603;gi|297813985;gi|297848564;gi|308081433;gi|326500794;gi|356553641;gi|357165868;gi|357495593;gi|462260;gi|474416618;gi|475323152;gi|514803772;gi|527209536;gi|565464242;gi|565494756;gi|566192956;gi|567155975;gi|567161760;gi|573940801;gi|586757260;gi|59…	2	2	79.88	hypothetical protein VITISV_044041	Vitis vinifera	A5BF85	0016491 : oxidoreductase activity		0006725 : cellular aromatic compound metabolic process; 0006807 : nitrogen compound metabolic process; 0046483 : heterocycle metabolic process; 0051186 : cofactor metabolic process; 0055114 : oxidation-reduction process	444	6412.83	14187	13073.4	8703.83	17693.3	11095.5	6903.57	3769.13	3223.03	7623.63	2219.97	809.295	11821.2	17916.9	15407.7	14533.1	5856.04	13333.3	2439.77	4988.93	608.092	1132.14	277.619	1699.72	28788.3	3978.09	1729.75	204.152	1646.87	651.689	7266.12	2621.07	0	0	1475.2	282.105	248.838	990.492	8105.74
gi|147787729	1	1	29.69	hypothetical protein VITISV_004737	Vitis vinifera	A5B1E4				562	25694.9	27549.8	26519.9	17177.6	20458	25115.3	18680.8	17354.4	22091.1	24454.8	23923.3	26769.6	28515.4	30579.9	33767.3	29400.7	15454.2	35967.9	42342.1	34657.2	43897.9	79671.3	100618	65334.8	38198.2	15503	37512.5	63537.8	66660.7	18095.6	26897.9	97401.8	59194.4	73432.1	32967.6	43751.4	80182.7	73087.4	43265.7
gi|147790725	1	1	46.67	hypothetical protein VITISV_015428	Vitis vinifera	A5B6W5				557	2627.21	3854.87	3297.3	3277.91	5337.79	1679.8	2461.07	1631.16	1090.21	1544.15	1066.49	1839.19	0	3302.3	2955.72	1617.84	0	41.5369	46702.9	86480.6	92028.3	94311.2	127583	126907	34035.1	55044.4	72054.4	103880	95675.2	41159.4	69010.7	153127	146585	149895	39453.2	125782	61553.8	43446.6	22030.7
gi|147814981	1	1	22.49	hypothetical protein VITISV_020586	Vitis vinifera	A5BHD4	0043167 : ion binding			362	0	0	0	0	0	0	0	0	0	0	0	965.446	7.09128	0	0	0	0	0	291159	365245	547373	426048	585973	642134	366395	284562	392745	484459	573912	1.12488e+06	231726	442534	331226	343818	203551	448889	2.33707e+07	4.0095e+07	2.45692e+07
gi|147815242	1	1	43.28	hypothetical protein VITISV_026068	Vitis vinifera	A5BCY5				443	26880.2	44486.2	39272.4	32169.7	33477.7	42778.6	27536.8	26341.9	36295.2	35283.4	40505.1	42898.4	28510.4	31671.2	36117	32163.3	19263	32621.3	23285.5	26368.2	30953.9	21729.8	27361.9	27722.5	20167	15373.8	21402.7	26683.4	21380	23042.8	16890.5	26338.2	21567.2	19278.5	6915.72	21030.9	23065.6	20555.3	17091
gi|147818418	1	1	18.66	hypothetical protein VITISV_028576	Vitis vinifera	A5AF72				549	11674.3	9650.02	18593.7	10213.4	57403.7	19858.8	2812.89	2344.7	5117.68	12484.6	7264.67	1853.75	35802.6	25847.5	31496.4	21876.2	13139.5	48452.6	421476	809601	388772	666769	337305	487227	79901.8	91965.1	67673.7	64072.2	108383	69204.2	41399.5	50899	48516.3	76539.8	38325.5	264132	193754	346832	256289
gi|147832992	1	1	46.16	hypothetical protein VITISV_029652	Vitis vinifera	A5BXC5	0000166 : nucleotide binding; 0001882 : nucleoside binding; 0043167 : ion binding; 0016740 : transferase activity		0006793 : phosphorus metabolic process; 0006139 : nucleobase-containing compound metabolic process	623	6265.73	5857.84	7110.51	4259.8	7430.94	6280.07	2580.11	1864.84	2662.81	3115.25	3980.97	3845.31	3624.48	6363.54	6897.27	3017.85	3070.9	7379.81	332.76	674.179	2987.84	5799.14	4226.7	2204.92	13691.4	40791.9	125028	40071.5	60779.5	136373	15226.8	1562.84	1473.09	423.604	3977.04	4328.11	4348.16	1617.09	1990.49
gi|147838595	1	1	40.96	hypothetical protein VITISV_029933	Vitis vinifera	A5B957				415	6602.81	3084.95	2502.7	3489.25	5037.35	7912.12	3217.52	1975.4	2227.56	6658.37	3686.8	2802.95	2681.1	2824.12	1822.04	4394.08	2054.86	3267.97	168801	224383	282648	307397	302582	299051	121390	88872.7	137180	144467	147721	79851.6	105721	266881	160508	244392	34345.7	185256	64870.6	70899.9	49910.7
gi|147839781	1	1	37.72	hypothetical protein VITISV_035569	Vitis vinifera	A5BRF4				1511	5141.05	4633.26	5171.36	6848.6	8259.28	6743.86	16899.2	5397.56	20088.1	10934.5	18990.4	24948.9	5831.29	8201.9	7730.79	9747.03	4778.8	5676.94	464632	715121	815050	611298	951795	1.01559e+06	495815	358538	725972	1.14991e+06	625070	652569	501059	929123	670659	815250	275068	936965	751376	822961	685036
gi|147854712	1	1	30.94	hypothetical protein VITISV_036640	Vitis vinifera	A5ANA9	0016787 : hydrolase activity; 0016740 : transferase activity	0005576 : extracellular region; 0005618 : cell wall	0008152 : metabolic process; 0005976 : polysaccharide metabolic process; 0005975 : carbohydrate metabolic process; 0044085 : cellular component biogenesis; 0045229 : external encapsulating structure organization	462	4574.06	6169.51	7876.97	6552.15	5257.37	3233.04	2566.76	912.115	1226.71	8106.51	5341.22	1603.02	21.8502	1799.57	3442.61	2570.64	0	1180.53	58603.9	65394.1	106713	59478	85085.4	84011.1	42329.5	40528.6	56026.2	63896.6	82038.3	57385.9	27071	96340.8	49691.2	41861.2	11218.2	47709.4	51399.7	46255.1	33371.4
gi|148906423	1	1	46.58	unknown	Picea sitchensis	B8LL35	0005515 : protein binding		0006996 : organelle organization; 0022607 : cellular component assembly	588	87617.2	144889	134015	128723	130620	107955	41122.7	51347.7	39424.7	38154.2	47798	30677.1	98328.1	22974.7	98315.9	150389	58056.1	75053.3	75956.3	126853	126535	131978	141411	146231	48430.9	56994.1	80854.1	112417	101430	90508.5	67749.6	115295	134866	117856	39104.1	133556	73044.4	54029	30817.2
gi|148906497	1	1	27.05	unknown	Picea sitchensis	B8LL71	0051540 : metal cluster binding; 0009055 : electron carrier activity; 0016491 : oxidoreductase activity; 0043167 : ion binding	0005739 : mitochondrion; 0016020 : membrane	0006082 : organic acid metabolic process; 0044238 : primary metabolic process; 0045333 : cellular respiration; 0055114 : oxidation-reduction process	253	19737.9	42033.6	32367.9	26890.5	49820.8	30295.5	0	20183.6	17713.1	6881.25	18858	21000.2	20304	59547	22604.5	35312.5	22425.3	60878.2	85207	137168	154399	128845	148514	128388	53201.8	93773.2	84849.2	109711	105152	51714.8	66343.4	121407	87468.7	177231	28963.7	146450	49034.7	21244.8	18097.4
gi|148910244;gi|15223294;gi|193290722;gi|225453620;gi|255548035;gi|255646359;gi|297843008;gi|356504193;gi|356573267;gi|361069483;gi|449445539;gi|449518984;gi|470141798;gi|471272118;gi|471272128;gi|471272132;gi|471272134;gi|471272154;gi|471272158;gi|502114124;gi|502170816;gi|527196618;gi|565374375;gi|565499880;gi|566158632;gi|567904482;gi|567904484;gi|568876606;gi|568876608;gi|586673390;gi|5867807…	2	2	61.9	unknown	Picea sitchensis	B8LRC3	0016491 : oxidoreductase activity	0043231 : intracellular membrane-bounded organelle	0005975 : carbohydrate metabolic process; 0006082 : organic acid metabolic process; 0006091 : generation of precursor metabolites and energy; 0009116 : nucleoside metabolic process; 0009117 : nucleotide metabolic process; 0051186 : cofactor metabolic process; 0008152 : metabolic process; 0055114 : oxidation-reduction process	636	6379.78	9426.91	10202.8	9256.92	13994.5	10864.3	8533.65	1994.41	2811.63	7120.75	3087.37	1096.55	10195.2	6227.98	10610.5	9286.46	2998.6	10617.9	13121.3	14626.8	22177.5	24742.8	22211.8	17245.4	7373.21	16042.9	20159.8	18463.7	26015.3	15613.3	6824.33	20834.7	16863.8	22990.6	10257	12435.3	9070.9	4223.29	3676.18
gi|15215642;gi|110270498;gi|115477126;gi|115479813;gi|115479819;gi|116222147;gi|116222149;gi|116222151;gi|125546956;gi|144600710;gi|147770307;gi|147789390;gi|147836508;gi|148807142;gi|1515105;gi|15237214;gi|157098062;gi|157849720;gi|158513648;gi|159459822;gi|161702923;gi|166770;gi|168027421;gi|168049868;gi|168049930;gi|168054044;gi|168057963;gi|1708314;gi|1906826;gi|193248823;gi|20502888;gi|21785…	3	3	143.74	AT5g56010/MDA7_5	Arabidopsis thaliana	P51818	0000166 : nucleotide binding; 0001882 : nucleoside binding; 0043167 : ion binding; 0005515 : protein binding	0005737 : cytoplasm; 0005730 : nucleolus; 0016020 : membrane; 0005794 : Golgi apparatus	0050896 : response to stimulus; 0006457 : protein folding; 0065003 : macromolecular complex assembly	160	18179.3	17948.1	30238.8	14061.4	16874.2	18967	20938.5	11139.2	27581.8	27845.6	26902.4	21661.1	13758.5	30766.9	34374.7	20675.9	26607.2	11129.8	6368.96	17685.4	15345.5	15898.3	26732.1	17945.5	1467.76	10448	13224.7	14359.4	26508.3	3767.7	13728.1	51492.6	9236.45	36138.9	1349.9	20924.8	16720.6	34917.8	36004.9
gi|15221071	1	1	60.15	polyadenylate-binding protein RBP45B	Arabidopsis thaliana	Q9SAB3	0003676 : nucleic acid binding; 0000166 : nucleotide binding	0005634 : nucleus	0050896 : response to stimulus; 0006396 : RNA processing; 0000375 : RNA splicing, via transesterification reactions	260	3282.42	5206.69	4404.74	2091.95	5917.22	5026.52	2228.85	1146.15	2659.01	2547.2	3841.6	2749.94	3291.45	5319.64	6154.18	5018.18	1984.43	4757.41	4422.85	9159.65	12388.7	6127.35	6436.92	12473.4	1563.6	2988.5	4982.51	5888.6	5361.59	3619.72	3337.12	11049.5	8769.04	6089.95	1959.06	7336.41	5037.47	4002.3	3984.18
gi|15221126	1	1	74.03	60S ribosomal protein L6-3	Arabidopsis thaliana	Q9C9C5	0005198 : structural molecule activity	0044464 : cell part; 0005840 : ribosome; 0016020 : membrane; 0030529 : ribonucleoprotein complex; 0005737 : cytoplasm; 0055044 : symplast	0006412 : translation	471	4344.47	903.692	1077.97	3525.34	2542.67	2963.9	20796.9	3494.96	4689.31	1424.36	3886.85	1998.15	0	411.39	716.375	620.731	359.814	277.785	703.857	515.122	2105.01	1135.18	1622.54	4600.92	2290.63	2341.17	3864.03	3517.74	5580.22	6106.05	266.639	0	0	672.179	0	471.04	4188.6	7828.63	7996.97
gi|15221770	1	1	81.78	T-complex protein 1 subunit epsilon	Arabidopsis thaliana	O04450	0000166 : nucleotide binding; 0001882 : nucleoside binding; 0043167 : ion binding; 0005515 : protein binding	0005737 : cytoplasm; 0016020 : membrane; 0055044 : symplast	0006396 : RNA processing; 0042254 : ribosome biogenesis; 0006457 : protein folding	479	2499.02	1381.18	3053.71	1526.28	5149.07	4695.32	1303.95	236.881	1196.45	1921.4	812.306	1127.79	2873.06	4738.23	4578.63	4579.2	2294.04	4100.03	4845.95	7884.98	5175.25	4822.72	4236.06	4198.71	4180.01	4176.49	6881.27	5343.05	4369.35	3065.01	2626.75	7288.24	3439.36	5377.75	835.549	4403.49	3142.84	2729.06	2263.47
gi|15222152;gi|116790903;gi|116791186;gi|14594931;gi|147742762;gi|147826470;gi|15231544;gi|217073968;gi|217644449;gi|224110734;gi|225425821;gi|227937349;gi|255547772;gi|255646634;gi|296085284;gi|297844204;gi|334182541;gi|356508794;gi|356516569;gi|357463621;gi|388500262;gi|388515987;gi|3914430;gi|41352687;gi|449452891;gi|470149056;gi|48431271;gi|50660436;gi|527189350;gi|565467580;gi|566184549;gi|5…	2	2	113.41	20S proteasome beta subunit E1	Arabidopsis thaliana	O23717	0008233 : peptidase activity; 0016787 : hydrolase activity	0005737 : cytoplasm; 0000502 : proteasome complex; 0005634 : nucleus	0006508 : proteolysis; 0009057 : macromolecule catabolic process	117	20016.9	18806.5	18244.4	25304.8	22365	21803.3	17264.2	13858.3	14618.7	20735.8	17469.5	20493.4	20719.7	16186.9	19825.3	19364	10884	24687.1	179062	107661	75848.4	236931	547963	525477	80540.3	45850.3	60496.1	135304	139846	129262	67275.6	145341	86203	115349	47546.3	283024	69686.8	30320.4	27329
gi|15222981;gi|110739982	2	1	106.38	SKU5-like 5 protein	Arabidopsis thaliana	Q9SGR6	0043167 : ion binding; 0016491 : oxidoreductase activity	0005737 : cytoplasm; 0005618 : cell wall; 0055044 : symplast; 0005576 : extracellular region	0005976 : polysaccharide metabolic process; 0045229 : external encapsulating structure organization; 0006066 : alcohol metabolic process; 0006629 : lipid metabolic process; 0055114 : oxidation-reduction process	171	14101.3	4876.19	5106.58	9326.68	9199.54	6919.75	10115.6	2725.5	16443.9	6753.04	9989.66	11950.5	3584.05	3579.99	3755.81	6117.81	7305.06	2417.49	17099.2	25273.8	27533.7	19409.2	32982.1	29289.9	8717.33	12079.2	21804.7	20301	19986.3	11953	11836.8	37452.3	25737.3	24270.9	4309.71	19838.5	8057.3	5441.01	4119.88
gi|15223413	1	1	35.61	putative desiccation-related protein LEA14	Arabidopsis thaliana	O03983		0005737 : cytoplasm	0050896 : response to stimulus; 0051704 : multi-organism process	258	4854.53	5036.86	8090.76	5388.58	2833.63	6006.72	4979.72	5913.53	8612.16	9982.1	6136.11	6011.47	2364.68	8655.75	8130.47	7470.75	5836.61	3409.61	5011.49	9963.3	11197.5	11793.8	15086.1	4780.32	19111	3655.98	11643.2	9227.35	7319.23	9664.87	5475.93	24540.7	11271.8	8555.92	3368.88	11784.8	462968	752139	588178
gi|15224267	1	1	20.15	thioredoxin domain-containing protein 9-like protein	Arabidopsis thaliana	O64628,Q541V3		0044464 : cell part; 0005575 : cellular_component	0007154 : cell communication; 0050789 : regulation of biological process; 0050896 : response to stimulus; 0065008 : regulation of biological quality	504	5680.38	4543.88	8475.61	7025.89	15455.6	11152.6	7651.63	8794.14	3339.17	15019.6	8940.91	3786.4	3185.11	9478.42	6299.93	14009	2080.73	16733.1	52476.2	52390	76542.1	38915.5	92782.4	69540	42392.5	24375.5	65412.6	115646	48072.5	31968.4	55208.4	147801	96174.3	142882	39364.1	43849.6	74494.6	51346.5	45357.7
gi|15226197	1	1	38.43	leucine-rich repeat transmembrane protein kinase-like protein	Arabidopsis thaliana	Q9ZU46	0016740 : transferase activity; 0000166 : nucleotide binding; 0001882 : nucleoside binding; 0043167 : ion binding	0016020 : membrane; 0005618 : cell wall; 0009536 : plastid	0006464 : cellular protein modification process; 0051276 : chromosome organization; 0006351 : transcription, DNA-templated; 0016458 : gene silencing; 0006793 : phosphorus metabolic process; 0032501 : multicellular organismal process; 0032502 : developmental process	332	2.22225e+06	2.12792e+06	2.11062e+06	2.44033e+06	1.98885e+06	1.86793e+06	3.13273e+06	2.82214e+06	1.94965e+06	1.93095e+06	2.32702e+06	2.26353e+06	3.30764e+06	3.86026e+06	5.41337e+06	2.24784e+06	8.69236e+06	2.64596e+06	8471.09	16423.5	6109.08	9277.55	6698.31	15769.9	6622.41	6102	10321.1	6184.39	5924.23	14716.6	0	518.419	2152.01	1758.96	638.614	4666.85	2275.78	4277.13	3450.36
gi|15228141;gi|115450215;gi|115481984;gi|116778878;gi|116782232;gi|118482725;gi|118482731;gi|125574772;gi|147835455;gi|195626444;gi|195657177;gi|195658445;gi|212721650;gi|218191939;gi|224286840;gi|225440759;gi|242092324;gi|356500621;gi|356534524;gi|357146688;gi|399604290;gi|413952764;gi|470108438;gi|470135422;gi|474389635;gi|475475634;gi|514816160;gi|514821160;gi|566209203;gi|573923337;gi|5879337…	2	2	82.28	40S ribosomal protein S17-1	Arabidopsis thaliana	P49205	0005198 : structural molecule activity	0044464 : cell part; 0005840 : ribosome; 0005730 : nucleolus; 0016020 : membrane; 0030529 : ribonucleoprotein complex; 0005737 : cytoplasm; 0015935 : small ribosomal subunit; 0005794 : Golgi apparatus	0006412 : translation	212	42841	11463.7	8400.5	37612.7	34189.5	11464.3	198064	42272.8	51091.1	26005.4	64168	29920.5	7653.87	39754.2	19565	7207.59	4095.76	1730.25	2347.25	2389.49	4288.23	3432.91	6859.07	4151.07	841	826.286	1550.17	1870.95	908.173	440.877	1808.94	1370.53	1318.89	4784.87	638.499	0	693.067	0	320.967
gi|15229840	1	1	42.44	40S ribosomal protein S29	Arabidopsis thaliana	Q680P8	0005198 : structural molecule activity; 0043167 : ion binding	0044464 : cell part; 0005840 : ribosome; 0030529 : ribonucleoprotein complex; 0015935 : small ribosomal subunit	0006412 : translation	212	0	0	0	0	0	0	16889.5	720.949	901.574	0	0	0	809.711	1362.68	0	0	0	0	0	0	2501.77	185.088	1694.46	1157.64	74.2733	60.3034	559.674	694.999	927.308	410.119	0	3336.92	388.551	1120.1	385.438	0	7379.18	37039.6	14637.4
gi|15230963	1	1	46.82	uncharacterized protein	Arabidopsis thaliana	Q9M2K5				579	24469.7	30074.5	24845.6	30038.9	26122.2	34397.2	13329.3	19938.1	23412.7	18926.5	16194.5	13591	30104.7	29827.8	22551.7	23655	15866.1	32322.7	2849.11	7444.25	8448.53	8741.44	2895.84	4789.97	12343.2	5342.39	23432.6	17956.6	9981.56	43866.8	1867.01	2512.71	2636.82	2436.13	252.37	2415.98	36521.3	17843.6	23481.9
gi|15232279	1	1	51.08	GroES-like family protein	Arabidopsis thaliana	Q9M1C2		0005737 : cytoplasm	0006457 : protein folding	380	3745.6	3169.88	3438.59	3124.96	3571.42	3695.66	1588.14	3303.75	2519.12	3359.1	2523.33	3216.62	2402.6	3939.66	2967.18	3194.99	1174.5	4658.95	30757.3	35695.4	75150.2	28844.4	62473.4	37931.3	34474.6	19338.2	60180.7	85176	32088.2	25339.5	32783.3	194212	113607	154913	56052.5	19587	71976.5	61967	48938.1
gi|15237869	1	1	52.32	Target of Myb protein 1	Arabidopsis thaliana	Q9LFL3		0044464 : cell part; 0016020 : membrane; 0005737 : cytoplasm	0015031 : protein transport; 0051641 : cellular localization; 0061024 : membrane organization; 0016192 : vesicle-mediated transport	549	6519.27	6521.27	6356.57	8276.15	9165.7	7361.25	4327.2	4396.63	9795.24	8443.85	8778.1	11962.7	2895.97	4937.51	7035.12	5245.61	1275.62	7317.03	30515.1	62987.2	64299.4	38577.2	58872.1	59426.8	16985.7	34838	45170.5	49165.1	64246	34475.2	34613	113171	91266.7	48044.7	13748.5	54003.4	15074.2	12546.2	10183.6
gi|15239116	1	1	36.04	uncharacterized protein	Arabidopsis thaliana	Q9LYD2				211	152280	88321.1	58798.3	153379	118583	114343	60845.2	102728	79254.7	121767	144414	137987	113069	138884	114803	149644	111228	183645	837434	2.05607e+06	2.73065e+06	1.15826e+06	915440	1.03874e+06	1.32656e+06	1.04451e+06	1.86178e+06	974883	1.53655e+06	955901	568323	1.64615e+06	850377	974313	284551	1.28684e+06	1.597e+06	1.06507e+06	1.21393e+06
gi|15239747	1	1	40.91	hydroxycinnamoyl-CoA shikimate/quinate hydroxycinnamoyl transferase	Arabidopsis thaliana	Q9FI78	0016740 : transferase activity; 0005515 : protein binding	0005737 : cytoplasm; 0016020 : membrane	0044238 : primary metabolic process; 0050789 : regulation of biological process; 0006725 : cellular aromatic compound metabolic process; 0019748 : secondary metabolic process; 0046483 : heterocycle metabolic process; 0050896 : response to stimulus; 0015031 : protein transport; 0051641 : cellular localization; 0061024 : membrane organization; 0002376 : immune system process; 0016265 : death; 00650…	252	12553.6	5944.34	3069.44	10401.2	6470.17	11856.6	4967.95	1700.21	2885.87	5671.41	4761.69	6461.73	2033.13	2825.93	3869.18	3049.68	3524.39	8569.02	4903.29	9964.01	13191.6	8147.43	12081.8	9270.25	4886.76	7759.15	6969.68	13697.2	12016.4	7458.55	9101.94	17061.6	15396.6	13481.1	3888.95	14888.3	4413.23	4090.95	823.664
gi|15241520	1	1	48.19	target of AVRB operation1 protein	Arabidopsis thaliana	Q9FI14	0000166 : nucleotide binding; 0001882 : nucleoside binding; 0043167 : ion binding		0007154 : cell communication; 0050789 : regulation of biological process; 0050896 : response to stimulus; 0051704 : multi-organism process	459	72253.3	82437.5	75292.9	90412.9	134428	119505	148608	74554.4	95441.4	125395	105046	120545	116661	128000	99728.1	73842.2	87073.8	93329.4	11758.1	15034.9	22986.2	13761.6	18918.5	20599.7	9926.21	10698	14811.4	16685.2	14212.8	12879.6	8281.14	20838.4	8882.69	6825.74	3690.5	12217.2	7836.42	2972.94	4611.22
gi|15241534	1	1	29.52	suppressor of phytochrome b 5	Arabidopsis thaliana	Q9LEZ1		0005737 : cytoplasm; 0016020 : membrane; 0005618 : cell wall; 0005634 : nucleus	0006725 : cellular aromatic compound metabolic process; 0009308 : amine metabolic process; 0042445 : hormone metabolic process; 0046483 : heterocycle metabolic process	721	103701	98643.2	59304.5	135618	76010.2	101869	146849	162928	198168	86448.2	172476	295816	26091.3	20147	19814.4	26130.3	23030.3	44018.8	13414.1	715.16	708.516	17896.1	830.64	1483.94	350.009	3510.94	404.404	1401.11	699.859	233.91	11055.7	7193.82	1308.45	1371.31	4815.07	19751.3	856.325	1467.11	764.451
gi|1549222	1	1	55.5	NtSar1 protein	Nicotiana tabacum	O24138	0000166 : nucleotide binding; 0001882 : nucleoside binding; 0043167 : ion binding	0044464 : cell part; 0005783 : endoplasmic reticulum; 0005794 : Golgi apparatus	0015031 : protein transport; 0006810 : transport; 0016192 : vesicle-mediated transport; 0051641 : cellular localization	390	1942.71	5828.79	5877.46	6101.66	7298.97	4530.91	4342.85	1935.99	3143.98	7068.92	5743.11	5844.75	926.638	2753.33	2050.93	2873.4	0	1747.26	7921.93	7389.46	6947.34	1102.82	13743.3	25168	0	5247.23	0	1879.19	4094.95	3713.33	10814.9	25594.6	7015.01	15421.9	3723.75	22520.8	5911.55	1307.34	0
gi|157142955	1	1	42.87	chloroplast-localized protein	Nicotiana benthamiana	A7XZB8			0006091 : generation of precursor metabolites and energy; 0015979 : photosynthesis; 0065003 : macromolecular complex assembly	480	0	9970.71	7757.56	5032.67	12070.4	4914.73	0	5126.79	12195.8	15374.1	8113.11	1225.37	10058.2	16553.7	2073.5	4804.39	1802.2	13031.7	45550.4	67267.7	84615.5	67507.8	138711	89547	29008.1	32653.9	73425.3	88548.3	111578	33415	73342.1	201722	83321.9	92731	22090.3	78212.1	20451.5	12748.4	6134.13
gi|157830095;gi|786336	4	1	193.42	Chain A, Pathogenesis-Related Protein 5d From Nicotiana Tabacum	Solanum lycopersicum	P25871			0050896 : response to stimulus	666	2636.69	5045.41	14002.7	7296.88	2455.09	7661.06	1407.17	1927.3	3087.7	1854.17	1983.29	3204.78	634.13	1247.85	2384.75	897.675	1356.31	4309.55	4631.25	7330.55	3936.5	15665.9	10067.3	6579.02	7898.38	4549.12	11993.8	14565.7	13656	13760.7	1216.46	2300.36	1794.78	9271.72	1254.71	4473.22	5873.61	4509.89	5958.97
gi|159463216	1	1	40.69	ABC transporter, multidrug resistance associated protein	Chlamydomonas reinhardtii	A8HNZ4	0000166 : nucleotide binding; 0001882 : nucleoside binding; 0043167 : ion binding; 0016787 : hydrolase activity; 0005215 : transporter activity	0016020 : membrane	0008152 : metabolic process; 0006810 : transport	346	3128.26	2373.63	3864.09	2739.63	4137.92	2425.91	1399.8	772.971	936.677	1406.52	1022.98	761.85	4954.1	2993.93	6791.44	7456.72	3050.25	4932.21	3344.22	4797.11	2152.19	5867.07	11136.7	8045.5	5979.4	4247.21	10070.4	15225.4	13685	4116.09	2188.44	7144.79	5636.66	5148.62	701.444	5958.64	2381.94	414.47	1048.96
gi|159463262	1	1	38.92	predicted protein	Chlamydomonas reinhardtii	A8HP59				245	1551.24	1194.89	1172.73	694.57	1371.75	2320.46	2161.7	2482.64	1149.93	4673.07	1269.91	2318.69	2432.82	3876.09	1987.89	947.354	4508.35	901.173	33846.6	61807	94957	59573.7	64803.2	69051.3	60600.3	43931.8	41939.5	48928.2	52498.3	31603.4	34752.3	103480	52702	52802.3	24326.6	60496.6	31031	20724.6	20104.8
gi|159467008	1	1	19.36	predicted protein	Chlamydomonas reinhardtii	A8IR71				500	75251.6	105739	105925	103637	85573.2	70719.2	94797.2	116567	127234	104984	91204.9	106094	25413.5	23555.7	32037.7	82678.3	21517.7	62238.8	60662	60922.5	77327.1	75580.4	102484	97144.5	29143.6	53331.2	85119	89103.9	111397	43361	38027.4	81651.7	83573.2	119770	32511.9	59920.6	76773.7	77927.9	42817.8
gi|159469107	1	1	36.58	22 kDa translocon at the inner membrane of chloroplasts	Chlamydomonas reinhardtii	A8IV59				471	177340	438339	401411	183324	146625	118323	163380	430498	286264	144042	253468	228672	171362	152483	192856	181656	202036	285245	2882.25	2800.97	3054.34	8547.31	3574.91	3671.94	0	612.09	0	1810.2	1727.12	267.04	527.925	2672.21	793.792	2460.65	300.951	2705.21	497.157	0	0
gi|159470383	5	1	269.32	S-Adenosyl homocysteine hydrolase	Chlamydomonas reinhardtii	A8IXE0	0016787 : hydrolase activity		0006730 : one-carbon metabolic process	332	27492.6	4888.66	8915.77	16495.8	25412.5	13599	7241.52	9798.69	1147.9	32487.8	9846	112.746	11986.5	26791.4	21336.4	28218.4	42505.9	2222.28	5.92796e+06	1.05531e+07	1.83287e+07	1.00465e+07	1.52637e+07	1.03836e+07	1.62252e+06	2.16654e+06	1.92555e+06	2.7005e+06	3.29486e+06	1.57687e+06	5.08049e+06	1.12747e+07	8.24966e+06	9.99956e+06	4.28569e+06	9.34811e+06	2.75941e+06	1.16969e+06	852524
gi|159472683	1	1	21.56	predicted protein	Chlamydomonas reinhardtii	A8IZV3			0008150 : biological_process	295	77968.5	71712.3	79459.8	85062.7	71022.9	78068.7	41862.8	46039.9	82463.2	51620.7	59178.4	81833.4	66158.5	64545.3	75846.7	79414.8	57392.7	106239	24462.3	45473.3	55564.5	42038	60594.5	48365.9	11303.8	12015.5	13090.4	22986	30002.2	17068	20509.7	52167.1	32982.8	32954.2	11841	28388.7	19049.4	28910.1	10484.1
gi|159475914	1	1	30.02	hypothetical protein CHLREDRAFT_192240	Chlamydomonas reinhardtii	A8J423				482	0	0	456.333	0	0	0	798.531	0	0	589.885	0	0	724.236	670.727	0	602.5	0	0	52363.9	22381.8	18693.2	82836.5	93630.9	34402.4	111902	45191.9	133501	71664	129332	70501	20853	16822.4	16535.4	16487.5	3233	12038.5	42009.2	27927.4	14571.9
gi|15982219	7	6	335.03	kanomycin resistance protein Cloning vector pHELLSGATE	Solanum lycopersicum					1028	14107.7	14772.3	20748	18710.1	20534.8	31774	21714.1	10329.6	16843.3	32563.2	29242.3	30427.1	14308.5	66241.2	1.56812e+06	24749.9	60423.1	17146.3	16655.8	28485	26638.7	27431.5	25601.6	36293.8	113006	33321.2	32746.2	33613.5	27011.2	55921.6	52613.8	102262	23039.5	34991.6	11599	25098.3	840054	1.91453e+06	1.29234e+06
gi|163311880	1	1	46.59	Clp protease 2 proteolytic subunit	Capsicum annuum	A9YYI1	0008233 : peptidase activity		0006508 : proteolysis	585	17340.8	6818.05	10954.4	15908.3	31587	13284.3	31982.6	29335.4	7861.47	20871.8	17712.2	6918.66	16314.6	73242.2	25282.3	49375.4	25662.4	24235.3	3.86782e+06	9.1581e+06	7.45276e+06	3.72177e+06	2.94402e+06	3.16139e+06	5.78692e+06	4.37026e+06	1.22776e+07	5.28338e+06	1.3587e+07	1.17009e+07	1.24683e+06	3.57141e+06	1.45546e+06	1.79823e+06	521447	3.7896e+06	597145	738017	910648
gi|16417958;gi|108862133;gi|108862134;gi|115483997;gi|115484005;gi|115487150;gi|116739148;gi|119507455;gi|13398412;gi|13398414;gi|13937191;gi|15228368;gi|157313302;gi|218185171;gi|218185175;gi|218186366;gi|218186370;gi|222093461;gi|222616566;gi|222616570;gi|224029407;gi|225440254;gi|226508338;gi|238908875;gi|297741733;gi|297833858;gi|29825623;gi|302789263;gi|302811086;gi|312282687;gi|346703126;gi…	15	15	1020.09	arabinosidase ARA-1	Solanum lycopersicum	Q944F3	0016787 : hydrolase activity		0005975 : carbohydrate metabolic process	337	1.81247e+06	1.57384e+06	1.42932e+06	793105	1.33109e+06	798383	2.44561e+06	1.08129e+06	1.4516e+06	2.24545e+06	1.00783e+06	643522	1.88808e+06	3.19469e+06	1.69312e+06	2.25858e+06	1.81515e+06	1.03477e+06	11165.7	11233.6	23180	10462.9	28345.2	9277.6	15065.7	7348.95	22667.4	41830	17144.5	11654.5	7085.38	40334.1	18196.1	41997.1	16409.9	8403.55	58585	51492.7	32073.4
gi|164512548	2	1	85.44	convicilin	Lathyrus latifolius	B0BCK6	0045735 : nutrient reservoir activity			776	459641	338701	38633.6	20737.8	20095.8	26633.2	4.30139e+06	586002	128459	25791.1	65078.6	241506	1.09725e+06	1.20827e+06	64175.8	59048.1	1.89811e+06	20493.4	68410.6	121259	140236	142244	218344	94848.7	35479.7	54832.8	95559.8	173387	92827.5	19770.9	61469	306904	170942	432727	92415.6	70479.2	106583	86020.8	52461.9
gi|1666232;gi|157780803	7	1	468.1	actin	Pisum sativum	Q7DMB2				322	8241.4	11406.8	19985.8	5486.99	26899	17717.9	1552.67	4780.25	3639.59	9529.65	5951.83	4447.63	15556.1	29678.4	19094.3	2727.44	2584.1	16873.4	6857.87	12543.7	11930.2	11512.4	56599.5	22177.8	20006.2	28376.5	9620.52	36583.4	53670.3	8935.48	38602.6	26331.9	14309.5	43880.8	1169.77	19608.1	1514.47	2476.04	731.635
gi|168008603	1	1	20.42	predicted protein	Physcomitrella patens	A9RS25				97	400857	953890	2.01174e+06	1.43893e+06	453285	468623	908859	2.69056e+06	726025	928540	1.03898e+06	1.19122e+06	519336	788426	787895	908664	1.7418e+06	716251	826659	1.24635e+06	1.29123e+06	920209	1.20635e+06	1.23125e+06	523400	928159	1.03545e+06	1.2096e+06	1.13619e+06	755269	622115	1.48795e+06	1.00498e+06	1.01842e+06	304857	1.0742e+06	194963	47200.5	31509.8
gi|168059389;gi|168059401;gi|18076098;gi|411101333;gi|411101335;gi|411101337;gi|411101339;gi|411101341;gi|411101343;gi|411101353;gi|411101355;gi|411101357;gi|411101359;gi|411101361;gi|411101365;gi|411101369;gi|411101383;gi|411101391;gi|411101397;gi|411101399;gi|411101403;gi|411101425;gi|411101427;gi|411101429;gi|411101431;gi|411101433;gi|411101439;gi|411101445;gi|411101457;gi|411101467;gi|4596530…	4	1	186.99	predicted protein	Physcomitrella patens	A9TSW4	0016491 : oxidoreductase activity; 0000166 : nucleotide binding; 0048037 : cofactor binding		0005975 : carbohydrate metabolic process; 0055114 : oxidation-reduction process	498	1223.39	0	1575.86	16.2871	0	386.48	42.7129	0	423.012	0	0	285.088	1.5802	2050.19	282219	2772.01	1892.09	0	31534.8	48654.2	51629.3	42715.7	51545.6	49159.5	5890.48	10634.4	8190.44	10010	11751.9	8616.87	15257.6	39208.3	24421.7	31581.6	9481.75	36779.9	18200.1	15867.9	10217.8
gi|168062463	1	1	19.01	predicted protein	Physcomitrella patens	A9TX66				765	37.2288	540.947	2733.01	2493.95	1305.64	1298.22	94390.7	22316.1	1687.82	938.425	2331.52	1228.51	15094	45632.2	5406.8	4758.74	16621.6	664.742	2017.13	0	3678.64	2470.26	5548.08	6300.18	9171.59	1022.6	10131.3	4824.23	20823.9	19605	1022.95	1064.78	2064.25	2044.02	835.95	3239.59	6580.42	482.754	3885.85
gi|1685087	1	1	30.28	diphenol oxidase	Nicotiana tabacum	P93366	0043167 : ion binding; 0016491 : oxidoreductase activity	0005576 : extracellular region	0006725 : cellular aromatic compound metabolic process; 0019748 : secondary metabolic process; 0055114 : oxidation-reduction process	374	6478.11	3268.38	3419.67	4267.58	5211.12	4802.64	3937.98	1599.75	8302.89	2164.53	5394.84	6172.16	689.95	228.875	19.287	273.857	449.576	0	82726.7	165203	187502	105113	170760	110602	97859.5	103441	180498	189631	194475	51972	149806	455915	294160	333699	141696	224639	69449.8	61756.6	35828
gi|169147017	1	1	39.82	putative thaumatin-like protein	Medicago truncatula var. truncatula	B0RZH7				540	0	709.618	0	0	0	0	5917.28	2912.53	0	0	0	0	2027.35	559.256	0	0	0	0	2.40754e+06	3.60984e+06	4.7546e+06	2.9493e+06	2.78723e+06	2.99005e+06	2.29429e+06	3.3905e+06	3.31997e+06	2.59698e+06	4.01452e+06	3.79833e+06	1.20814e+06	2.1351e+06	1.63279e+06	2.29127e+06	542893	2.35395e+06	1.37697e+06	740345	1.29603e+06
gi|170467;gi|23955929;gi|30145507	3	1	274.94	NP24 protein precursor, partial	Solanum lycopersicum	P12670		0005737 : cytoplasm	0050896 : response to stimulus; 0031640 : killing of cells of other organism; 0051704 : multi-organism process	449	664.524	316.372	2834.73	629.359	1475.23	1440.37	9797.48	10014.7	11213.7	8065.52	23967.8	59339.3	2187.54	522.419	1509.6	1642.85	3135.46	497.387	456.705	12589.4	8532.71	8748.47	22137.8	24314.2	2711.41	10269.7	2894.62	33994.9	3194.64	56009	13808	84143.3	16868.5	114450	11130.8	5253.26	6798.63	29746.7	13401.8
gi|1706110	1	1	15.84	RecName: Full=Triose phosphate/phosphate translocator, non-green plastid, chloroplastic; Short=CTPT; Flags: Precursor	Brassica oleracea var. botrytis	P52178	0005215 : transporter activity	0016020 : membrane; 0009536 : plastid	0006810 : transport	329	52631.5	174739	208742	79811.3	67841	47883.6	150307	93682.5	183346	54821.1	268739	118438	96474.9	172245	75982.3	83735.5	14080.5	63048.2	3010.19	3776.72	3110.94	3512.31	4423.4	3900.17	4648.06	1944.5	3897.97	4854.74	4214.14	2928.95	2665.08	5513.94	3931.64	4291.98	1567.38	3842.81	3607.29	4110.13	2768.9
gi|1707372	1	1	35.61	ubiquitin-like protein	Arabidopsis thaliana	P55852	0031386 : protein tag; 0005515 : protein binding	0005737 : cytoplasm; 0005634 : nucleus	0005975 : carbohydrate metabolic process; 0050896 : response to stimulus; 0006464 : cellular protein modification process; 0006996 : organelle organization; 0006351 : transcription, DNA-templated; 0050789 : regulation of biological process; 0065009 : regulation of molecular function; 0006508 : proteolysis; 0009057 : macromolecule catabolic process	761	7639.51	10414.4	11208.8	9309.83	8256.76	12190.6	6019.96	12087.9	10301.9	12702.9	8360.56	13483.5	4304.1	7484.37	10376.4	7319.22	5429.07	7277.32	4299.95	4786.09	4647.68	4696.14	5830.85	1384.5	2870.41	3893.63	8668.36	10246.3	5980.49	5546.13	1646.74	6616.28	3865.68	7005.42	2047.21	3023.69	7953.9	2499.29	4602.21
gi|1711036	1	1	35.9	hydroxyproline rich glycoprotein PsHRGP1, partial	Pisum sativum	P55844	0005198 : structural molecule activity	0044464 : cell part; 0005840 : ribosome; 0030529 : ribonucleoprotein complex	0006412 : translation	433	3360.34	1464.11	724.715	4647.4	1490.17	939.542	32902.1	2278.84	4629.66	3384.23	2024.5	5220.31	2275.49	952.056	237.454	1043.64	842.341	524.429	15318.8	17318.7	26178.1	45436.6	28881.7	44628.3	2964.26	4396.13	13098.1	31239.5	20715.8	35173.6	14643.3	33247.6	11129.2	22572.2	6527.06	37376.4	22598.1	9207.87	10980
gi|17135890	9	1	593.87	ribulose 1,5-bisphosphate carboxylase, partial (chloroplast)	Burmannia biflora	Q8WLK3	0043167 : ion binding; 0016829 : lyase activity	0009536 : plastid	0008152 : metabolic process; 0015979 : photosynthesis	212	3914.25	2728.13	2768.98	9226.39	3263.45	3550.21	0	850.222	0	1810.2	1742.13	314.142	895.693	2425.58	1031.03	2648.47	724.119	3401.98	740.279	776.24	1835.63	1729.49	2308.1	2365.11	1527.27	916.471	1889.94	1009.82	1589.56	13612.1	607.046	517.343	181.381	198.065	8.68802	825.158	8165.99	333.072	13161.5
gi|1770115;gi|1209030;gi|145568233;gi|261279402;gi|379031037;gi|409180955;gi|409180957;gi|42718222;gi|440233632	11	1	730.91	ribulose-1,5-bisphosphate carboxylase/oxygenase large subunit	Casasia clusiifolia	P93986	0043167 : ion binding; 0016829 : lyase activity	0009536 : plastid	0008152 : metabolic process; 0015979 : photosynthesis	589	3028.09	4133.25	1553.35	842.711	5793.82	1409.82	4350.65	2082.43	4039.52	4718.22	1932.07	921.764	7414.68	0	5338.19	15734.5	3366.73	3676.63	51273	68980.5	67580.9	39465.2	62918	34892.2	62073	188921	79340.5	107169	104610	49949.9	29914.7	59547	26238.1	61388.9	12997.2	29417.3	40248.2	13727	23150
gi|1781334	2	1	84.43	peroxidase	Spinacia oleracea	P93551	0016491 : oxidoreductase activity; 0016209 : antioxidant activity; 0046906 : tetrapyrrole binding; 0043167 : ion binding	0005576 : extracellular region	0008152 : metabolic process; 0050896 : response to stimulus; 0055114 : oxidation-reduction process	396	10603.4	116373	99729.6	13489.1	28220	17109.3	56900.5	268227	96238.3	9528.5	75326.7	61787.4	23551	63694.3	9595.75	40083.7	38352.2	26304.8	0	0	94.1392	484.86	0	47.4669	0	0	0	0.295595	5.19997	44.9374	0	0	0	0	0	0	567.135	5632.55	4326.41
gi|1805364	1	1	87.66	vacuolar processing enzyme	Arabidopsis thaliana	Q39044	0008233 : peptidase activity; 0016787 : hydrolase activity	0005773 : vacuole	0006508 : proteolysis; 0051604 : protein maturation	181	57451.2	72742.9	69176.4	42542.4	35143.4	42131.4	46447.7	46057.7	62699	31684.7	32649.7	23165.2	11022.7	21549.4	14561.3	11339.6	3786.01	11606.1	2.53658e+07	6.6061e+07	6.30574e+07	2.43484e+07	2.48604e+07	2.59217e+07	2.53966e+07	5.50589e+07	4.5547e+07	2.3259e+07	4.12699e+07	3.16013e+07	1.95643e+07	3.90147e+07	2.26886e+07	2.1871e+07	1.48804e+07	2.99408e+07	2.40488e+07	1.26054e+07	1.89741e+07
gi|18397283	1	1	36.77	carbamoyl phosphate synthetase B	Arabidopsis thaliana	Q42601	0003824 : catalytic activity; 0000166 : nucleotide binding; 0001882 : nucleoside binding; 0043167 : ion binding; 0016874 : ligase activity	0005737 : cytoplasm; 0016020 : membrane; 0009536 : plastid; 0043234 : protein complex	0005975 : carbohydrate metabolic process; 0043603 : cellular amide metabolic process; 0006464 : cellular protein modification process; 0051276 : chromosome organization; 0009117 : nucleotide metabolic process; 0006996 : organelle organization; 0006520 : cellular amino acid metabolic process; 0007154 : cell communication; 0050896 : response to stimulus; 0009116 : nucleoside metabolic process; 0006…	332	3451.57	2341.92	4114.76	2583.67	7492.11	3404.77	1108.82	1562.05	3180.18	4483.47	2956.08	3272.64	4926.26	7086.77	5950.9	6803.37	4143.42	2314.66	1599.9	998.71	0	417.369	1477.15	366.014	22610.1	5420.56	504.671	175.963	213.501	0	4080.37	22019	0	0	3105.16	0	635.739	642.309	3608.54
gi|18404468	1	1	14.9	core-2/I-branching beta-1,6-N-acetylglucosaminyltransferase family protein	Arabidopsis thaliana	Q8S8P3	0016740 : transferase activity	0016020 : membrane	0008152 : metabolic process	441	11848.5	10769.6	46534.8	3311	56043.4	73399.9	19070.1	1312.77	15312.2	37961.3	7668.81	3294.28	50378.2	25246	13427.6	34787.1	25866.7	16211.4	7665.35	5954.88	12084.2	6946.7	27934.8	14641.1	73510.2	88718.9	128876	61383.3	154170	183995	3450.58	4714.72	1728.63	6649.75	8950.78	5091.07	26710	11404.1	7664.83
gi|1881460	10	1	598.55	ribulose-1,5-bisphosphate carboxylase/oxygenase large subunit	Manettia bicolor	P94025	0043167 : ion binding; 0016829 : lyase activity	0009536 : plastid	0008152 : metabolic process; 0015979 : photosynthesis	852	0	0	0	0	0	0	0	0	0	0	0	0	0	38475.1	1720.26	287.745	0	0	101356	161159	159181	118752	160850	164216	50976.4	58264.3	76088.6	132077	93919.3	69151.4	78623.6	175189	127983	161003	31679.9	150124	89540.4	65864.3	46432.4
gi|188531129	1	1	25.02	BURP domain-containing protein	Phaseolus vulgaris	B2ZP46				847	285.904	0	0	0	0	0	460.792	0	0	405.243	0	488.207	0	0	0	0	17.7489	0	375012	233671	123078	383462	346174	492865	179729	73655.8	159876	204839	227723	291593	47577.7	58569.4	44071.7	92431.1	24681.9	190705	91124.2	19460.9	40264.5
gi|1888561;gi|115486089;gi|125535005;gi|20269125;gi|224123432;gi|255629027;gi|297833162;gi|315258221;gi|356573103;gi|356573113;gi|388499218;gi|388520989;gi|3980218;gi|401414;gi|418731054;gi|42557355;gi|460368476;gi|502113611;gi|565362006;gi|567203139;gi|567862716;gi|567862718;gi|567862720;gi|567862722;gi|568815631;gi|568869134;gi|568869136;gi|568869138;gi|568869140;gi|573962836;gi|587652012;gi|59…	4	4	281.45	wound-induced protein	Solanum lycopersicum	O03994	0005488 : binding		0050896 : response to stimulus; 0051704 : multi-organism process	466	44149.2	41957.9	65019.5	56306.7	61884.4	61897.6	60004	45734.5	32610.4	54146.3	50125.5	91683.4	47698.4	85864.4	59928.5	86051.4	44384.1	48259.4	8724.63	11057.2	51330.6	3067.3	61392	75916.6	13761.6	945.09	14958.7	37961.3	7602.74	2800.34	29693.1	27813	10337.9	32320.2	10750.5	12891.1	30143.4	33914.1	12718.6
gi|190361233	1	1	18.6	ribosomal protein small subunit 4, partial (chloroplast)	Trichomanes arbuscula	B6S018	0005198 : structural molecule activity; 0003676 : nucleic acid binding	0044464 : cell part; 0005840 : ribosome; 0030529 : ribonucleoprotein complex; 0015935 : small ribosomal subunit; 0009536 : plastid	0006412 : translation	447	80721.4	159775	119347	113578	146688	71323.6	65377.9	95889.7	90788.4	85078	94606.6	59003	100485	79814	168568	100148	142613	188517	415989	759567	951426	546542	730979	708136	598209	626474	886000	891359	975093	1.13867e+06	278463	824068	390337	643043	184284	530377	523029	582445	358251
gi|19171207;gi|102139813;gi|115460526;gi|11994739;gi|122162945;gi|14030435;gi|18403295;gi|218195568;gi|224086589;gi|225464809;gi|242080877;gi|255560072;gi|296011308;gi|296087517;gi|297830932;gi|303306207;gi|334185537;gi|350537303;gi|350538297;gi|357145129;gi|357165936;gi|3599491;gi|405780098;gi|414883543;gi|449456512;gi|449518935;gi|452090854;gi|460398460;gi|470136321;gi|470140332;gi|502144355;gi…	3	3	153.27	viroid RNA-binding protein	Solanum lycopersicum	Q8RVV4	0003824 : catalytic activity; 0016740 : transferase activity; 0043167 : ion binding; 0048037 : cofactor binding		0008152 : metabolic process	398	31455.9	32468.8	37582.2	47718.2	64160.6	18999.7	67575.8	106974	202815	218325	130679	84975	27933.4	32070.1	33050.9	67607.7	78555.8	22999.8	1627.24	1148.26	6799.22	4550.43	2189.92	3590.26	2229.08	4270.6	4484.34	2992.62	3024.91	3102.64	891.962	11129.2	620.755	22221.2	2213.3	1859.2	50690	53779.6	17988.8
gi|19184	1	1	44.48	Type I (26 kD) CP29 polypeptide	Solanum lycopersicum	Q00321	0046906 : tetrapyrrole binding; 0043167 : ion binding	0009521 : photosystem; 0016020 : membrane; 0009579 : thylakoid; 0009536 : plastid	0006464 : cellular protein modification process; 0006091 : generation of precursor metabolites and energy; 0015979 : photosynthesis	26	6306.72	8799.82	11158.3	13515.4	14102.6	12936.2	12456.7	25844.5	32296	23132.1	36827.2	22106.3	7360.88	11920.4	9818.92	13217.1	7220.77	6172.89	27249.6	41309.3	67694.5	41561.1	38647.4	48202.7	23802	32912.8	38841.9	25944.7	44673	39755.6	19497.8	44605	34155.4	38604.6	12384.8	24196.8	8853.25	10783	12288.5
gi|19195;gi|4757570;gi|565350070;gi|672165736;gi|672168071	2	2	52.95	pre-pro-cysteine proteinase	Solanum lycopersicum	Q07491	0008233 : peptidase activity; 0016787 : hydrolase activity		0006508 : proteolysis	748	20485.6	24935.8	16511.1	19491.4	23215.4	19205.6	19275.1	30273.1	39367.2	23829.3	31249.5	35673.3	5424.21	20722.2	15564.2	18271.6	11908.2	22794.6	12128.8	15958.3	6433.54	7560.01	12841.6	10715.1	185541	39830.9	33909	9451.07	6840.58	4877.03	29239.4	82782.5	9652.5	18383.1	9979.56	5023.5	13963.2	17441.5	14779.7
gi|19315;gi|10445203;gi|1167854;gi|14165167;gi|14290147;gi|14290151;gi|170279;gi|1709500;gi|19401631;gi|19783;gi|19900;gi|23955927;gi|256135;gi|259161;gi|259162;gi|30145493;gi|30145505;gi|350534816;gi|418127;gi|44894092;gi|46015197;gi|460789929;gi|470125583;gi|470125593;gi|53801286;gi|53830836;gi|53830837;gi|53830841;gi|565386120;gi|565405245;gi|56787638;gi|6470277;gi|786337;gi|82621247	5	1	379.29	pathogenesis-related protein PR P23	Solanum lycopersicum	Q01591			0050896 : response to stimulus; 0031640 : killing of cells of other organism; 0051704 : multi-organism process	634	504.89	0	0	0	407.105	0	527.481	0	589.053	0	0	1759.8	0	0	0	0	0	0	16991.9	42672.2	54032.2	9041.45	20034.7	17783.6	10471.7	24028.9	33785.8	36065.4	57843	26858.1	18168.1	96316.5	34435.4	61576.3	19305.1	92188.3	10211.5	20574	18322.8
gi|193290714;gi|18402286;gi|210110180;gi|210110182;gi|210110272;gi|21592566;gi|225434451;gi|297745821;gi|297826413;gi|380853856;gi|388501214;gi|5139348;gi|565363455;gi|565473116;gi|567210657;gi|587889866;gi|604347463;gi|674228176;gi|674781076;gi|674903359;gi|674909157;gi|674922452;gi|674931345;gi|674935590;gi|674948873;gi|685300654;gi|685300656;gi|685307199;gi|79602384	2	2	104.76	putative acyl-carrier-protein S-malonyltransferase/ transferase	Capsicum annuum	B5LAV8	0003824 : catalytic activity; 0016740 : transferase activity		0008152 : metabolic process	123	59726.3	46995.1	66642.9	56979.5	66074.6	65651.3	28579.9	29295.3	25450.6	56205.8	47957.4	58875.9	63223.8	70050.6	54148.6	72906.4	23725.6	75459.7	40269.8	52570.7	94520.6	43512.3	48484.7	62031.5	61979.1	91656.6	88766.1	65078.9	109155	164650	21871.6	28987.2	25665.8	20480.9	4955.49	19572.1	78244.7	40569.6	37334.7
gi|193290720	1	1	52.73	putative aminotransferase	Capsicum annuum	B5LAW1	0003824 : catalytic activity; 0016740 : transferase activity; 0043167 : ion binding; 0048037 : cofactor binding		0008152 : metabolic process	314	2347.4	6918.67	3557.91	6171.66	9604.5	2934.9	1509	819.794	6477.31	2732.96	4247.92	2225.2	2649.53	5830.55	6568.35	4078.31	3590.89	2168.94	31291.9	39733.2	73910.4	36741.9	60873.2	47206.4	28258.9	22795.7	24610.6	34375.1	21234.3	24507.1	24740.3	86524.4	31829.4	49098.5	13776.7	56193.9	99568.8	1.1496e+06	511120
gi|193290728;gi|145332599;gi|148906196;gi|18401311;gi|222423462;gi|224099185;gi|297834594;gi|565442270;gi|565485078;gi|567198204;gi|674951077;gi|674957702;gi|685289121;gi|685289124	3	3	215.14	putative pyruvate dehydrogenase E3 subunit	Capsicum annuum	B5LAW5	0000166 : nucleotide binding; 0043167 : ion binding; 0048037 : cofactor binding; 0016491 : oxidoreductase activity	0005575 : cellular_component	0050789 : regulation of biological process; 0065008 : regulation of biological quality; 0055114 : oxidation-reduction process	291	37544.5	47260.9	59397.2	54379.3	56071.3	45271.1	28823.5	25586.7	31470.3	39847.3	34867.7	32160.3	78845.4	53829.2	62606.5	65963.4	21609.5	49364.9	68609.6	133779	152892	85851.3	149164	159438	54172.4	64229.4	90296.6	120809	107145	67087.9	49389	173910	101335	133675	33167.4	110916	49840.9	30375.9	31784.9
gi|194695016;gi|156104844;gi|156104846	2	1	114.63	unknown	Zea mays	B4FHJ9	0000166 : nucleotide binding; 0001882 : nucleoside binding; 0043167 : ion binding			181	11309.8	11700.5	17282.9	18171.6	14376.3	15588.1	13128.9	11461.4	15171.5	28651.1	26743.1	26421.9	23153.2	19401.1	14923.7	27454.1	13411.9	20229	29833.4	22324.9	23585.7	37935.8	56347.4	90160.3	18465.2	20118.2	12643.2	71175.4	26440.7	13810	6868.24	15616.1	16357.6	70551.4	6038.99	47467	8314.4	8757.31	3034.49
gi|1947084	1	1	52.31	ADP-glucose pyrophosphorylase large subunit 1	Solanum lycopersicum	O04924	0003824 : catalytic activity; 0016740 : transferase activity	0009536 : plastid	0008152 : metabolic process; 0005976 : polysaccharide metabolic process; 0006112 : energy reserve metabolic process; 0009059 : macromolecule biosynthetic process	752	1137.37	1531.24	1022.69	1282.49	1353.95	937.275	2354.7	3059.96	5403.67	6651.84	5566.96	8451.13	2428.39	1755.94	2635.38	2548.76	487.071	2280.96	3500.48	933.565	8920.63	9438.33	19289.5	15601.7	1455.96	4935.81	3680.5	10728.6	7057.52	1839.75	8565.46	36543.5	8739.47	40472.5	687.591	13083.8	3090.02	3117.94	1450.53
gi|195654565;gi|115485941;gi|115488594;gi|116784418;gi|125534804;gi|125536647;gi|15228766;gi|168002040;gi|222616170;gi|224099815;gi|225432674;gi|255552175;gi|255639533;gi|255647561;gi|297737057;gi|297830976;gi|326507388;gi|356517732;gi|357156403;gi|357455637;gi|359806404;gi|359806777;gi|449447400;gi|470126271;gi|473960164;gi|475621959;gi|502127218;gi|527195822;gi|565482212;gi|567195990;gi|5714532…	2	2	83.97	prefoldin subunit 2	Zea mays	B6UBL7	0005515 : protein binding	0043234 : protein complex	0006457 : protein folding	771	15100.6	19092.7	17148.3	19281.8	26579.3	21247.4	7717.36	13723.2	12683.4	19855.7	16195.2	13217.5	16468.6	13398.2	13283.1	18705.3	6015.75	16888.9	1.08136e+06	2.08307e+06	1.85985e+06	2.12447e+06	1.45468e+06	2.03391e+06	538615	921428	1.11107e+06	1.12223e+06	960214	987770	895716	1.41256e+06	1.40728e+06	2.41495e+06	401245	1.2806e+06	1.54369e+06	1.94557e+06	1.56036e+06
gi|19875;gi|115477483;gi|1170029;gi|148906657;gi|15229018;gi|15242822;gi|195639018;gi|212722232;gi|217069928;gi|217074220;gi|218201512;gi|225456404;gi|255571784;gi|255642726;gi|28972463;gi|297734461;gi|297793943;gi|297816078;gi|302811665;gi|302812100;gi|351723335;gi|356507674;gi|357148595;gi|361067523;gi|383145075;gi|399785;gi|470122981;gi|470122983;gi|473886110;gi|475579721;gi|475623769;gi|49891…	3	3	122.09	glutamate-1-semialdehyde 2,1-aminomutase	Nicotiana tabacum	P31593	0003824 : catalytic activity; 0016740 : transferase activity; 0043167 : ion binding; 0048037 : cofactor binding; 0016853 : isomerase activity	0009536 : plastid	0006725 : cellular aromatic compound metabolic process; 0006807 : nitrogen compound metabolic process; 0046483 : heterocycle metabolic process; 0051186 : cofactor metabolic process; 0042440 : pigment metabolic process	308	36516.1	45640	40931.2	46563.5	44202.8	45441.6	61379.2	41382.5	24194.4	29634.6	23414.2	24109	56585.2	82400.8	59660.6	28718.6	23079.2	64519.8	121176	223734	109261	102542	105454	86027.6	72215.6	81505.8	123930	108535	108315	111387	41025.4	100114	57324	63844.4	13441.1	68327.2	51435.8	31279.5	35999
gi|20139964	1	1	33.19	RecName: Full=40S ribosomal protein S7	Avicennia marina	Q9ZNS1	0005198 : structural molecule activity	0044464 : cell part; 0005840 : ribosome; 0030529 : ribonucleoprotein complex	0006412 : translation	200	7877.12	2105.13	1612.57	5368.69	8759.81	3932.79	29583.5	6439.35	10319.7	9285.63	11242.9	7415.97	1396.73	1548.38	5902.25	1530.18	453.001	460.423	102724	178341	235860	159283	211293	189459	94360.9	96891	135479	152110	166018	100172	127329	288133	247881	216329	76724.6	195435	109736	70865.2	49694.9
gi|20215;gi|115481898;gi|125531827;gi|169791;gi|218165;gi|225710;gi|225737;gi|225959;gi|226588;gi|2764798;gi|2764800;gi|472867;gi|531874316;gi|76564691;gi|809064;gi|871982	2	2	103.28	glutelin	Oryza sativa	P07728	0045735 : nutrient reservoir activity			155	253.684	174.819	59021.9	308.909	554.715	316.253	811.414	489.716	949.341	490.359	0	242.171	1152.26	1540.24	2421.81	1242.76	368.557	1636.45	3431.77	6588.91	6931.83	6906.38	5335.66	8564.63	3833.7	3041.53	6658.69	5325.59	4040.79	5682.83	2157.45	3239.41	2776.39	4486.12	886.052	4073.58	811.485	1016.74	805.651
gi|20467351	3	1	175.21	ATPase beta subunit	Encephalartos villosus	Q8MFY4	0000166 : nucleotide binding; 0001882 : nucleoside binding; 0043167 : ion binding; 0005215 : transporter activity; 0016787 : hydrolase activity	0009536 : plastid; 0009579 : thylakoid; 0016020 : membrane; 0016469 : proton-transporting two-sector ATPase complex	0009116 : nucleoside metabolic process; 0009117 : nucleotide metabolic process; 0006810 : transport; 0006811 : ion transport; 0006818 : hydrogen transport	448	2676.58	7587.5	2205.09	1233.13	10802.2	47767.1	7866.09	10904.6	36815.7	53595.5	24215.6	1399.66	75581.4	39388.2	53120.2	25161.7	38248.1	22741.9	999446	2.8437e+06	3.47041e+06	1.30334e+06	1.79614e+06	1.43295e+06	2.18302e+06	3.36372e+06	3.96221e+06	2.0034e+06	3.95221e+06	3.76627e+06	746629	1.19649e+06	740376	913201	428012	1.08164e+06	927025	496939	573479
gi|20525	1	1	63.51	chalcone synthase	Petunia x hybrida	P08894	0003824 : catalytic activity; 0016740 : transferase activity		0008152 : metabolic process	386	2204.5	1882.29	2246.27	1381.14	7435.66	1922.91	17284.3	4612.51	11618.5	21621.1	25674.7	24084.1	1732.86	5419.19	3261.18	6919.33	3664.88	5843.93	13854.5	56856.9	48025.6	66021.5	116097	62815.6	38202.9	41894.6	126861	107405	166963	48139.2	30337.5	111606	77541.6	144769	91886.6	52882.5	46011.7	27638.1	46407.1
gi|205830697	1	1	108.85	RecName: Full=Unknown protein 18, partial	Pseudotsuga menziesii					160	157526	84718	125943	84205.2	92930.3	209792	262649	103401	55931.4	286553	126370	199786	142103	340556	227053	37043	257644	93199.3	9082.53	28453.4	29919.7	54869.9	47128.1	28306.3	23540.5	9187.6	19489.9	30147.6	20748.7	24111.8	21402	81279.2	20344.4	43225.5	21289.7	70533.3	28539.7	2964.31	7279.21
gi|2078350;gi|225425280;gi|255543230;gi|356527464;gi|356569099;gi|543176594;gi|593331400;gi|604315917;gi|661877128;gi|671775186	2	2	166.01	transaldolase	Solanum tuberosum	O04894	0003824 : catalytic activity; 0016740 : transferase activity	0005737 : cytoplasm	0006081 : cellular aldehyde metabolic process; 0009117 : nucleotide metabolic process; 0051186 : cofactor metabolic process; 0005975 : carbohydrate metabolic process	488	25947.8	23436.4	38256.8	30686.5	36134.4	24259.9	23640.2	24061.7	60446.3	51477.1	24307.1	39783.3	26094.5	100304	42227.1	131140	120520	26432.9	8271.47	11704.6	15158.6	4204.26	17811.2	12782.9	12416.7	15152.5	6094.26	11474.6	8890.45	11912.6	18193	28184.4	11308.6	8559.57	6751.21	14943.5	8397.22	14203.4	7797.06
gi|20788	1	1	41.19	Type 1 chlorophyll a /b-binding protein	Pinus sylvestris	Q02069	0046906 : tetrapyrrole binding; 0043167 : ion binding	0009521 : photosystem; 0016020 : membrane; 0009579 : thylakoid; 0009536 : plastid	0006464 : cellular protein modification process; 0006091 : generation of precursor metabolites and energy; 0015979 : photosynthesis	392	3932.97	16126.7	19532.4	2585.05	14059.6	15452.1	12718.7	2045.85	17698.3	19770.3	16675.4	11267.1	1905.5	42922.9	29106.8	26711.6	403.04	2190.97	231836	253385	548032	352159	898204	519751	178973	234722	312695	452758	382187	131330	347659	1.21326e+06	490111	533026	314719	447791	240501	115780	93349.2
gi|20797092	1	1	45.79	putative blue light receptor	Chlamydomonas reinhardtii	Q8LPE0	0016740 : transferase activity; 0000166 : nucleotide binding; 0001882 : nucleoside binding; 0043167 : ion binding; 0004871 : signal transducer activity; 0004872 : receptor activity	0044464 : cell part	0006793 : phosphorus metabolic process; 0006464 : cellular protein modification process; 0007154 : cell communication; 0050789 : regulation of biological process; 0050896 : response to stimulus	444	988736	871536	778118	1.99232e+06	1.20108e+06	1.37067e+06	2.0645e+06	2.43098e+06	2.00129e+06	3.03129e+06	1.98875e+06	2.28204e+06	3.85612e+06	2.83132e+06	3.19116e+06	1.22998e+06	9.84191e+06	1.87972e+06	198615	637927	477825	272851	223335	233814	341720	385663	608745	224839	416881	316028	68203	76152.4	55324.7	86953.3	19990.5	127823	99940.3	70627.5	154522
gi|209529862;gi|10946357;gi|112490284;gi|11386829;gi|115451647;gi|1169931;gi|117622288;gi|118484071;gi|118486146;gi|118488308;gi|119698385;gi|121333;gi|121334;gi|121368;gi|121373;gi|1246768;gi|12643762;gi|12802875;gi|13173419;gi|134034128;gi|13937039;gi|13937041;gi|13937043;gi|1419092;gi|147798954;gi|149391207;gi|15221198;gi|15229530;gi|15240288;gi|1526562;gi|1526566;gi|1527223;gi|156186200;gi|15…	6	4	296.09	glutamine synthetase GS1	Solanum tuberosum	Q9FPT9	0003824 : catalytic activity; 0000166 : nucleotide binding; 0001882 : nucleoside binding; 0043167 : ion binding; 0016874 : ligase activity		0006520 : cellular amino acid metabolic process; 0006807 : nitrogen compound metabolic process	252	315452	258661	296856	312765	309695	399793	190817	130594	225137	365349	333499	261486	328154	324609	339901	328732	223266	413409	6654.36	9881.19	6056.87	5398.52	9444.11	10426.1	5042.96	3264.53	6407.82	7023	4499.88	3227.19	4062.67	14904.4	7688.9	10297.8	2892.09	5007.63	3607.23	0	2464.63
gi|209529864;gi|115454933;gi|1419094;gi|162459370;gi|194689222;gi|218193634;gi|219888789;gi|223945523;gi|413968552;gi|514814444;gi|530278450;gi|56681317;gi|573938609	3	1	145.15	glutamine synthetase GS1	Solanum tuberosum	Q9FPT8	0003824 : catalytic activity; 0000166 : nucleotide binding; 0001882 : nucleoside binding; 0043167 : ion binding; 0016874 : ligase activity		0006520 : cellular amino acid metabolic process; 0006807 : nitrogen compound metabolic process	482	6235.5	6701.87	10305.5	10681.3	9819.88	11012.8	2339.56	8746.67	7684.88	7225.71	8245.28	9150.52	13595	8868.06	11561.8	10602.1	3260.45	18412.9	10126.4	29928.8	38247.3	13467.8	40739.1	12388.1	3703.81	4566.1	5789.18	15975.3	5156.4	3942.69	4495.27	28729.7	17673.4	12163.2	1425.3	9111.98	2823.38	4346.69	1512.26
gi|2116558	5	1	293.29	F1 ATPase	Pisum sativum	O04275	0000166 : nucleotide binding; 0001882 : nucleoside binding; 0043167 : ion binding; 0005215 : transporter activity; 0016787 : hydrolase activity	0016469 : proton-transporting two-sector ATPase complex; 0005739 : mitochondrion	0009116 : nucleoside metabolic process; 0009117 : nucleotide metabolic process; 0006810 : transport; 0006811 : ion transport; 0006818 : hydrogen transport	389	4287	3217.19	3231.69	1990.96	1667.26	7012.99	53694.3	11485.6	964.491	1094.43	1765.28	1117.81	18645.5	11714.9	1022.38	29.3745	13924.5	31.6412	255616	358643	473559	367859	393815	399522	194091	192532	261704	282688	322407	321191	137864	219272	185241	236999	76675.7	300497	135951	89784.7	58066.3
gi|212896802;gi|116783767;gi|116793261;gi|116831194;gi|120969450;gi|1336082;gi|1420938;gi|16304410;gi|187962068;gi|187962070;gi|189163449;gi|189163451;gi|194701654;gi|217072458;gi|224138586;gi|226504576;gi|226530305;gi|226533502;gi|227336743;gi|255638684;gi|262193247;gi|297829498;gi|30680940;gi|310587;gi|315308158;gi|33113424;gi|341865450;gi|351726325;gi|357472451;gi|393717541;gi|413946299;gi|413…	4	1	159.74	ascorbate peroxidase	Oncidium hybrid cultivar	B8XF08	0016209 : antioxidant activity; 0016491 : oxidoreductase activity; 0046906 : tetrapyrrole binding		0050896 : response to stimulus; 0055114 : oxidation-reduction process	397	5511.81	3854.95	4225.28	5060.14	3403.19	6906.38	4322.35	2330.83	1388.56	5405.51	4717.81	2996.63	2419.14	5050.08	3935	4013.38	1352.84	5516.65	438.939	1028.24	259.449	0	0	0	22635.9	4376.61	864.199	0	1282.9	510.116	0	8471.1	0	423.17	123.519	0	0	695.149	2103.8
gi|21401;gi|110808314;gi|1143500;gi|115476014;gi|115478426;gi|118500727;gi|118500737;gi|118500741;gi|118500747;gi|118500749;gi|118500753;gi|118500755;gi|118500757;gi|118500759;gi|118500767;gi|118500769;gi|118500771;gi|1237080;gi|1237082;gi|125976023;gi|125987830;gi|126363757;gi|13487709;gi|13508485;gi|145349062;gi|151175711;gi|15238933;gi|154101557;gi|157042757;gi|1575754;gi|161579961;gi|16246197…	5	5	254.95	ADP-glucose pyrophosphorylase	Solanum tuberosum	P23509	0003824 : catalytic activity; 0000166 : nucleotide binding; 0001882 : nucleoside binding; 0043167 : ion binding; 0016740 : transferase activity	0009536 : plastid	0008152 : metabolic process; 0005976 : polysaccharide metabolic process; 0006112 : energy reserve metabolic process; 0009059 : macromolecule biosynthetic process	390	38335.3	48474.9	55476.7	32697.5	49699.1	37679.8	42333.5	34221.1	56574.8	80178.7	69275.9	91818.9	36563.9	66515.9	60030	72681.1	24693.5	52352.1	9151.62	7427.95	4941.49	7509.85	5839.37	2081.27	46328	9440.3	22282.7	10545.6	19400.3	16025.1	2718.42	6026.17	4755.67	2421.54	1110.22	1213.29	5986.81	1802.91	268.532
gi|2160182	1	1	38.21	ESTs gb|ATTS1236,gb|T43334,gb|N97019,gb|AA395203 come from this gene	Arabidopsis thaliana	O04495			0050896 : response to stimulus	250	1513.29	1283.78	2234.33	2399.5	1914.53	2501.76	1722.33	680.326	1661.41	3118.11	3053.12	438.465	2267.69	2635.42	3874.24	2542.06	1019.28	2445.41	119434	177655	113075	160631	182297	193768	58169.7	58716.8	104703	95194	94857.4	93641.8	46238.8	103651	63459	110100	26887.4	104144	69751.7	70900.7	54641.6
gi|217071118	1	1	59.47	unknown	Medicago truncatula	B7FGP0		0016020 : membrane		332	2185.17	509.356	0	0	0	0	12610.2	2069.08	504.007	0	0	0	4807.08	1528.78	0	0	3618.63	456.253	3090.77	4467.13	1598.34	2489.59	4963.88	4124.12	1388.4	1454.88	2813.07	4829.3	2958.15	2178.59	2683.72	6049.32	6556.12	6657.78	1052.82	4651.29	2248.38	2507.92	1967.26
gi|217071182	1	1	47.13	unknown	Medicago truncatula	B7FGS2	0005198 : structural molecule activity	0044464 : cell part; 0005840 : ribosome	0006412 : translation	332	649.801	160.267	0	0	8.44609	165.253	17400.9	1158.02	2304.58	0	224.74	15.3508	186.9	56.164	77.5513	0	156.174	13.19	1027.62	1820.43	1811.13	194.811	1766.15	1606.23	6221.65	2419.19	5377.38	2794.8	5174.32	8017.01	1033.05	1817.32	221.955	436.083	476.733	381.839	3875.58	2163.03	3544.9
gi|217073276	1	1	17.46	unknown	Medicago truncatula	B7FJR8	0016740 : transferase activity		0009116 : nucleoside metabolic process; 0009117 : nucleotide metabolic process; 0043101 : purine-containing compound salvage	392	0	0	0	0	0	0	10204.9	1746.89	0	0	0	0	1930.27	1745.47	0	0	0	0	223988	304911	428765	376323	366839	376534	115874	163003	198675	247718	264573	312885	140074	385468	240876	260306	51841.2	271473	208089	133060	97537.4
gi|217073522;gi|126583387;gi|126583394;gi|126583397;gi|13358191;gi|149393484;gi|15228818;gi|210061125;gi|210061127;gi|210061129;gi|210061133;gi|210061135;gi|210061137;gi|297806635;gi|297820366;gi|297838867;gi|302762561;gi|326518542;gi|357161316;gi|474204933;gi|475531574;gi|49615739;gi|565467486;gi|566182794;gi|567184575;gi|58221595;gi|674242088;gi|674900940;gi|674965388;gi|685332525;gi|78128515	2	1	94.58	unknown	Medicago truncatula	B7FK36	0043167 : ion binding; 0016491 : oxidoreductase activity	0005575 : cellular_component	0055114 : oxidation-reduction process; 0065008 : regulation of biological quality; 0006811 : ion transport	468	862.206	660.865	413.812	343.793	770.52	924.174	20484.1	2395.59	1216.13	936.093	1004.43	770.645	7733.97	8006.59	991.193	1051.93	3997.1	1862.94	0	22.0735	229.186	0	0	0	0	0	0	0.0328779	0	433.13	0	0.000744244	0	0	0	0	27464	29134.6	36626
gi|217073672;gi|115435560;gi|115439995;gi|115465884;gi|116778850;gi|116788622;gi|118484382;gi|118484454;gi|125525098;gi|147778578;gi|147823253;gi|147833000;gi|168042774;gi|168059421;gi|18395285;gi|18403397;gi|195607588;gi|218189071;gi|224092922;gi|225425511;gi|225443616;gi|225446441;gi|225452474;gi|225460584;gi|226507244;gi|226509809;gi|226532954;gi|242055803;gi|242094346;gi|24413970;gi|255536741…	2	2	85.44	unknown	Medicago truncatula	B7FKB1				466	3195.66	5826.09	4881.36	2742.34	4121.82	4782.87	28577.5	12413	5846.73	3194.09	2406.91	4806.59	13692.6	4119.68	3510.83	4639.46	2754.19	3286.57	2474.38	1503.2	799.402	4305.34	1632.39	971.756	23743.3	1640.57	4522.79	3384.23	2007.06	4437.59	1341.18	1048.86	182.816	969.633	350.085	417.019	0	0	0
gi|217073838	2	2	119.62	unknown	Medicago truncatula	B7FKJ5	0005215 : transporter activity	0005739 : mitochondrion; 0016020 : membrane	0006811 : ion transport; 0050789 : regulation of biological process; 0006810 : transport	380	2484.4	430.871	7.45529	14.6423	138.09	65.2628	29364	7732.78	557.228	899.984	1211.61	601.026	9690.62	2510.96	809.305	507.766	2448.26	1827.42	6817.3	12647.5	14288.2	20944.8	10881.2	9420.8	5355.27	5989.54	10827	10370.1	7241.47	5356.09	587.498	1081.39	1677.98	1627.05	190.803	425.32	1851.34	3414.9	2984.09
gi|217074848;gi|12056117;gi|133902301;gi|133902308;gi|133902314;gi|133902323;gi|13925723;gi|13925726;gi|13925728;gi|1709619;gi|1709620;gi|188509919;gi|222446340;gi|222446342;gi|222446344;gi|335906213;gi|335906215;gi|335906217;gi|335906219;gi|357157252;gi|357157255;gi|413920734;gi|414867633;gi|474046595;gi|475612819;gi|48093450;gi|587870821;gi|633259757;gi|633259759;gi|633259761;gi|633259763;gi|67…	8	8	388.53	unknown	Medicago truncatula	B7FM01	0016853 : isomerase activity	0005783 : endoplasmic reticulum	0008152 : metabolic process; 0050789 : regulation of biological process; 0065008 : regulation of biological quality; 0006457 : protein folding	409	25708.1	8647.63	2958.02	4306.61	3524.5	2005.19	672545	148259	9329.86	5881.46	3167.51	3368.76	158607	108602	5535.91	4697.6	55259.1	4422.46	325228	600310	360996	409672	316810	377956	557060	521595	1.05209e+06	642097	859688	852136	133900	287419	184047	300836	91233.2	178955	328253	239939	340987
gi|218191800	1	1	22.91	hypothetical protein OsI_09414	Oryza sativa Indica Group	B8AET0				353	4282.56	2905.49	120.468	2827.2	471.492	1476.88	6306.68	15703.5	5030.29	23083	12382.7	2678.54	12747.1	2279.64	1367.12	5064.55	13621.9	5407.4	14269.1	11889	12885.5	20004.7	20388.6	10710.6	33013.2	4905.47	12802.4	12028.4	16500.8	7767.39	4298.55	8298.83	8798.35	3549.73	1759.48	2025.65	7658.64	3360.55	1749.96
gi|218198897	1	1	51.17	hypothetical protein OsI_24495	Oryza sativa Indica Group	B8B2J4	0003824 : catalytic activity; 0005215 : transporter activity; 0016740 : transferase activity; 0003674 : molecular_function	0005737 : cytoplasm; 0044464 : cell part; 0016020 : membrane	0005975 : carbohydrate metabolic process; 0006066 : alcohol metabolic process; 0008643 : carbohydrate transport; 0006351 : transcription, DNA-templated; 0050789 : regulation of biological process		0	0	0	0	0	0	221.434	0	0	0	0	0	0	0	44045.5	0	651.191	0	47092.6	58702.5	68035	51693.9	59897.2	86328.4	26476.6	30302.2	38391.8	57551.1	49870.9	63213.2	21713.5	55535.5	46169.6	39015.7	8807.27	39976.4	31027.1	32876.8	22114.8
gi|21839	1	1	43.25	phosphoribulokinase	Triticum aestivum	P26302	0000166 : nucleotide binding; 0001882 : nucleoside binding; 0043167 : ion binding; 0016740 : transferase activity	0009536 : plastid	0008152 : metabolic process; 0005975 : carbohydrate metabolic process; 0006793 : phosphorus metabolic process; 0015979 : photosynthesis	261	10584.5	11472.9	8514.04	7195.25	10422.5	8633.3	11076.9	9666.35	7621.15	10650.9	7256.4	6970.25	21575.6	20395.4	18754.8	16975.4	7702.6	13984.9	124223	233218	264798	98430.9	118204	250880	133624	218900	292749	163384	323275	355168	53455.7	124702	74664	95237.9	77045.4	147643	151554	70845.1	92920.8
gi|21954069	2	1	86.25	putative alanine aminotransferase	Arabidopsis thaliana	Q9LDV4	0016740 : transferase activity; 0003824 : catalytic activity; 0043167 : ion binding; 0048037 : cofactor binding	0005739 : mitochondrion	0008152 : metabolic process; 0006520 : cellular amino acid metabolic process; 0050896 : response to stimulus	235	5825.44	6439.68	31685.2	12676.4	5323.49	6545.4	5562.82	8508.58	18881.5	4109.67	12753.2	18258.8	14277.8	6992.07	5012.23	13644.7	5050.17	8342.26	346897	447803	330612	362106	449181	319475	398487	340134	470086	543027	369253	265248	239869	420902	228879	434071	93209.7	269104	257666	218272	261856
gi|22001349	1	1	33.89	proteinase inhibitor 20	Medicago truncatula	Q8LK19	0030234 : enzyme regulator activity		0006508 : proteolysis; 0050789 : regulation of biological process; 0065009 : regulation of molecular function	513	0	0	0	0	0	0	32532.1	9046.78	0	6.68146	0	0	10750.4	18157.5	0	0	4523.18	0	1829.39	442.375	8.22362	13.5646	151.269	67.5005	21190.1	5566.96	544.365	899.984	1201.17	510.91	5711.69	2766.28	623.087	471.758	1017.52	1453.14	858.591	523.947	3537.59
gi|22001640	1	1	47.03	RecName: Full=Non-symbiotic hemoglobin 2; AltName: Full=GOShi GLB2; Short=Hb2	Gossypium hirsutum	Q93Y92	0043167 : ion binding; 0019825 : oxygen binding; 0046906 : tetrapyrrole binding		0015669 : gas transport	326	5330.61	4654.98	5576.13	5228.71	6790.01	4616.84	665.095	1213.35	958.502	2491.01	1564.66	1472.23	3588.69	5052.77	3141.26	3733.25	635.874	3430.9	34003.4	86736.2	101834	54103	122445	113457	51389.6	40060.9	47275.9	69055.9	64711.6	34571.7	70530.9	137169	77888.3	73466.6	32065.8	95755.6	37068.6	18192.3	18145
gi|2204234	2	1	87.96	enoyl-ACP reductase	Nicotiana tabacum	O04945	0016491 : oxidoreductase activity; 0016740 : transferase activity		0055114 : oxidation-reduction process	292	4103.42	28869.6	28868.3	27745.3	19936.8	8719.28	10998.8	24633	28173.7	55462.9	33677.1	3659.19	28963.9	42605.8	42556.8	69823.7	43049.5	55405.2	20777.2	28934.9	29880.3	19621.6	23669	21661.8	11317.6	11406.6	17668.8	25290.7	22883.2	19798.1	9816.11	22620.1	19608.6	22375.9	2708.75	17649.3	29690.3	43780.4	22705.9
gi|22094840;gi|116582779;gi|116582800;gi|116786189;gi|116787714;gi|1185556;gi|120671;gi|120672;gi|122893270;gi|123255989;gi|1346064;gi|146552271;gi|146552283;gi|146552317;gi|152963651;gi|156617028;gi|156617030;gi|156617032;gi|156617034;gi|156617036;gi|156617050;gi|156617070;gi|156617098;gi|156617134;gi|158939583;gi|159490469;gi|161610661;gi|166155848;gi|166863988;gi|166864028;gi|166864032;gi|1668…	17	2	1206.36	glyceraldehyde 3-phosphate dehydrogenase	Solanum tuberosum	Q8LK04	0016491 : oxidoreductase activity; 0000166 : nucleotide binding; 0048037 : cofactor binding		0005975 : carbohydrate metabolic process; 0055114 : oxidation-reduction process	465	746014	1.01507e+06	840413	931715	932088	892091	456257	422934	389970	452934	559510	365768	492946	562264	669550	520960	438929	577723	0	168.851	165.561	0	0	65.978	0	0	0	0	91.703	0	0	143.866	465.497	0	0	6.5267	342.816	8697.51	4712.64
gi|22324932	1	1	25.51	lea protein	Glycine max	Q8LJS3				865	0	423.818	580.125	0	0	0	6660.58	430.965	329.834	236.502	0	0	2297.72	0	0	0	0	0	4676.2	10730.5	29158.9	5337.65	6555.03	12237.8	4197.58	24934.6	5349.09	2419.46	11149.9	4374.46	2008	1700.51	1918.61	2713.47	0	2661.97	0	0	2310.83
gi|22331389	1	1	39.41	methyltransferase	Arabidopsis thaliana	Q9LSI8	0016740 : transferase activity		0006396 : RNA processing; 0016458 : gene silencing; 0050896 : response to stimulus; 0042254 : ribosome biogenesis; 0006351 : transcription, DNA-templated; 0050789 : regulation of biological process; 0032501 : multicellular organismal process; 0032502 : developmental process; 0008152 : metabolic process; 0022607 : cellular component assembly; 0009657 : plastid organization; 0043412 : macromolecule…	587	907.972	5086.32	2648.85	18817.9	1857.97	2343.69	18859.7	5500.21	2064.74	5429.78	1374.6	1082.39	438.917	762.847	1825.05	4300.03	11080.2	3059.23	44875.8	85870.8	249649	62589.5	171727	58074.3	113806	54035.9	205426	237941	89645.3	37213.5	130246	799253	589570	864910	389694	61718.5	250698	194073	152186
gi|224055659	1	1	43.82	hypothetical protein POPTR_0001s36220g	Populus trichocarpa	B9GIZ9	0003676 : nucleic acid binding; 0003674 : molecular_function		0006351 : transcription, DNA-templated; 0050789 : regulation of biological process	249	12610.4	6287.03	474.976	0	111.448	0	162952	18975.2	2570.15	0	0	0	42411.6	57587.1	894.24	1154.22	53753.9	2.1227	2481.04	4967.72	0.290044	0	0	101.903	40732.2	16653.2	326.506	0	0.404277	185.963	16695	8285.6	0	411.699	9899.02	0	462.293	3551.34	25907
gi|224087140;gi|302808754;gi|566215615;gi|591403446	5	1	311.96	Peroxidase 25 precursor family protein	Populus trichocarpa	B9HAK7	0016491 : oxidoreductase activity; 0016209 : antioxidant activity; 0046906 : tetrapyrrole binding; 0043167 : ion binding	0005576 : extracellular region	0008152 : metabolic process; 0050896 : response to stimulus; 0055114 : oxidation-reduction process	337	15211.8	38506.3	41088	10321.2	12073	6807.57	14805.3	29382.4	19064.8	8430.09	21313.3	15576.9	8000.94	10897.8	7991.38	11195.3	5891.2	10948.1	9011.78	9734.84	16639.4	9905.05	20187.5	21478.2	7173.41	4681.6	9330.87	13845.4	14502.3	11260	3740.37	11149.3	12558.9	8181.65	1899.97	13577.7	6924.74	6238.4	4260.29
gi|224087841;gi|587911908	2	1	113.36	hypothetical protein POPTR_0006s10770g	Populus trichocarpa	B9HDA1	0003824 : catalytic activity; 0016740 : transferase activity; 0043167 : ion binding; 0048037 : cofactor binding		0008152 : metabolic process; 0006520 : cellular amino acid metabolic process	417	8610.64	10196.3	7631.56	12660.8	10836.5	12066.6	4845.51	9240.03	12092.5	10596.1	9451.56	11151.9	8877.04	7537.79	11916.7	11402.9	6840.41	11433.4	491697	667294	788323	717157	1.24227e+06	1.09035e+06	784874	457309	669515	821185	851132	539787	548738	1.37992e+06	669596	641073	285938	684338	696757	580700	524003
gi|224088976	1	1	44.06	signal peptidase family protein	Populus trichocarpa	B9HE07	0008233 : peptidase activity	0005783 : endoplasmic reticulum; 0016020 : membrane; 0043234 : protein complex	0006508 : proteolysis; 0006518 : peptide metabolic process; 0051604 : protein maturation	743	1395.55	1773.09	1641.92	210.289	1612.28	1552.98	8621.6	3360.38	5504.44	2794.8	5219.29	9431.09	1752.7	1649.59	288.29	469.368	1147.07	480.189	53541.7	65619.5	190007	96752	184439	158156	52630.1	67689.2	70903.8	104937	130378	52661.3	62357.8	127148	80113.8	123084	31018.5	77714.8	74531.7	67686	69546.5
gi|224102193;gi|15241923;gi|388500096;gi|566254571;gi|674900162	9	1	759.89	cytosolic malate dehydrogenase family protein	Populus trichocarpa	A9P8R3	0003824 : catalytic activity; 0016491 : oxidoreductase activity		0005975 : carbohydrate metabolic process; 0006082 : organic acid metabolic process; 0044238 : primary metabolic process; 0045333 : cellular respiration; 0055114 : oxidation-reduction process	225	3311.47	2768.98	392.43	102.904	0	1249.05	62978	23178.5	3318.56	196.766	3544.75	2061.01	20546.2	14087.7	1943.11	862.656	6314.67	851.01	4019.94	13597.3	27854.9	11129.3	11506	8269.95	1584.67	4762.68	6721.94	5589.57	3030.91	909.85	3872.6	8565.91	5347.02	8998.52	3597.3	5727.99	5184.61	4197.27	2034.47
gi|224109088	1	1	37.68	SUCCINIC SEMIALDEHYDE DEHYDROGENASE family protein	Populus trichocarpa	B9HYB6	0043167 : ion binding; 0016491 : oxidoreductase activity; 0000166 : nucleotide binding; 0048037 : cofactor binding	0009536 : plastid	0008152 : metabolic process; 0050896 : response to stimulus; 0006520 : cellular amino acid metabolic process; 0051276 : chromosome organization; 0055114 : oxidation-reduction process	329	2926.57	4400.07	2789.8	5507.85	5618.54	7221.42	4851.82	3535.14	3276.85	3921.39	2655.94	1224.78	4676.26	6568.67	5404.38	3950.87	1967.02	2963.98	86060.9	94197.7	165454	160681	196293	174264	77890.6	43504.3	87681.7	157413	81806.4	67613.6	44326.4	135413	104884	144398	26944.2	54095.7	95673.8	125654	76220.8
gi|224119952	1	1	38.49	hypothetical protein POPTR_0012s12880g	Populus trichocarpa	B9I466				350	67376.6	63631.1	71522.5	56507.6	67483.7	72925.7	35318.7	43796.5	38797.2	60122.5	61971.3	60258.5	40569.8	52709.4	89423.8	47050.3	38092.8	84437.9	81639.8	174195	179213	71688.2	193030	133409	56986.4	69172	26348.8	51108.4	72497	10693.3	169802	334367	302517	133659	31982.7	135577	5606.3	5503.38	5440.68
gi|224121954;gi|115487950;gi|147782177;gi|15242753;gi|212721116;gi|225425838;gi|225456268;gi|227202772;gi|238007116;gi|242053767;gi|242083260;gi|242083266;gi|255627603;gi|293336155;gi|297738377;gi|302805809;gi|307136105;gi|326496737;gi|326517593;gi|357160378;gi|357477153;gi|388510628;gi|414881272;gi|449440574;gi|449469623;gi|460387035;gi|474111832;gi|474238993;gi|475572848;gi|475620614;gi|5021762…	3	3	123.08	hypothetical protein POPTR_0012s09720g	Populus trichocarpa	B9I3N9	0000166 : nucleotide binding; 0001882 : nucleoside binding; 0043167 : ion binding; 0016740 : transferase activity		0006793 : phosphorus metabolic process; 0006139 : nucleobase-containing compound metabolic process; 0009117 : nucleotide metabolic process	376	32980.9	44162.7	57964.3	40560.3	41681.8	34654.2	16016.6	41893.6	28611.8	37078.5	49738.9	16642.5	41561.1	55315.6	58187.8	40708.6	43931.2	60783.5	130989	112100	170827	164508	170360	129926	818325	209985	1.31979e+06	535277	990886	258494	88580.6	219115	158039	478785	102684	56036.8	700766	391345	715632
gi|2246422	2	1	240.36	PR protein	Solanum lycopersicum	O24025		0005576 : extracellular region		237	9891.53	5310.12	7699.85	7044.05	5351.62	8259.97	13139.7	12045	2829.73	10057.7	6806.45	15591.5	10272.9	7510.5	7080.44	6638.5	5364.72	7006.36	11232.6	21093.7	29331.7	16502.1	38780.5	29308.4	17425.9	7382.82	20317.3	30544.2	28916.1	9801.51	7224.71	27053	16438.9	33483.6	3501.73	12964.2	25492.9	13739.1	12120.8
gi|224927;gi|102139745;gi|102139977;gi|104763696;gi|109389998;gi|110224742;gi|115439621;gi|115775;gi|115777;gi|115778;gi|115780;gi|115781;gi|115782;gi|115785;gi|115786;gi|115789;gi|115792;gi|115795;gi|115798;gi|115802;gi|115804;gi|115805;gi|115806;gi|115807;gi|115808;gi|115810;gi|115811;gi|115812;gi|115820;gi|115825;gi|116780878;gi|116781997;gi|116782415;gi|116784226;gi|116785674;gi|116785761;gi|…	3	1	155.92	protein 1B,chlorophyll binding	Solanum lycopersicum	Q1EPK5	0046906 : tetrapyrrole binding; 0043167 : ion binding	0009521 : photosystem; 0016020 : membrane; 0009579 : thylakoid; 0009536 : plastid	0006464 : cellular protein modification process; 0006091 : generation of precursor metabolites and energy; 0015979 : photosynthesis	561	0	1977.9	5228.37	6884.79	2848.42	1789.84	584.43	4230.19	9347.41	16436.7	3409.62	562.911	4411.05	11558.3	6183.34	11607	1203.96	1360.65	92962.9	74082.8	84493.8	123938	126421	115849	39242.6	133677	60866.9	133022	87120.6	47123.6	44022.9	43628.7	48042.7	97936.2	6146.7	81569.6	10380.4	4814.98	6857.11
gi|224994856	1	1	28.27	putative plasma membrane intrinsic protein PIP family member 1 aquaporin	Cedrela odorata	D3GGJ6	0005215 : transporter activity	0016020 : membrane	0006810 : transport	559	5292.67	4952.15	3066.93	5388.26	800.231	801.907	6510	12055.2	10036.1	0	2414.32	8852.76	3501.52	0	1000.76	5089.75	4877.23	0	4389.14	8423.56	7281.86	5948.78	12099.7	9346.89	4569.7	6459	7146.48	9782.99	6141.87	8315.05	1578.45	34097.5	7694.61	23718.6	2356.51	4154.44	54055.2	96762.5	95086.4
gi|225452646;gi|115444081;gi|116783326;gi|116792499;gi|116793488;gi|147801593;gi|147843426;gi|147856741;gi|147856944;gi|15227692;gi|15232095;gi|195654455;gi|21593146;gi|21593236;gi|224111390;gi|224133388;gi|224589274;gi|225464146;gi|226505062;gi|226529713;gi|242044822;gi|242051587;gi|255549858;gi|255635473;gi|255639691;gi|289064676;gi|289064678;gi|289064680;gi|289064682;gi|289064684;gi|289064692;…	2	1	95.05	PREDICTED: protein SEC13 homolog	Vitis vinifera	A5AEQ0				183	15877	23966.7	20524.7	23847.6	22151.1	28304.4	11913.8	11235	9984.15	16940.8	16712.2	14637.9	17145.4	14645.6	16776.2	16915.8	7991.72	24847	2898.65	2885.28	7691.8	4920.73	1754.35	6062.68	7890.24	4357.43	21188.9	5786.17	6328.74	14686.2	0	0	0	0	0.00859973	268.682	3701.89	0	2779.71
gi|225468186	1	1	66	PREDICTED: peroxidase 17	Vitis vinifera	F6HRN8	0016491 : oxidoreductase activity; 0016209 : antioxidant activity; 0046906 : tetrapyrrole binding; 0043167 : ion binding	0005737 : cytoplasm; 0005576 : extracellular region	0032501 : multicellular organismal process; 0032502 : developmental process; 0008152 : metabolic process; 0040007 : growth; 0050789 : regulation of biological process; 0050896 : response to stimulus; 0055114 : oxidation-reduction process	340	5284.42	11149.3	10115.1	4624.13	7672.45	5823.21	10249.8	6121.8	4850.39	4233.14	3842.51	2590.88	460.376	3807.86	6796.83	7649.65	7612.5	16757.5	319.127	759.228	459.952	1650.99	3243.71	165.549	435.894	1896	1127.23	1854.97	3992.41	3428.36	760.442	1907.69	2160.16	2151.94	1696.36	578.364	84420.1	70601.3	83941
gi|226505164;gi|115447985;gi|125540715;gi|147827008;gi|225426621;gi|297742425;gi|356504252;gi|357137062;gi|359806789;gi|388519995;gi|449452196;gi|473969902;gi|475478774;gi|502146839;gi|514731223;gi|565440745;gi|566162650;gi|567192826;gi|571444596;gi|573920192;gi|586722685;gi|587849730;gi|590675328;gi|593263758;gi|604341344;gi|643721584;gi|657386780;gi|657386781;gi|657995877;gi|658022465;gi|659074…	2	2	62.92	hypothetical protein	Zea mays	B4FTN5				597	11112.4	9583.81	16435.3	5003.38	13730.7	10852.1	3469.35	2559.59	5643.65	10565.4	2442.27	2394.89	11336.7	9334.65	8589.14	15849.2	3734.01	14718.2	8484.98	9530.4	11872.4	5842.3	11233.4	6847.74	9692.5	4050.31	9919.24	12784.8	8870.41	5561.89	4756.71	13315.8	10489	13810.1	2328.2	5908.67	5310.49	6261.42	4489.23
gi|226531880	2	2	97.99	LOC100283788 precursor	Zea mays	B6TLU5				227	205010	319854	843502	91824.7	112685	276510	288245	359019	331817	116328	204123	389268	101664	124888	194247	81709.5	57234	230288	2575.58	6434.18	4972.95	3208.07	9779.05	9268	1810.46	2906.23	4745.17	9925.9	7154.03	5694.88	1884.68	6104.43	2627.87	2975.09	697.36	3339.17	4697.72	1598.33	416.462
gi|227346	1	1	36.31	protein phosphatase 2A	Solanum lycopersicum					159	640.775	1994.13	2484.94	2310.19	2586.32	1355.5	522.766	1355.02	1204.81	1532.86	1600.89	666.463	395.989	2311.11	5463.55	4938.93	813.207	1202.35	2965.08	8072.61	11301.9	3266.85	6201.22	5256.04	0	9082.06	5137.76	1999.79	1676.6	749.994	1016.37	4404.21	5482.7	490.845	0	445.373	521.918	0	0
gi|22748331	1	1	41.61	Hypothetical protein	Oryza sativa Japonica Group	Q8H814				479	3255.95	2707.42	3615.47	1161.33	2964.72	1712.8	4054.57	956.646	736.096	1823.85	461.822	204.821	4613.62	6092.43	6328.55	6384.34	3613.6	3714.98	64337.2	83987.3	92079.1	89021.9	109117	90001.4	39729.4	46154.5	75862.4	77797.1	96044.2	59989.1	78161.1	129993	72502.6	101858	29857.9	120945	48050.1	30059.2	23205.6
gi|230922;gi|170328;gi|665517008	5	1	260.24	Chain S, Crystal Structure Of The Unactivated Form Of Ribulose-1,5-Bisphosphate Carboxylase(Slash)oxygenase From Tobacco Refined At 2.0-Angstroms Resolution	Solanum lycopersicum	P69249	0004497 : monooxygenase activity; 0016829 : lyase activity; 0016491 : oxidoreductase activity; 0005515 : protein binding	0009536 : plastid	0043094 : cellular metabolic compound salvage; 0008152 : metabolic process; 0015979 : photosynthesis; 0055114 : oxidation-reduction process	412	3741.93	7342.4	3752.1	2933.55	10861.7	18200.3	67852.7	83589.7	3609.38	68705.6	40266.3	24785	92889.6	94030	64907.8	20714.5	29161.5	52431.4	2180.73	3689.21	3299.94	2212.27	3980.57	3435.84	3587.19	1055.42	1539.93	1558.68	664.845	200.446	327.827	4088.99	1003.11	1901.11	698.098	1861.19	235.812	0	204.862
gi|2341028;gi|108706090;gi|125584853;gi|145354583;gi|148466462;gi|149392315;gi|159481307;gi|168004133;gi|168004682;gi|168022174;gi|168022308;gi|17369866;gi|195620934;gi|218192055;gi|218192056;gi|226493013;gi|255078342;gi|302759366;gi|302851946;gi|303283132;gi|308812388;gi|330318710;gi|357438569;gi|388515747;gi|413924089;gi|413924090;gi|413934080;gi|413939451;gi|413956981;gi|470107295;gi|502168571…	2	2	153.17	Strong similarity to 60S ribosomal protein L17 (gb|X01694). EST gb|AA042332 comes from this gene	Arabidopsis thaliana	O22686	0005198 : structural molecule activity	0005840 : ribosome; 0030529 : ribonucleoprotein complex	0006412 : translation	329	37210.3	21430.8	25917.5	24426.6	30807	11456	152814	35840	60323	16875.1	50339.5	60785.8	1590.31	3301.3	8931.92	247.89	883.404	1766.87	5937.59	5893.21	7439.23	16224.2	18258.7	11396.2	16781	4138.07	29769.3	21537.7	14932.1	37980.5	7324.99	9231.36	3588.64	13637.3	5866.15	16027.7	252816	457314	209864
gi|23534609	2	1	126.29	manganese superoxide dismutase	Medicago sativa	Q8H1L8	0016209 : antioxidant activity; 0016491 : oxidoreductase activity; 0043167 : ion binding		0008152 : metabolic process; 0050896 : response to stimulus; 0055114 : oxidation-reduction process	317	0	0	0	0	0	0	6196.87	2293.92	0	0	0	0	2445.19	2007.26	0	0	634.609	0	24237.7	33857.9	38712.2	26030.3	31945.9	32153.5	24641.9	16260.9	34840	20917.6	26259.8	21730.3	15462.3	18270.5	13361.7	17077.8	9223.1	22205.3	26844	26414.8	32858
gi|237662969	2	2	93.09	chitinase	Capsicum chinense	C5IDR3	0016787 : hydrolase activity		0008152 : metabolic process; 0005975 : carbohydrate metabolic process; 0043170 : macromolecule metabolic process; 0006807 : nitrogen compound metabolic process; 0009057 : macromolecule catabolic process	322	16062	18505.2	16661.9	31456.1	20801.6	28650.7	15024.7	20119.2	13615.9	17473.9	12583.8	32809	26465.2	55196.5	27947.2	42917.5	15274	26614.3	16342.8	16773.4	71847.9	22791.1	69296.8	34710.5	15927.5	1192.4	4956.71	14172	5582.14	2482.73	19146.8	57218.8	45815.9	32458.5	16823.4	17742.8	20097.3	6642.14	3401.91
gi|242068519	1	1	41.52	hypothetical protein SORBIDRAFT_05g018080	Sorghum bicolor	C5Y2P7	0016787 : hydrolase activity	0009536 : plastid	0008152 : metabolic process; 0006081 : cellular aldehyde metabolic process; 0009117 : nucleotide metabolic process; 0051186 : cofactor metabolic process; 0006091 : generation of precursor metabolites and energy; 0015979 : photosynthesis; 0005976 : polysaccharide metabolic process; 0009059 : macromolecule biosynthetic process; 0042440 : pigment metabolic process; 0044255 : cellular lipid metabolic…	573	0	21.4995	207.774	0	0	0	0	0	0	0.0328779	0	509.528	0	0.000675553	0	0	0	0	653368	728497	686713	1.05423e+06	1.25231e+06	1.53314e+06	380358	337162	487787	730418	691280	785647	277567	594556	424911	502896	127433	798636	565137	328393	310958
gi|24634964	9	1	604.52	ribulose-1,5-bisphosphate carboxylase/oxygenase large subunit	Hemiptelea davidii	Q8HUZ8	0043167 : ion binding; 0016829 : lyase activity	0009536 : plastid	0008152 : metabolic process; 0015979 : photosynthesis	579	144972	136832	184634	151465	126033	155994	79372.7	46951.9	77499.5	136274	87407.1	89704.7	92792.1	135963	169476	201889	44932	165238	47703.7	77807.2	106547	79818.1	116583	84988.8	72386.1	51805.7	73327.8	70368.2	101666	72584.3	51411.9	97053.2	62213.7	75251	24638.3	91474.2	982779	3.41227e+06	1.99203e+06
gi|2492490	6	1	281.92	RecName: Full=14-3-3-like protein	Nicotiana tabacum	Q41246	0005515 : protein binding			339	4317.31	2143.55	4766.89	2899.26	4232.38	3036.36	3019.78	271.303	2726.54	4457.07	1070.71	2003.52	3483.59	6908.02	9104.7	10339.5	7608.53	1519.41	6376.05	13211.6	7966.49	10025.8	6670.82	9126.03	5324.44	12982.7	14636.7	9562.88	9244.96	6057.33	661.974	4014.77	1692.13	3847.08	0	360.04	931.784	1889.28	5901.71
gi|2492504;gi|110289141;gi|11265361;gi|115450773;gi|145340922;gi|147782460;gi|15231775;gi|15232776;gi|159476808;gi|168031055;gi|168034023;gi|168037127;gi|168048981;gi|168049525;gi|168058314;gi|18414193;gi|209865725;gi|218184617;gi|223974185;gi|224133614;gi|224140199;gi|225436524;gi|225440045;gi|225456951;gi|242036895;gi|242036965;gi|242039557;gi|242042265;gi|255070161;gi|255540583;gi|255556934;gi…	7	7	296.72	RecName: Full=Cell division cycle protein 48 homolog	Capsicum annuum	Q96372	0000166 : nucleotide binding; 0001882 : nucleoside binding; 0043167 : ion binding; 0016787 : hydrolase activity		0008152 : metabolic process; 0007049 : cell cycle	249	30830.6	24615.7	53616	49855	65376.7	64423.8	17203.5	5895.83	14567.6	31244.9	6244.58	2913.95	21821.8	34280.8	63942.6	59688.4	22108.2	13584.6	19302.9	26963.4	18265.1	19132.8	31604.2	29213.1	18851	21633.2	27520	20723.4	17884.4	23084.4	12464.7	30134.5	8648.04	22626.5	6426.8	18534.6	31286.9	26120.8	21846.7
gi|2492519	1	1	60.15	RecName: Full=26S protease regulatory subunit 7; AltName: Full=26S proteasome AAA-ATPase subunit RPT1; AltName: Full=26S proteasome subunit 7; AltName: Full=Regulatory particle triple-A ATPase subunit 1	Spinacia oleracea	Q41365	0000166 : nucleotide binding; 0001882 : nucleoside binding; 0043167 : ion binding; 0016787 : hydrolase activity	0005737 : cytoplasm; 0000502 : proteasome complex; 0005634 : nucleus	0009057 : macromolecule catabolic process; 0019538 : protein metabolic process	168	5859.02	2716.09	5120.8	4878.89	4740.15	6907.02	4257.27	99.3679	2885.56	2033.21	1709.97	1146.66	5984.34	4244.39	5832.94	6426.27	2938.23	7042.13	2775.21	3111.48	2889.84	4796.99	5805.15	4512.73	1634.44	1710.93	3045.64	5166.61	4367.97	2287.98	1300.9	3341.88	3690.95	6372.11	1764.51	2990.29	2483.66	1135.3	1913.67
gi|2494076;gi|115476618;gi|122221237;gi|147766064;gi|164414441;gi|168025157;gi|169807676;gi|194700982;gi|19880027;gi|217075002;gi|222640638;gi|224141947;gi|225430350;gi|242079295;gi|255565005;gi|255572440;gi|255579880;gi|29367371;gi|356500643;gi|356563928;gi|356600113;gi|356600149;gi|357147909;gi|357437219;gi|357480129;gi|357480131;gi|357480133;gi|388510138;gi|388512439;gi|3913711;gi|413922369;gi…	4	4	163.33	RecName: Full=NADP-dependent glyceraldehyde-3-phosphate dehydrogenase; AltName: Full=Glyceraldehyde-3-phosphate dehydrogenase NADP(+); AltName: Full=Non-phosphorylating glyceraldehyde 3-phosphate dehydrogenase; AltName: Full=Triosephosphate dehydr	Solanum lycopersicum	P93338	0016491 : oxidoreductase activity	0005737 : cytoplasm	0008152 : metabolic process; 0055114 : oxidation-reduction process	321	115275	96170.8	123900	178174	151099	146108	81451.5	87242.3	145015	137457	113545	87571.2	125290	155900	195384	167423	67928.7	242448	12068	21177.2	13962.1	18477.6	18424.5	16560	4936.1	7823.68	4235.66	12514.5	16152.4	11578.4	3595.14	20862.2	12467.4	13594.3	2070.99	9205.84	7266.82	7291.28	3612.85
gi|2500047;gi|11139272;gi|115441255;gi|115448167;gi|115461462;gi|115461719;gi|115464117;gi|115481936;gi|116781190;gi|118483169;gi|118489670;gi|15223288;gi|15224134;gi|15226453;gi|15231849;gi|15234191;gi|15451551;gi|159473581;gi|162458198;gi|16348;gi|168016920;gi|168038586;gi|168059949;gi|168068108;gi|194466197;gi|194698730;gi|195643974;gi|195656231;gi|195656261;gi|215768858;gi|21593570;gi|2159553…	4	4	224.41	RecName: Full=Soluble inorganic pyrophosphatase; AltName: Full=Pyrophosphate phospho-hydrolase; Short=PPase	Solanum tuberosum	Q43187	0043167 : ion binding; 0016787 : hydrolase activity	0005737 : cytoplasm	0006793 : phosphorus metabolic process	333	136800	153052	136336	178875	179676	214791	89865.2	74531	48729.9	110619	87182.9	60955.7	95773.8	122541	158465	139713	56395.2	141497	692701	1.37849e+06	2.0963e+06	1.86679e+06	881686	1.05231e+06	627354	1.40145e+06	549819	1.54974e+06	769724	879637	241205	637067	411557	622138	488910	607180	1.18526e+06	738494	1.97892e+06
gi|2501578;gi|15224470;gi|15240972;gi|154259498;gi|168004247;gi|168019502;gi|168052084;gi|168062143;gi|21617922;gi|225434584;gi|297823699;gi|326525218;gi|351723277;gi|45477162;gi|470116159;gi|470133451;gi|527188892;gi|527191157;gi|565460570;gi|565474014;gi|567169287;gi|567214005;gi|567864842;gi|568870686;gi|586715814;gi|595826611;gi|595826640;gi|629083009;gi|641848015;gi|657957214;gi|657985400;gi…	2	2	58.02	RecName: Full=Probable pyridoxal biosynthesis protein PDX1; AltName: Full=Ethylene-inducible protein HEVER	Hevea brasiliensis	Q39963	0003824 : catalytic activity; 0016829 : lyase activity		0008152 : metabolic process; 0006081 : cellular aldehyde metabolic process; 0006725 : cellular aromatic compound metabolic process; 0006793 : phosphorus metabolic process; 0006807 : nitrogen compound metabolic process; 0046483 : heterocycle metabolic process; 0051186 : cofactor metabolic process; 0006766 : vitamin metabolic process	419	9941.84	11002.2	14002.4	10952	13952.8	14930.9	7284.13	10971.8	9847.3	15236.3	9922.18	5325.28	11625.9	11857.6	13485.4	11987.9	4626.86	12867.2	3969.21	977.579	0	999.67	6457.53	3765.45	0	0	811.371	717.269	0	0	0	149.463	384.959	0	166.384	2668	880.98	375.859	0
gi|2511568	1	1	41.56	multicatalytic endopeptidase	Arabidopsis thaliana	Q9XI05	0008233 : peptidase activity; 0016787 : hydrolase activity	0005737 : cytoplasm; 0000502 : proteasome complex; 0005634 : nucleus; 0005773 : vacuole; 0016020 : membrane	0005975 : carbohydrate metabolic process; 0006082 : organic acid metabolic process; 0006091 : generation of precursor metabolites and energy; 0009116 : nucleoside metabolic process; 0009117 : nucleotide metabolic process; 0051186 : cofactor metabolic process; 0065003 : macromolecular complex assembly; 0006508 : proteolysis; 0009057 : macromolecule catabolic process; 0009404 : toxin metabolic proc…	261	12870.8	17107.5	12492.8	11546.6	17359.3	14340.2	12610.6	10292.9	8725.81	15902.8	9415.12	8068.05	13549.4	15630.2	12947.9	17349.4	10748.7	15479.3	138075	242889	305139	204092	366382	289072	16949.8	51472.4	37230.2	30879.9	48840.6	8693.45	136265	224673	154289	139060	44448.2	137646	28345.4	9681.03	8069.4
gi|2511576;gi|115462469;gi|14594921;gi|195626826;gi|195628532;gi|195642050;gi|217072416;gi|217074222;gi|219362877;gi|226503297;gi|227204261;gi|242047976;gi|2511570;gi|255570177;gi|30688785;gi|339777225;gi|357125970;gi|357134356;gi|357504315;gi|388498812;gi|388503582;gi|449449445;gi|474094655;gi|475568809;gi|514745473;gi|514776369;gi|514785641;gi|567193443;gi|567908697;gi|567908699;gi|568860969;gi…	2	2	125.66	multicatalytic endopeptidase	Arabidopsis thaliana	Q7DLS1	0008233 : peptidase activity; 0016787 : hydrolase activity	0005737 : cytoplasm; 0000502 : proteasome complex; 0005634 : nucleus	0065003 : macromolecular complex assembly; 0043094 : cellular metabolic compound salvage; 0006508 : proteolysis; 0009057 : macromolecule catabolic process; 0009404 : toxin metabolic process; 0006082 : organic acid metabolic process; 0044255 : cellular lipid metabolic process; 0055114 : oxidation-reduction process	136	25631.6	22949.2	22024.7	36550.3	24842.7	30024.6	26579.7	16244.9	19865.8	25168.4	19825.3	17526.5	23678.9	27807.9	28858.9	31659.6	16217	30485.9	39248.4	60865.7	63449.9	65794.9	64567.2	86360.2	29199.1	27963.2	49302.6	70319.4	52708.4	50961.1	31282.8	64248.3	54054	57450.8	15808.1	67149.7	28712.2	27882.9	17339.4
gi|254798560	1	1	70.39	glutathione S-transferase	Arachis hypogaea	C7F8A3	0016740 : transferase activity		0008152 : metabolic process	480	24428.5	25824.2	18858.4	23518.4	27115.6	26823.5	18142.9	14055.8	16739.8	19013.6	18238.1	28383.1	28081.5	35537.3	22066.9	21759.6	8596.91	29074.3	6819.81	7222.31	7845.76	5332.44	6640.57	7085.67	2724.69	4495.59	4162.37	4926.82	5540.61	5358.19	3947.49	8426.15	5871.82	6126.66	5320.22	7357.11	7544.05	7447.3	1234.66
gi|255078568	1	1	40.1	predicted protein	Micromonas sp. RCC299	C1E8B6				152	865.618	695.432	819.672	1560.47	1214.91	842.261	285.603	681.394	965.639	1173.81	666.797	1326.45	1293.19	694.152	1451.37	1198.97	1326.16	2290.84	73386.9	96668.4	157448	107299	241954	120422	54385.1	60224.9	133606	185102	162440	103420	112765	324398	284324	284070	114661	126944	181100	67383.9	60612
gi|255079872	1	1	17.29	predicted protein	Micromonas sp. RCC299	C1EA10	0016740 : transferase activity; 0000166 : nucleotide binding; 0001882 : nucleoside binding; 0043167 : ion binding		0006793 : phosphorus metabolic process; 0006464 : cellular protein modification process	395	116790	64744.6	12825.8	1891.92	590.337	6919.76	1.86347e+06	460488	128492	6239.89	6461.85	4565.55	637076	426739	18747.7	54539.9	367071	5936.8	4780.07	11579.1	14775.1	4139.44	8273.75	5383.91	842.819	13383.1	8322.2	4202.9	9517.81	4053.49	2712.15	10927.3	7421.01	5870.68	5856.67	5082.97	13845.6	16622.3	31592.8
gi|255083875	1	1	41.25	predicted protein	Micromonas sp. RCC299	C1FH65				383	104843	101903	82593.7	72021	66157.8	136046	183905	88876.8	120434	200016	81768.5	120972	135880	420982	183194	100910	274810	80082.3	18130.1	21886.2	20073.8	17092.9	21646.5	21825.9	36756.3	16807.9	23380.5	23519	23807.3	19266.2	15188.9	34612.9	20770.9	26756.5	7453.37	20087.2	20081.1	29877.9	25695.4
gi|255088269	1	1	46.15	predicted protein	Micromonas sp. RCC299	C1EHK9				203	3315.5	2885.75	3432.68	2223.05	2789.02	2298.68	2091.93	842.342	2058.07	2220.4	1426.12	742.394	3263.62	6104.05	3469.84	4553.02	1249.16	2179.15	304226	328317	389579	674118	772586	507080	353379	506418	624150	723799	574216	780447	139685	340773	234909	444820	151450	411390	500537	139707	201910
gi|255088960	1	1	23.89	predicted protein	Micromonas sp. RCC299	C1EID3	0003676 : nucleic acid binding			471	308.476	222.168	23.8575	0	0	30.8038	3056.75	658.137	0	0	0.0165943	74.5161	327.361	1650.49	0	0	1365.91	0	4462.52	4168.07	6407.86	8489.81	12392.1	12059.8	4154.9	3072.3	5709.39	11996.9	4906.97	5955.95	3303.93	11597.8	6211.59	11681.3	2386.65	6249.61	6601.92	7550.69	4587.05
gi|255538634	1	1	54.48	cytochrome P450, putative	Ricinus communis	B9R7T9	0003824 : catalytic activity; 0043167 : ion binding; 0000166 : nucleotide binding; 0048037 : cofactor binding; 0051540 : metal cluster binding; 0016491 : oxidoreductase activity		0055114 : oxidation-reduction process	665	265313	290551	211894	721243	489536	346576	1.03728e+06	1.14369e+06	947245	1.9075e+06	875131	630634	1.04624e+06	1.17388e+06	1.16423e+06	781506	3.30427e+06	601163	12959.4	26602.4	31954.2	14208	28630.4	25496.2	12591.9	34286.7	55949.4	65982.2	69292.6	24003.3	17113.5	55048.3	47392.3	44720.3	14976.5	27381.1	116730	183155	110142
gi|255542318	1	1	84.51	conserved hypothetical protein	Ricinus communis	B9REQ3	0016491 : oxidoreductase activity	0005575 : cellular_component	0050789 : regulation of biological process; 0065008 : regulation of biological quality; 0055114 : oxidation-reduction process; 0006662 : glycerol ether metabolic process		43025.8	47985.6	52975.1	40310.8	56438.8	55533.2	29060.7	33263.7	40748.3	37930.4	38231.6	48536.9	37455.2	16642.5	34910.1	42499.3	20162.2	61636.4	757.316	4063.92	761.402	1978.48	1101.48	1217.66	16986.1	8434.18	2682.72	808.287	590.999	1095.05	5400.48	19925.3	256.484	2524.25	2143.43	506.948	110347	188195	165008
gi|255542844;gi|224122988;gi|356505785;gi|356529274;gi|356556046;gi|356564581;gi|356572940;gi|357511775;gi|449454044;gi|449490863;gi|460398809;gi|470117953;gi|502113123;gi|555433460;gi|565357610;gi|566168895;gi|566185454;gi|566185456;gi|566188463;gi|590644498;gi|590644502;gi|590644509;gi|593331079;gi|593782601;gi|593800600;gi|643708502;gi|657380292;gi|657992479;gi|658020424;gi|658040327;gi|659070…	4	1	173.56	importin alpha, putative	Ricinus communis	B9RFG6	0005215 : transporter activity	0005737 : cytoplasm; 0005634 : nucleus	0015031 : protein transport; 0051641 : cellular localization; 0006810 : transport		17443.2	16276.7	25768.3	12119	31817.5	24738.7	0	0	735.267	12992.7	1739.91	0	11413.4	25001.4	25402	21032.9	6462.69	17394.7	4701.73	9137.57	16738.7	13899.4	34679.4	29767.2	7189.67	20432.5	12757.8	29718.1	24788	52704.9	11157.2	95359.4	18847.5	97472.8	14348.5	16904.9	14355.7	51469.1	27411.1
gi|255543218;gi|115477547;gi|15292923;gi|18397278;gi|21592545;gi|224075451;gi|224285368;gi|225425272;gi|225456501;gi|242082049;gi|296085531;gi|297734516;gi|297818950;gi|297851412;gi|317106616;gi|356527475;gi|357148650;gi|449470277;gi|449526656;gi|470149448;gi|502127199;gi|527199784;gi|565478922;gi|565498552;gi|566148676;gi|567146530;gi|567855351;gi|567855357;gi|568868565;gi|573954798;gi|586766446…	3	1	147.3	glycyl-tRNA synthetase, putative	Ricinus communis	B9RG03	0016874 : ligase activity; 0000166 : nucleotide binding; 0001882 : nucleoside binding; 0043167 : ion binding	0005737 : cytoplasm	0006412 : translation; 0006520 : cellular amino acid metabolic process; 0016070 : RNA metabolic process	879	4969.24	4273.67	5553.2	4458.97	5367.99	4965.2	0	2765.13	2927.55	3319.23	2292.82	3381.67	4777.89	5511.14	6403.41	4395.34	2832.34	4334.92	5038.88	17829.6	19226.4	5126.36	13459.4	20159.7	7139.34	2230.44	23154.9	12214.2	22265.4	11445.8	4691.35	8578.78	15346.3	26281.6	675.981	9302.66	7633.37	6687.32	5660.09
gi|255548890	1	1	36.32	hypothetical protein RCOM_0923760	Ricinus communis	B9RP32	0005215 : transporter activity	0016469 : proton-transporting two-sector ATPase complex	0006811 : ion transport; 0006818 : hydrogen transport; 0009116 : nucleoside metabolic process; 0009117 : nucleotide metabolic process	379	251.89	19829.9	19236.7	7962.47	18026.8	3346.13	2263.38	4886.68	11141.1	14418.4	18049.6	37559.5	34939.9	73302.8	61861.8	50636.4	26945	14502.2	2229.28	1950.15	0	0	0	0	14402.4	3828.05	917.514	0	0	182.682	5152.92	5798.14	220.614	0	5172.92	0	660.902	1783.59	3638.31
gi|255554981;gi|116782562;gi|116785248;gi|116793926;gi|18391291;gi|187372954;gi|187372986;gi|21595178;gi|217314619;gi|225444379;gi|297849538;gi|388510250;gi|449454714;gi|470114114;gi|502119903;gi|566164461;gi|566204378;gi|567152945;gi|567913553;gi|568827271;gi|571493704;gi|571493706;gi|586642769;gi|587900115;gi|590625825;gi|595864034;gi|629111971;gi|643703725;gi|645236539;gi|6554196;gi|657405440;…	2	2	113.36	Xyloglucan endotransglucosylase/hydrolase protein A precursor, putative	Ricinus communis	B9RXQ9	0016787 : hydrolase activity; 0016740 : transferase activity	0005576 : extracellular region; 0005618 : cell wall	0008152 : metabolic process; 0005976 : polysaccharide metabolic process; 0005975 : carbohydrate metabolic process; 0044085 : cellular component biogenesis; 0045229 : external encapsulating structure organization	480	86680.9	119048	104705	102088	88500.2	79731.9	53209.7	96052.7	78236.5	80001.1	56432.3	56520.5	72149	70262.9	62883	62698	29296.3	71967.9	66473.4	89392	67945.9	80005.7	47270.1	55584.5	81280.5	84440.4	171206	75283.2	102398	86078.1	19089.2	33095.9	16370.8	18244.5	2580.31	23787.9	15512.6	11146.6	15657.2
gi|255555359	1	1	22.33	conserved hypothetical protein	Ricinus communis	B9RYD2				432	81666.6	92498.6	83466.5	86651.4	63260.7	88619	315336	162351	264911	124007	429524	701999	27872.2	30156.2	17943.4	28641.7	9561.11	31775.1	32656	52009.6	57528.6	36462.6	38426	32431.3	23215.6	30665.5	36360.7	28023.8	34722.3	42851.6	12242.8	31838.6	36929.7	20490.7	7682.11	21785.6	32271.9	25817.4	32457.8
gi|255556288;gi|115435706;gi|115462185;gi|119866035;gi|119866037;gi|125525213;gi|125525217;gi|126572488;gi|13752560;gi|13752562;gi|147818271;gi|15217478;gi|194705094;gi|217074772;gi|218196127;gi|224125002;gi|224128392;gi|225431871;gi|225437493;gi|225450549;gi|225450645;gi|226498804;gi|226502742;gi|242089597;gi|255542930;gi|255548535;gi|255556460;gi|2959322;gi|297843718;gi|326525144;gi|33337497;gi…	4	1	186.17	importin alpha, putative	Ricinus communis	B9RZK9	0005215 : transporter activity	0005737 : cytoplasm; 0005634 : nucleus	0015031 : protein transport; 0051641 : cellular localization	948	24434.3	25427.9	56576.2	16849.2	50915.8	44787.3	20392.1	3904.75	10246	31424.6	3898.81	3576.71	40213.3	59835.9	66023.9	66439.9	29333.7	30926.6	295750	593850	648034	490553	491111	465268	176421	232619	263593	299107	415995	243200	271001	586715	413504	552075	96292.4	447713	185759	95650.2	58738.6
gi|255587362;gi|115482724;gi|15234129;gi|194691172;gi|194697158;gi|20257845;gi|20257861;gi|20257865;gi|20257883;gi|20257891;gi|209778973;gi|21068893;gi|211909305;gi|212721052;gi|21593167;gi|218184817;gi|219888045;gi|222613078;gi|223947773;gi|224117218;gi|224126713;gi|242039231;gi|242074784;gi|255646733;gi|2598163;gi|266742;gi|293337123;gi|297803358;gi|356517168;gi|367067529;gi|414584768;gi|414584…	2	2	105.66	short-chain dehydrogenase, putative	Ricinus communis	B9T7M6	0016491 : oxidoreductase activity		0008152 : metabolic process; 0055114 : oxidation-reduction process	284	773.892	358.763	414.663	492.082	559.878	0	29190.6	3539.23	797.94	0	0	0	3850.52	6450.15	333.294	0	2435.99	63.5845	5694.81	7042.05	3755.71	4362.53	3392.08	3172.28	3567.11	4259.22	3504.18	2620.62	2146.11	1888.98	779.366	3515.86	932.199	1988.41	261.038	1665.78	516.025	456.322	1099.82
gi|255591092	1	1	22.45	conserved hypothetical protein	Ricinus communis	B9TB17				317	104173	68360	60476.9	26114.3	43806.4	60263.8	37033.3	31279.8	34748.9	35937.5	38571.7	56472	33673.6	37334.1	40366.6	23943.7	17955.4	50227.8	186984	180080	179330	223567	278852	208014	118611	94954.4	141974	258112	190136	147190	133133	331337	168098	304814	80881.6	202599	308044	310877	269549
gi|255615590	1	1	38.64	conserved hypothetical protein	Ricinus communis	B9TN68				483	3171.76	5210.05	3541.33	3296.23	5745.19	6538.73	8286.16	8046.93	6473.94	5725.71	4964.6	8254.99	9272.53	7237.4	6292.84	7090.62	4047.42	5428.86	15009.1	23014.9	59927.8	26830.1	95984.5	51406.2	28474.9	46013.9	55671	61499.4	69892.1	30972.5	64366.1	133265	40838.6	70944.1	19983.1	48312	4376.46	2849.56	4123.43
gi|257222622;gi|115474739;gi|116785818;gi|12484052;gi|147811922;gi|168020049;gi|217075382;gi|224114211;gi|255626831;gi|297735891;gi|302782832;gi|334188389;gi|341865452;gi|351720697;gi|351720734;gi|351721985;gi|356517247;gi|356543333;gi|357452533;gi|359496220;gi|359496232;gi|359496238;gi|388492454;gi|388497574;gi|388503348;gi|388511685;gi|388517581;gi|388520279;gi|470114574;gi|502077532;gi|5020775…	7	4	470.13	benzoquinone reductase	Nicotiana benthamiana	C9DFB8	0000166 : nucleotide binding; 0043167 : ion binding; 0048037 : cofactor binding; 0016491 : oxidoreductase activity		0006351 : transcription, DNA-templated; 0050789 : regulation of biological process; 0055114 : oxidation-reduction process	480	283134	320857	245042	423071	319217	379691	203258	350665	322557	355847	367146	386943	393224	409352	319605	263564	341451	733831	45620	90712.7	162600	60029.6	106448	59071.4	39206.2	29869.8	31645.2	103108	20096	14126.8	92421	215873	143479	155524	49542.7	78457.3	191654	110913	105595
gi|262317019;gi|262316965	7	1	468.74	glyceraldehyde-3-phosphate dehydrogenase	Manihot maracasensis	D0R8W0	0016491 : oxidoreductase activity		0055114 : oxidation-reduction process	215	26214.3	26262.2	16558.6	20652.8	28850.8	28244.7	26122.7	30049.5	28170.3	20723.4	18039.9	27156.1	21147.9	27353.2	11232.6	24353.5	15463.5	23308.5	6603.04	14515	19612.3	11724.9	11813	17239.1	4834.05	7885.3	11140.5	18075.2	14634.9	9643.27	6529.43	26035	23861.7	18166.6	5556.65	12976.4	4139.85	1872.06	870.602
gi|26454605;gi|3912949;gi|44917147;gi|44917149;gi|4689238;gi|4689244;gi|527207711	8	3	416.45	RecName: Full=14-3-3 protein 1	Solanum lycopersicum	P93206	0005515 : protein binding			615	21236.1	20566.9	36200.8	25290.4	40976.7	10655.3	9756.69	6929.41	17947.1	36392.5	10328.6	3098.16	16453.1	58526.9	41356	64303.5	60515.8	4916.68	80518.1	111766	107298	96767	113268	133495	68114.4	75096.5	108050	105090	87383.2	86400.5	69816.1	142561	74835.9	90968.9	36710.5	96487.5	103945	99842.9	82719.2
gi|266463;gi|115435934;gi|118481841;gi|125525379;gi|212275278;gi|224138722;gi|225440013;gi|226509807;gi|242052615;gi|255556974;gi|28974492;gi|297741617;gi|3021506;gi|302798328;gi|302815309;gi|308171600;gi|326506572;gi|356533248;gi|356548329;gi|357148997;gi|357465471;gi|363806591;gi|388508430;gi|388513195;gi|413952817;gi|449451022;gi|473878848;gi|473888752;gi|502121975;gi|502132919;gi|502132922;gi…	2	2	98.28	RecName: Full=3-isopropylmalate dehydrogenase, chloroplastic; Short=3-IPM-DH; Short=IMDH; AltName: Full=Beta-IPM dehydrogenase; Flags: Precursor	Solanum tuberosum	P29696	0043167 : ion binding; 0016491 : oxidoreductase activity; 0000166 : nucleotide binding; 0048037 : cofactor binding	0009536 : plastid	0006520 : cellular amino acid metabolic process; 0006082 : organic acid metabolic process; 0044238 : primary metabolic process; 0045333 : cellular respiration; 0055114 : oxidation-reduction process	328	25694.3	34429.5	28025.6	28211.7	38347.4	20174.4	16138.3	34570.7	50796.3	34880.1	69261.6	6902.37	79222.6	104020	51682.7	72904.8	64331.1	56611.5	0	4990.07	1386.91	1882.32	1270.66	1573.84	878.976	3077.98	2244.9	480.997	0	340.411	667.188	9585.02	2654.61	463.969	199.834	1555.26	0	543.732	382.562
gi|27228078	1	1	31.84	xyloglucan endotransglycosylase precursor	Populus tremula x Populus tremuloides	Q8GZD5	0016787 : hydrolase activity; 0016740 : transferase activity	0005576 : extracellular region; 0005618 : cell wall	0008152 : metabolic process; 0005976 : polysaccharide metabolic process; 0005975 : carbohydrate metabolic process; 0044085 : cellular component biogenesis; 0045229 : external encapsulating structure organization	636	6513.51	6961.31	12943.5	7625.15	5271.54	8448.83	7768.24	11434.4	7973.11	10303.2	9748.8	7814.42	19788.1	21541.8	21201.7	20913.2	6372.54	16146.3	85406	118873	125534	121537	139890	170360	46707.6	43634.1	103414	110646	117301	121789	45656.4	91553.5	80568.5	149507	24742.9	110751	63200.5	46326.8	31065.4
gi|27463709;gi|115449199;gi|116787286;gi|147836469;gi|1483563;gi|15224101;gi|15235762;gi|15235763;gi|15983519;gi|166202131;gi|18652402;gi|217074370;gi|224088276;gi|225445867;gi|227206320;gi|238013218;gi|242066822;gi|255077458;gi|255576991;gi|293332992;gi|297743644;gi|297798874;gi|297798876;gi|297825355;gi|2980774;gi|2980775;gi|303271379;gi|303275540;gi|32401908;gi|326519046;gi|326529121;gi|334184…	15	12	1004.83	neutral leucine aminopeptidase preprotein	Solanum lycopersicum	Q8GZD8	0008233 : peptidase activity; 0043167 : ion binding; 0016787 : hydrolase activity	0005737 : cytoplasm; 0044464 : cell part	0019538 : protein metabolic process; 0006508 : proteolysis	442	903798	1.06884e+06	990408	1.17849e+06	1.0678e+06	1.1472e+06	909672	784337	1.07243e+06	1.03895e+06	1.08375e+06	1.01179e+06	1.22021e+06	1.05706e+06	1.11931e+06	1.15374e+06	950353	1.5024e+06	51886.5	82856.4	95876.8	65937.9	85420.4	85898.1	36258.2	54537.9	56269.2	86992.8	77500.8	71471.5	42103.7	109107	118195	76865.6	21519.3	85800.4	47528.5	40452.6	29490.6
gi|27883937	1	1	27.87	phosphoribosylformylglycinamidine synthase	Glycine max	Q84XV9	0003824 : catalytic activity; 0016874 : ligase activity		0009117 : nucleotide metabolic process	805	811.319	624.377	928.544	684.795	1321.5	959.234	3207.87	811.267	532.19	1107.65	560.634	214.726	2279.4	3176.52	2412.62	1976.79	2833.35	1176.47	3179.05	2200.78	5258.15	2685.87	4636.31	3140.47	2179.18	195.316	2663.6	4457.07	1061.48	1703.11	2053.24	7610.43	7009.74	9606.27	3162.18	1208.21	5176.94	2967.54	1707.51
gi|28207683	1	1	25.27	Erwinia induced protein 1	Solanum tuberosum	Q84XG7				488	14055.5	8064.87	10072.1	14077.6	13439.9	4379.89	4206.03	16013.1	7312.8	12522.6	13152.6	7333.64	4386	2458.27	3630.8	7354.69	11483.4	10662.5	7883.31	13867.7	12348.4	3255.82	5980.42	5500.21	5204.37	12579.2	22216	13079.8	10161.6	6528.63	4156.45	5284.96	2700.76	9800.89	252.646	5110.76	2545.23	1537.9	1432.12
gi|2821961	1	1	31.99	spermidine synthase	Arabidopsis thaliana	O48661	0003824 : catalytic activity; 0016740 : transferase activity; 0005515 : protein binding	0016020 : membrane	0032501 : multicellular organismal process; 0032502 : developmental process; 0009308 : amine metabolic process; 0006520 : cellular amino acid metabolic process; 0006790 : sulfur compound metabolic process; 0002376 : immune system process; 0044419 : interspecies interaction between organisms; 0050896 : response to stimulus; 0065008 : regulation of biological quality; 0045229 : external encapsulati…	390	5839.55	4661.63	4213.45	5069.25	5322.85	1338.6	3977.65	5408.44	8873.19	10246.3	6032.47	6524.38	2793.9	6005.62	5021	7540.13	4925.79	3802.5	127526	135564	160787	89947.4	149619	164624	140392	138387	112407	243018	111417	132921	111822	387518	172366	124777	149593	69870.1	88247.9	63988.4	122148
gi|284055610;gi|350536739;gi|460367609;gi|565357130;gi|565357132;gi|565357140;gi|67043517	10	6	610.59	Chain A, Crystal Structure Of The Plant Subtilisin-Like Protease Sbt3	Solanum lycopersicum	O82777	0008233 : peptidase activity; 0016787 : hydrolase activity		0006508 : proteolysis	398	20720.3	21467.7	13951.4	23676.2	20684.8	26824.7	170538	15804.4	146936	49462.5	180420	278756	8158.51	7644.63	14226.1	15742.3	11647.7	20305.6	9451.17	22484.3	28967.4	15738	21065.9	13190.8	4427.92	7451.84	13784.7	12234.5	12314.9	14461.5	4240.44	13362.3	13462.3	15935.3	4941.81	14953.1	10544.1	15436.9	7975.44
gi|2853219	1	1	39.65	glutathione transferase	Carica papaya	O49821	0016740 : transferase activity		0008152 : metabolic process	422	596.101	1001.5	235.209	0	0	0	31367.6	6079.31	884.62	0	1294.05	600.093	0	7689.24	0	455.469	297.198	0	21370.9	25649.4	28812.4	24539.1	36940.5	37290.9	15632.2	12626.2	14590.2	18805.1	21950.4	17824.7	13686.3	32049.2	18787.3	25111.1	8516.28	21734	13500.8	12846.9	10015.9
gi|290750630;gi|108864048;gi|108864049;gi|108864053;gi|115484401;gi|116786793;gi|1168411;gi|118487506;gi|118487575;gi|118489181;gi|118489355;gi|126571484;gi|14334740;gi|166203461;gi|1781348;gi|18399660;gi|195634659;gi|217072476;gi|218155;gi|21913294;gi|223018643;gi|223975775;gi|224077927;gi|224105301;gi|224285887;gi|225427768;gi|22633;gi|226492201;gi|227202816;gi|227464396;gi|242084936;gi|2555814…	9	2	542.66	plastidic aldolase	Catharanthus roseus	F1AHC9	0016829 : lyase activity; 0003824 : catalytic activity		0005975 : carbohydrate metabolic process; 0006082 : organic acid metabolic process; 0006091 : generation of precursor metabolites and energy; 0009116 : nucleoside metabolic process; 0009117 : nucleotide metabolic process; 0051186 : cofactor metabolic process	473	28901.2	34809.7	35209.1	24440.2	28603.1	32854	46741.5	34504.4	29524.7	36295.3	24326	25251.6	53266.7	72244.1	59244.8	52515.4	42454	57269.3	504204	582864	600568	815497	841782	888598	376221	517180	703541	752188	712841	643115	647597	1.11697e+06	748313	822879	485111	925753	717244	552319	635062
gi|29367487	1	1	60	putative 2-dehydro-3-deoxyphosphooctonate aldolase	Oryza sativa Japonica Group	Q84P87	0003824 : catalytic activity; 0016740 : transferase activity	0005737 : cytoplasm	0008152 : metabolic process	485	5498.54	3857.03	2624.77	5768.03	6109.95	6093.54	4142.42	1351.96	3637.27	3206.22	5437.33	3654.68	3091.12	4057.36	15651	6909.48	2338.39	3585.05	5935.98	16037.6	19948.3	20308.3	17419	18029.7	5870.87	5212.57	8989.96	7828.99	10095.5	6978.12	3513.62	10601.5	12560.1	8125.56	1871.33	6371.16	6509.2	3629.29	1711.64
gi|29539111	6	1	424.91	allergen Len c 1.0102	Lens culinaris	Q84UI0	0045735 : nutrient reservoir activity			412	254407	300225	1113.83	0	333.019	0	106181	0	1709.03	0	919.94	443.448	1.49592e+06	24160.5	29254.7	743.325	2.4618e+06	2201.5	32297.2	42326.8	54277.3	51499.9	49116.4	58168	14282.1	11602.8	17237.8	41428.3	30941	8651.69	13014.7	38466.7	23581.7	50573.5	10886.8	27235.5	63188	43581.5	21967.9
gi|297798312	1	1	21.18	armadillo/beta-catenin repeat family protein	Arabidopsis lyrata subsp. lyrata	D7MBQ3		0044464 : cell part	0007154 : cell communication; 0050789 : regulation of biological process; 0050896 : response to stimulus; 0008150 : biological_process; 0015031 : protein transport; 0051641 : cellular localization; 0061024 : membrane organization; 0051179 : localization	450	43125.6	45080.7	59207.2	45763.7	33739.1	31293.8	37062.7	43782.3	33724	21624.2	47260.8	47553.9	12386	21025.9	25387.2	17992.9	5674.43	28215.5	7782.04	10620.3	9586.8	8493.91	8810.57	5608.71	0	6234.37	3677.49	5184.55	4592.51	2214.41	6276.21	8731.09	8950.77	11200.5	1793.48	6084.49	2078.86	2130.14	1147.49
gi|297799290	1	1	38.96	hypothetical protein ARALYDRAFT_913848	Arabidopsis lyrata subsp. lyrata	D7MEK2	0003676 : nucleic acid binding; 0000166 : nucleotide binding	0005737 : cytoplasm	0000375 : RNA splicing, via transesterification reactions		8411.47	9976.44	8492.03	3567.01	8921.99	5423.75	10985.1	5969.35	4253.45	5355.93	2784.76	3231.13	11596.7	14315.4	11945.9	7843.37	7032.24	8455.59	0	0	503.362	0	0	0	576.247	0	0	589.885	0	0	426.868	738.928	0	559.774	0	0	21363.4	20494.8	19091.1
gi|297818738	1	1	28.65	hypothetical protein ARALYDRAFT_347406	Arabidopsis lyrata subsp. lyrata	D7LPC4				393	58790.2	38407.5	32623.9	50628.8	45058	31492.2	27984.6	20522.2	29501.3	27490.5	25840.9	34329.8	32972.9	27616.8	31666.2	42281	8191.26	40438.2	8138.4	19366	12642.4	15269.8	8095.46	7631.16	6501.22	4259.36	3261.02	4973.4	5667.26	4903.08	0	4444.8	505.563	746.797	0	0	604.166	0	0
gi|297818770	1	1	51.92	predicted protein	Arabidopsis lyrata subsp. lyrata	D7LM80				461	520.563	787.817	1054.56	461.387	877.079	998.115	428.437	589.173	605.886	790.899	604.833	544.807	0	0.672571	348.414	533.274	0	394.679	9314.22	46684.5	30520	19149.2	67123	30747.4	4442.67	12948.6	29978.1	28800.8	30026	24386.5	12206.3	113444	26387	72976.4	17801.1	80240.6	29810.2	32953.4	14776.3
gi|297842273;gi|217072212;gi|297801162;gi|310772392;gi|565490361;gi|567149891;gi|567887190;gi|568865309;gi|641848906;gi|641848907;gi|641848909;gi|641848910;gi|641848911;gi|674251345	3	1	134.21	hypothetical protein ARALYDRAFT_476670	Arabidopsis lyrata subsp. lyrata	D7KSM3	0042277 : peptide binding; 0043167 : ion binding; 0016209 : antioxidant activity; 0016491 : oxidoreductase activity	0016020 : membrane	0050896 : response to stimulus; 0009404 : toxin metabolic process; 0055114 : oxidation-reduction process; 0006464 : cellular protein modification process	351	3515.75	828.112	0	0	0	0	39792.7	9335.24	2414.55	74.8754	0	0	11232.3	10949.6	132.164	336.263	11985.7	0	3928.36	5314.61	4183.23	7128.3	5244.72	7722.95	2907.99	1192.73	6595.56	3952.39	5923.7	2884.18	1903.17	5471.97	3526.9	4300.78	1370.26	3382.14	141236	514197	245179
gi|30013665	1	1	48.4	putative chloroplast thiazole biosynthetic protein	Nicotiana tabacum	Q84QE4			0050896 : response to stimulus; 0006725 : cellular aromatic compound metabolic process; 0006766 : vitamin metabolic process; 0006790 : sulfur compound metabolic process; 0006807 : nitrogen compound metabolic process; 0046483 : heterocycle metabolic process	744	7645.15	16209.2	6135.82	20745.6	5929.14	8193.71	3206.85	7945	7513.6	13377	8098.28	12016	5379.3	1591.88	14249.6	15353.4	2138.01	9218.03	13829.8	21525.7	20760.7	15074.6	19221.3	24082.8	11352.2	17527.2	17816	16011.6	18785.8	20095.5	5631.13	11366.6	9000.71	9097.38	1916.52	15823.2	11347.7	5980.22	11987.3
gi|30013681	1	1	25.86	Avr9/Cf-9 rapidly elicited protein 284	Nicotiana tabacum	Q84QD6	0003824 : catalytic activity; 0016787 : hydrolase activity; 0043167 : ion binding		0006464 : cellular protein modification process; 0006793 : phosphorus metabolic process	175	9489.33	6855.41	11848.3	5956.51	7799.29	6782.76	6322.87	7388.97	9481.3	3749.28	6139.43	13338.6	9044.83	6202.88	4396.89	9241.72	1802.88	6672.86	2335.52	5349.16	3906.29	3053.62	6293.5	6762.93	5979.58	5793.13	6324.49	5725.71	4921.82	7017.25	5465.26	7973.31	4844.88	6587.79	1682.15	4316.95	7941.35	10802.2	8085.34
gi|300265;gi|115448989;gi|115450273;gi|125541318;gi|125542121;gi|212275400;gi|223973319;gi|224105855;gi|225429228;gi|226500540;gi|242033945;gi|255554571;gi|2654210;gi|2654212;gi|27476086;gi|293332225;gi|296084626;gi|296088081;gi|297798080;gi|30691626;gi|326497543;gi|326523037;gi|356521247;gi|356524786;gi|356549495;gi|356554826;gi|357120971;gi|357137895;gi|357476131;gi|359496771;gi|399940;gi|41393…	6	2	279.7	HSP68=68 kda heat-stress DnaK homolog Lycopersicon peruvianum=tomatoes, Peptide Mitochondrial Partial, 580 aa	Lycopersicon peruvianum	Q6Z7L1	0000166 : nucleotide binding; 0001882 : nucleoside binding; 0043167 : ion binding; 0005515 : protein binding		0006457 : protein folding	587	19290.3	14219.6	18085.3	15828.9	20918.7	22561.7	13124.9	13483.4	16316.9	20053.5	19680.6	29019.7	18867.5	26628.8	20682.2	16766.5	14327.1	23619.1	0	0	0	0	231.978	0	0	530.096	1172.5	403.522	828.461	1182.47	0	0	0	0	0	0	11288.7	8266.9	10903.4
gi|302765799	1	1	25.99	hypothetical protein SELMODRAFT_407767	Selaginella moellendorffii	D8R6P2				584	20128.6	15240.5	20916.9	9776.09	24491.6	19106.6	39799.9	7009.47	8250.41	19250.7	3924.94	4105.69	28164.6	34854.4	26485.9	34226.8	14114	22541.5	21648.5	33430.8	39485.8	29562.1	46905.9	39746.9	11422.6	10497.4	15028.9	28003.7	24820	7886.59	19734.6	43086.9	33670.2	31635.7	6834.13	31995.7	5589.48	3030.65	6054.75
gi|302787194	1	1	37.63	hypothetical protein SELMODRAFT_415579	Selaginella moellendorffii	D8RWK4				464	8560.43	7129.81	5891.54	3585.8	5382.06	10436.6	10388	8737.42	4567.1	12530.5	4241.65	14279.6	11660.5	10949.5	10157.8	3336.53	12240.2	3500.54	5140.05	18978.4	12631.3	10690.7	7427.1	9781.68	12270.8	9798.65	25303.3	10532.5	12274.9	5855.74	2822.46	4501.5	4725.55	4442.4	539.874	4703.32	3960.31	3452.93	3813.45
gi|302835818	1	1	20.64	hypothetical protein VOLCADRAFT_120749	Volvox carteri f. nagariensis	D8TSH8				404	0	394.552	484.505	685.12	36.3625	70.8109	1304.5	0	0	622.966	0	0	0	0	1272.66	1766.84	63.5203	9.09752	156377	139458	157606	289653	255592	181091	93923.1	97942.7	266576	175584	188458	166520	38564	29283.7	30742.2	82349.3	22414.8	53131.4	58570.4	20189.3	23341.7
gi|302840630	1	1	46.89	hypothetical protein VOLCADRAFT_92484	Volvox carteri f. nagariensis	D8TZS5				322	276583	222223	211288	205610	200869	290427	222211	130413	173504	244832	159715	207860	188744	210720	201984	215803	128603	277394	7860.16	23628.1	17331.3	13136.9	9652.49	9760.57	14343.7	16233.1	27693	19443.9	23006.7	20108.5	7433.36	10595.3	7763.07	9853.37	2322.78	7576.08	3905.12	2271.26	2958.21
gi|302852496	1	1	20.36	hypothetical protein VOLCADRAFT_98865	Volvox carteri f. nagariensis	D8UGH3				376	0	16.9956	254.703	662.955	144.273	735.431	1108.05	1192.23	236.517	0	870.617	2810.3	2279.96	743.082	0	144.391	0	674.335	18229.6	24845.2	26928.2	16063.1	18399.1	28790.5	15967	13581.1	23745.7	26170.6	19351.8	20996.9	7483.77	23501.1	15733.4	21409.6	4101.42	16977.3	11288.1	8833.72	4328.29
gi|302853963	1	1	23.17	hypothetical protein VOLCADRAFT_99762	Volvox carteri f. nagariensis	D8UIK9				325	97205.6	66876.8	34190.7	38440.8	64345	44252.2	55958.4	51290.3	72692.6	33332.1	57377.5	40921.8	49316.1	55778	29426.9	27113	7131.19	38170.8	796272	777992	771623	724531	838071	548305	1.2581e+06	1.24014e+06	2.18279e+06	1.2681e+06	1.26027e+06	1.14512e+06	416102	986141	533093	645938	197908	408047	482010	306292	585096
gi|303272631	1	1	29.88	predicted protein	Micromonas pusilla CCMP1545	C1MIJ4	0043167 : ion binding			246	274048	459129	457587	188627	201435	184219	290570	604101	340995	261637	352529	298329	241428	236255	244443	226654	276911	292927	126101	168818	133091	95071.7	107482	119815	100689	118788	197090	106360	119074	106583	29647.2	45465	39537.3	49912.1	10909.1	68030.3	26175.6	17653.2	26435
gi|303282193	1	1	15.05	predicted protein, partial	Micromonas pusilla CCMP1545	C1MXF7				450	166382	311049	248932	122635	94543.5	122010	186209	363491	157296	120005	154504	155014	123063	133834	120741	100920	140600	205170	1311.15	4203.72	13039.7	8135.76	12633.9	1966.27	33768.8	10065.8	12978.9	7243.32	10284.5	5993.54	14312.8	99925.1	35545.4	25677.6	28336.2	8090.06	339032	418978	353970
gi|303285276	1	1	19.88	inner dynein arm heavy chain 1-alpha	Micromonas pusilla CCMP1545	C1N2S6	0000166 : nucleotide binding; 0001882 : nucleoside binding; 0043167 : ion binding; 0016787 : hydrolase activity; 0003774 : motor activity	0005856 : cytoskeleton; 0043234 : protein complex	0008152 : metabolic process; 0006928 : movement of cell or subcellular component	731	150420	157943	349522	196625	158411	167921	416728	337255	352154	241410	349053	481378	175052	24956.3	66786.2	105767	146068	119572	624160	960194	1.06008e+06	1.0131e+06	954719	1.31185e+06	1.21002e+06	756449	1.21309e+06	902348	958186	1.30994e+06	524109	1.33146e+06	864877	830765	604667	996632	1.62711e+07	1.97635e+07	2.21781e+07
gi|303289851	1	1	38	predicted protein	Micromonas pusilla CCMP1545	C1N865	0016740 : transferase activity; 0000166 : nucleotide binding; 0001882 : nucleoside binding; 0043167 : ion binding		0006464 : cellular protein modification process; 0006793 : phosphorus metabolic process	766	688.026	2430.91	7765.73	7676.6	6022.72	4721.28	3935.66	2887.38	4588.39	10042.5	1907.34	1455.55	75.3744	4393.23	11477.7	17080.6	677.729	113.956	3279.37	10057.3	15629.7	4654.24	9529.76	4039.38	2564.94	4105.37	8177.2	22119.3	6754.63	2900.57	10373.5	21624.6	21953.9	38785.2	13176.8	7776.02	10929.7	13748.3	5839.33
gi|303844;gi|110740927;gi|115444197;gi|1170506;gi|1170508;gi|1170511;gi|118482639;gi|12381896;gi|145332383;gi|145349088;gi|14594802;gi|147779854;gi|147779855;gi|147834872;gi|148907401;gi|148910547;gi|15010552;gi|15082008;gi|15218574;gi|15221761;gi|159466510;gi|162458395;gi|162462542;gi|168011049;gi|168026095;gi|168037666;gi|168063959;gi|168069329;gi|18400210;gi|18419627;gi|19698881;gi|21555870;gi…	4	4	228.32	eukaryotic initiation factor 4A	Oryza sativa Japonica Group	P35683	0000166 : nucleotide binding; 0001882 : nucleoside binding; 0043167 : ion binding; 0003676 : nucleic acid binding; 0004386 : helicase activity; 0016787 : hydrolase activity		0006412 : translation	447	103065	89593.5	76488.9	65332.9	111967	77418.8	56495.5	46160.9	63935.6	75011.8	75155.8	56819.1	153478	158484	95279.7	147149	106425	89207.5	1581.84	2166.43	2416.46	2967.64	4112.07	3186.2	612.507	1432.62	1459.32	3917.49	1402.96	1560.97	1034.72	3834.46	1759.71	2876.92	589.058	2749.86	1218.2	1686.88	0
gi|30580325;gi|207059704;gi|351723011;gi|379996386;gi|381218036;gi|406352542;gi|460372065;gi|502152860;gi|502152862;gi|543176592;gi|571531892;gi|586770376;gi|590704977;gi|593785739;gi|604333305;gi|604343847;gi|82581136	3	1	191.28	RecName: Full=Caffeoyl-CoA O-methyltransferase 1; AltName: Full=Trans-caffeoyl-CoA 3-O-methyltransferase 1; Short=CCoAMT-1; Short=CCoAOMT-1	Nicotiana tabacum	O24144	0016740 : transferase activity; 0043167 : ion binding		0006725 : cellular aromatic compound metabolic process; 0019748 : secondary metabolic process; 0008152 : metabolic process	543	15457.5	2172.13	853.314	17846.6	10553.8	26265.7	0	928.412	3639.26	3294.97	2340.18	22722.6	996.262	0	0	3196.81	1122.92	10963.3	4679.85	1335.4	3013.93	2822.13	1074.38	1018.31	2109.98	2146.48	5991.55	3127.69	2380.46	2608.43	572.312	49.6979	321.188	1307.61	2401.8	713.832	29985.7	15322.2	20238.9
gi|306011991	1	1	81.94	peroxidase-like protein, partial	Picea sitchensis	E0Z9M4	0016491 : oxidoreductase activity; 0016209 : antioxidant activity; 0046906 : tetrapyrrole binding; 0043167 : ion binding	0005576 : extracellular region	0008152 : metabolic process; 0050896 : response to stimulus; 0055114 : oxidation-reduction process	446	10627.2	42972.5	24859.2	48437	19258.4	16349.1	7007.04	147880	22440.5	117725	39763.1	21193.1	11638.9	15980.3	13588.4	30562.7	70717.7	18621.4	27758.4	96474.7	120403	64683.3	88694.7	70421.6	49541.7	37097.6	73559.6	14979	59426.2	31896.5	9349.52	21756.7	17180.5	27990.3	12129.2	51306.7	12880.5	11701.7	23144.8
gi|306755789	1	1	48.02	RecName: Full=Putative heat shock protein 2 {ECO:0000250|UniProtKB:P84717, ECO:0000303|PubMed:18602030}, partial	Pseudotsuga menziesii	P85917		0005737 : cytoplasm		137	134329	137784	86150.1	109167	121269	156323	250118	192026	126221	283791	125080	136769	192443	477585	207255	135908	270753	98857.4	208486	329423	270295	391932	349683	392709	146678	252450	315111	355847	363983	328925	231768	450975	246065	244873	141911	583532	946917	1.3504e+06	1.28693e+06
gi|308798651	1	1	38.11	RAS signaling inhibitor ST5 (ISS)	Ostreococcus tauri					444	164911	172073	125315	95128.6	74957.2	158715	152743	126431	105019	218960	92378.5	172949	146810	189331	156412	101148	181025	61324.9	645.005	0	589.113	251.306	579.664	530.975	5483.18	1215.33	5749.8	2160.25	14417.1	82479.3	326.773	1765.4	272.513	66.2896	244.383	834.159	10715.6	3693.78	8616.99
gi|308810306	1	1	19.35	unnamed protein product, partial	Ostreococcus tauri					393	24539.4	17550.4	31458.5	18249.5	16417.6	18488.9	12978.3	12453.9	7587.42	10870.5	15299.4	12692.6	12184.3	12240.8	12640.8	11730.1	7688.43	14314	37767.9	71314.8	78821.8	60700.7	69798.2	80549.3	32307.4	40655.3	52041.5	69236.3	67393.3	78226.8	31237.6	77608.3	51737.8	58558.3	16722.5	80233.6	70512.2	84012.5	66108.9
gi|309256349	1	1	27.86	spindly	Helianthus annuus	E3TPZ4				250	157.002	4634.36	3032.3	99.3621	5459.1	4617.61	1206.14	0	1674.79	543.785	1144.32	2176.56	84.2803	309.391	4122.11	5273.01	0	0	67997.3	138083	160429	118419	182678	161850	102915	125387	224233	201500	286775	258939	170590	312179	175682	308285	74783.2	212654	117260	55042.5	53412.5
gi|31088232;gi|1236160;gi|1236162;gi|2493672;gi|2565307;gi|2565309;gi|269313500;gi|565347612;gi|767827	6	6	447.14	chitinase	Solanum lycopersicum	Q7Y0S1	0016787 : hydrolase activity		0005975 : carbohydrate metabolic process; 0043170 : macromolecule metabolic process; 0006807 : nitrogen compound metabolic process; 0009057 : macromolecule catabolic process	281	33278.7	26470.4	34509.6	27654.2	21914.3	21093.2	158209	48302.8	43551.9	57976.5	45975	160987	51882.5	62369.6	41863.6	28361.5	25640.1	25913.6	338457	347744	42615.1	19211.4	22013.7	27546.4	3.10403e+06	421873	125494	25791.1	64517.9	205295	646725	1.33112e+06	49409.2	54860.7	788873	16296	80047	358689	264862
gi|31126720	3	1	121.54	putative deoxyuridine triphosphatase	Oryza sativa Japonica Group	Q10FF9	0043167 : ion binding; 0016787 : hydrolase activity	0005737 : cytoplasm	0009117 : nucleotide metabolic process	345	315971	416092	296110	278221	315679	445313	441616	393636	318460	584030	283288	361340	503896	762671	443610	293673	749275	280136	26961.3	36229	49729.7	36757.5	63735.8	54496.8	21447.8	17504.3	24043.1	32160	21743.9	13810.6	17861.2	35312.1	33882.9	49147.8	9624.14	25999.3	19823	12023.9	9257.8
gi|311497228;gi|12744892;gi|333033761;gi|474174277;gi|604298820;gi|604298821;gi|658019075;gi|658019078;gi|658039250;gi|672192034	3	3	144.14	glyoxalase-I	Solanum tuberosum	E5LAF9	0016829 : lyase activity; 0043167 : ion binding		0008152 : metabolic process		71530.1	73401.7	69415.2	88559	88676.9	83508.1	40725.6	56431.7	36337.2	78512.6	63277.6	78220.6	75041.7	87411.4	75696.2	75723	33097.2	90389.3	300587	493442	266444	533520	530427	593484	252342	250550	469932	249656	315203	218014	101567	154040	87491.1	183906	39550.8	346590	141580	103301	129144
gi|312231911;gi|106879659;gi|110084293;gi|115461639;gi|115482882;gi|1168319;gi|12382765;gi|125532605;gi|149212487;gi|1498326;gi|1498330;gi|1498340;gi|1498346;gi|1498386;gi|1498390;gi|15229955;gi|15289940;gi|155964453;gi|1666234;gi|170280311;gi|172055388;gi|194580017;gi|197244661;gi|20329;gi|205686177;gi|212274479;gi|215272283;gi|218195938;gi|218195939;gi|222629907;gi|227069391;gi|231503;gi|255079…	15	1	970.3	actin 4	Ipomoea nil	E1ANS2	0000166 : nucleotide binding; 0001882 : nucleoside binding; 0043167 : ion binding			223	15882.7	23113	27940.9	10114.1	27666.5	19166.3	10765	8307.9	13581.6	15100.2	15109.3	7773.07	23262.5	41567	34600.8	16425.5	9520.9	25272.9	23563.9	27701.9	21745.5	27389.6	27159.3	26654	12293.6	13267.5	16082.8	18203.1	18602.3	24417.5	8981.52	44781.9	14094.4	20235	3359.72	19809.1	13431.6	7589.48	7672.63
gi|312231978	1	1	39.7	plastid thioredoxin M precursor	Nicotiana tabacum	E5L8B5	0016491 : oxidoreductase activity	0005575 : cellular_component	0050789 : regulation of biological process; 0065008 : regulation of biological quality; 0055114 : oxidation-reduction process; 0006662 : glycerol ether metabolic process	345	16389	20626.5	12657.6	19945.7	16819.3	16011	6840.17	10867.5	4335.75	12514.5	16292.7	13620.7	6099.61	18936.7	16193.5	14631.9	4983.01	11577	11411.5	11786.8	44178.9	13565.9	40425.6	25610.2	6018.29	18994.8	22646.1	51939	19387.2	9663.74	14854.4	21295.3	21965.6	67195.4	9745.87	55464.3	37618	13800.4	13022.3
gi|313586398;gi|108951293;gi|11134152;gi|116784499;gi|116787524;gi|118488035;gi|118489901;gi|119952178;gi|131382;gi|131386;gi|13926291;gi|147791852;gi|147855631;gi|148535013;gi|148908530;gi|149392519;gi|149392661;gi|152143640;gi|15230324;gi|15240013;gi|15451006;gi|157482871;gi|158562857;gi|15912247;gi|159473144;gi|161728799;gi|161728801;gi|161728805;gi|161728807;gi|161728809;gi|161728811;gi|16800…	8	2	396.81	chloroplast manganese stabilizing protein	Solanum tuberosum	E5LP98	0043167 : ion binding	0016020 : membrane; 0009521 : photosystem	0015979 : photosynthesis; 0006091 : generation of precursor metabolites and energy; 0050789 : regulation of biological process	328	150264	232965	307680	198850	167657	188238	55540.6	121263	121197	144002	153027	108725	200433	246609	267127	191178	168572	248975	572000	732304	741263	1.03573e+06	1.10612e+06	829719	1.39872e+06	743525	749042	835749	719496	850138	432071	1.0815e+06	534108	922143	303532	863128	547849	234960	294563
gi|316996023;gi|10800834;gi|111283605;gi|111283609;gi|111283615;gi|111283617;gi|111283619;gi|112253900;gi|11263;gi|113170490;gi|113197030;gi|113197031;gi|113197032;gi|114216030;gi|114216032;gi|114216034;gi|114216036;gi|114216038;gi|114216040;gi|114216042;gi|114216044;gi|114216046;gi|114216048;gi|114216050;gi|114216052;gi|114216054;gi|114216056;gi|114216058;gi|114216060;gi|114216064;gi|114216066;g…	6	5	294.92	ATP synthase F1 subunit 1 (mitochondrion)	Nicotiana tabacum	Q5M9V4	0000166 : nucleotide binding; 0001882 : nucleoside binding; 0043167 : ion binding; 0005215 : transporter activity; 0016787 : hydrolase activity	0005739 : mitochondrion; 0016469 : proton-transporting two-sector ATPase complex	0009116 : nucleoside metabolic process; 0009117 : nucleotide metabolic process; 0006810 : transport; 0006811 : ion transport; 0006818 : hydrogen transport	510	20327.6	21908.9	12986.2	27637.5	53467.6	24063.8	39543.6	32130	57334.7	67938	88753.9	19104.6	82758.5	156462	131139	115157	196292	54051.6	146701	255908	194392	335678	309796	250377	121283	124948	234878	195261	198930	233837	79696.6	207522	157458	292395	52469.5	248253	281350	56131.4	53443.1
gi|32400774	1	1	59.69	acidic ribosomal protein P2, partial	Triticum aestivum	Q7X729	0005198 : structural molecule activity	0044464 : cell part; 0005840 : ribosome; 0030529 : ribonucleoprotein complex	0006412 : translation	123	5184.42	6275.99	12353.7	4999.25	8873.48	7919.94	1926.91	2854.99	3848.35	6493.37	3196.09	1269.13	3683.82	6511.87	5341.5	3929.7	1086.28	3559.58	2794.96	4654.98	3927.18	2885.41	3696.3	4958.54	342.506	2686.78	3469.56	2938.25	4049.48	4121.53	1643.82	3223.64	3717.5	3919.58	674.886	4137.54	2958.65	1382.2	614.034
gi|32400865;gi|116778536;gi|145343552;gi|15232831;gi|162463939;gi|195618510;gi|195656443;gi|21902507;gi|255071185;gi|255559537;gi|2739219;gi|308806289;gi|3947725;gi|425856444;gi|527190877;gi|565461862;gi|565482478;gi|567158401;gi|567164270;gi|612387233;gi|633911609;gi|645224420;gi|658014509;gi|661882071;gi|661891636;gi|672109240;gi|674888915;gi|674891375;gi|674949078;gi|674952035;gi|693499282	3	2	143.47	S28 ribosomal protein, partial	Triticum aestivum	Q7X9K4	0005198 : structural molecule activity	0044464 : cell part; 0005840 : ribosome	0006412 : translation	444	122151	212521	294973	258895	235079	185415	165504	315348	415697	233125	401676	129875	190427	438375	249076	286361	372530	445030	9292.48	12713.5	15606	16301.3	18838.5	17891.3	4331.12	6301.41	11388.6	13769.7	13713.2	13923.4	6059.04	19151.6	9575.03	12120	1851.09	14336.7	3751.66	776.901	4189.8
gi|32482806	1	1	42.11	putative xyloglucanase inhibitor	Solanum tuberosum	Q7XJE7	0008233 : peptidase activity		0006508 : proteolysis	371	1509.04	2101.98	862.04	2597	1464.5	3691.6	0	2213.52	1797.74	0	2042.13	1111.71	1249.88	2053.36	4139.13	622.036	806.721	537.8	179.387	352.337	2065.85	337.961	480.985	1044.43	0	44.4292	0	1454.59	0	61.1867	425.062	1392.27	1423.14	454.49	0	546.191	0	0	97.3513
gi|32488449	1	1	41.69	OSJNBa0004N05.6	Oryza sativa Japonica Group	Q7XQ01				485	24621.5	21317	18198.3	18450.9	19760.6	21102.4	50934.8	23347	23933	23519	24014.2	22664.5	25769.9	31418.3	26978.5	28798.7	17933.6	25261	48872.6	87965	120025	125536	103246	124204	39140.5	59501.3	74947.4	59701.7	80969.2	75782.4	44241.2	129840	87898.5	88341.4	22715.8	118593	79191.7	37215.8	40241.8
gi|324963097	8	1	509.59	ribulose-1,5-bisphosphate carboxylase/oxygenase large subunit	Consolida divaricata	G0ZSG5	0004497 : monooxygenase activity; 0043167 : ion binding; 0016829 : lyase activity; 0016491 : oxidoreductase activity	0009536 : plastid	0008152 : metabolic process; 0015979 : photosynthesis; 0055114 : oxidation-reduction process; 0005975 : carbohydrate metabolic process	508	1179.95	2308.8	1865.66	2658.17	4162.25	1085.43	930.118	287.961	1987.53	3594.3	1697.82	1062.67	4068.73	6046.65	6928.23	9770.44	1906.05	6083.59	498702	683285	808155	1.03535e+06	903176	1.01636e+06	330190	515920	564816	751846	607646	493916	453152	907183	748998	882146	209431	846723	953039	793946	672011
gi|326489099;gi|1709692;gi|242076256;gi|344227181;gi|351720861;gi|358348959;gi|372864100;gi|460381119;gi|502133645;gi|567894996;gi|568846178;gi|587906367;gi|590669564;gi|593329104;gi|641850545;gi|643720732	2	1	91.4	predicted protein	Hordeum vulgare subsp. vulgare	F2E2G1	0016491 : oxidoreductase activity		0019538 : protein metabolic process; 0050896 : response to stimulus; 0055114 : oxidation-reduction process	365	2826.92	2295.66	4339.85	2110.79	3468.22	4580.9	1494.79	1430.34	2398.49	1731.24	3001.92	1980.32	452.206	1603.73	1775.33	1842.54	927.501	1858.35	3.30331e+06	4.02311e+06	4.27742e+06	4.15969e+06	5.18093e+06	5.77705e+06	2.80799e+06	3.13075e+06	4.39125e+06	5.4458e+06	4.92678e+06	3.85653e+06	2.26305e+06	4.36289e+06	2.94084e+06	4.6877e+06	1.40627e+06	4.54708e+06	5.25497e+06	3.14712e+06	3.26062e+06
gi|326498639	1	1	31.6	predicted protein	Hordeum vulgare subsp. vulgare	F2E4N3	0016740 : transferase activity; 0000166 : nucleotide binding; 0001882 : nucleoside binding; 0043167 : ion binding; 0016829 : lyase activity	0044464 : cell part	0009117 : nucleotide metabolic process; 0006464 : cellular protein modification process; 0006793 : phosphorus metabolic process; 0007154 : cell communication; 0050789 : regulation of biological process; 0050896 : response to stimulus	204	24795.9	13923.2	8727.75	10058.8	25222.2	20226.4	12395.4	3567.25	7468.39	17946.8	5662.39	9806.83	15994.7	14845.6	10805.6	14759.1	10374	19631	35651.1	71469.9	78498.4	98237.8	86626.7	69918.6	9818.38	29032.9	41115.5	69127.9	43766.8	18631.8	40942	94980.1	84146	92554.2	15265.1	103489	76122.8	95278.2	61456.1
gi|326504024;gi|1009710;gi|10121330;gi|1054821;gi|10732644;gi|115434660;gi|115452421;gi|115464407;gi|115464411;gi|115474257;gi|118390;gi|125524520;gi|125552671;gi|148537172;gi|149390939;gi|15234062;gi|15240423;gi|158512930;gi|158513193;gi|158513659;gi|1616787;gi|162457852;gi|162458702;gi|162462437;gi|167374781;gi|1706329;gi|17225598;gi|194707806;gi|195615506;gi|195644768;gi|19851524;gi|20268786;g…	2	2	66.51	predicted protein	Hordeum vulgare subsp. vulgare	F2E626	0003824 : catalytic activity; 0016829 : lyase activity; 0043167 : ion binding; 0019842 : vitamin binding; 0048037 : cofactor binding		0008152 : metabolic process	549	2468	1716.34	2596.3	4098.33	6222.31	2644.32	1968.95	1431.06	2838.35	8594.32	5413.62	1672.41	1350.64	1388.53	6563.15	4617.67	1636.06	507.293	6787.04	14777.8	16399.6	8394.33	12655.9	11555.2	5129.22	6686.42	11520.9	13402.7	11689.1	5389.6	10409.6	20352.2	17187	10842.2	4704.08	12328.3	7325.62	9054.2	7909.44
gi|326505660;gi|222637510	5	1	280.87	predicted protein	Hordeum vulgare subsp. vulgare	F2DK80	0003824 : catalytic activity; 0016491 : oxidoreductase activity		0005975 : carbohydrate metabolic process; 0055114 : oxidation-reduction process; 0006082 : organic acid metabolic process	480	0	0	0	380.654	0	0	0	0	0	228.853	0	0	262.479	0	15323.5	0	175.135	0	10731.8	14564.3	18448.1	9149.74	13064.4	10372.5	6912.28	3726.38	4267.1	7966.61	6221.83	4559.57	9658.34	15037.3	17824.1	19999.1	6282.16	20565.9	10373.1	6515.54	5054.98
gi|326910911	1	1	30.38	pathogenesis-related protein 1	Cucurbita pepo	F2YMM9		0005576 : extracellular region		507	3769.5	1532.23	10776	4450.29	10555	3397.95	8492.19	553.481	6415.86	7571.05	7204.21	19150.8	3834.63	10039	4037.21	6950.73	6575.6	2791.01	687966	619899	575733	398565	706348	625122	311673	253453	511519	554952	585327	585049	315495	556959	514284	509144	138914	645691	410921	263634	223782
gi|3319355	1	1	33.69	similar to chaperonin containing TCP-1 complex gamma chain	Arabidopsis thaliana	Q84WV1	0000166 : nucleotide binding; 0001882 : nucleoside binding; 0043167 : ion binding; 0005515 : protein binding	0005737 : cytoplasm	0006396 : RNA processing; 0042254 : ribosome biogenesis; 0006457 : protein folding	437	3721.83	3588.02	3987.74	4593.26	7130.95	7426.21	5181.32	2361.64	3666.99	4744.38	2801.56	462.965	6290.44	6305.95	5615.04	8791	3245.21	4177.74	7724.35	7209.36	2390.48	2688.16	2556.65	3094.4	133432	26916.7	3505.97	9187.82	1510.51	3331.9	59533.7	48539.4	5866.01	3321.21	18142.9	2936.53	7482.58	19796.5	53155.6
gi|332105893;gi|114217393;gi|565390429;gi|566212185;gi|587945283;gi|643732151	5	5	228.8	beta-galactosidase STBG2	Solanum lycopersicum	F4ZE23	0016787 : hydrolase activity; 0030246 : carbohydrate binding		0008152 : metabolic process; 0005975 : carbohydrate metabolic process	314	111256	102461	70859.6	85989	74523.7	90005.4	88101.6	52311.6	105932	51723.1	75107	93058.5	9440.59	25745	13035.4	49109.7	7739.77	39207.6	81918.6	115860	99812.1	75686.2	86040.6	58997	49919.9	124642	133324	102181	119077	137795	24254.4	144990	46871.5	77301.1	20695.6	87579.6	52146.5	54088.6	61797.8
gi|33327349	1	1	43.47	superoxidase dismutase	Solanum lycopersicum	Q7XAV2	0016209 : antioxidant activity; 0016491 : oxidoreductase activity; 0043167 : ion binding	0009536 : plastid	0008152 : metabolic process; 0050896 : response to stimulus; 0055114 : oxidation-reduction process	253	11979.3	9153.15	7570.14	10714.1	5015.94	7031.18	4291.25	5660.33	8704.87	7861.55	8251.64	8252.65	6644.87	8463.01	8131.59	10541.7	2649.96	7181.59	115.608	4758.1	3344.81	92.0488	5980.1	4775.93	870.392	0	1636.13	543.785	1134.46	1850.21	49.6751	340.85	3173.62	4899.07	0	0	3759.59	3840.19	1266.23
gi|3334200;gi|110742034;gi|121083;gi|134142800;gi|14596025;gi|147805324;gi|15225249;gi|15234036;gi|16604476;gi|17017275;gi|18086383;gi|186515763;gi|224088838;gi|225444934;gi|23306392;gi|255550796;gi|2565305;gi|296081662;gi|297738674;gi|297798656;gi|297825717;gi|304273262;gi|312281523;gi|349592189;gi|349592199;gi|356509819;gi|356514615;gi|356552354;gi|356564051;gi|357437449;gi|359476246;gi|4139161…	5	5	216.08	RecName: Full=Glycine dehydrogenase (decarboxylating), mitochondrial; AltName: Full=Glycine cleavage system P protein; AltName: Full=Glycine decarboxylase; AltName: Full=Glycine dehydrogenase (aminomethyl-transferring); Flags: Precursor	Solanum tuberosum	O49954	0003824 : catalytic activity; 0016491 : oxidoreductase activity	0005739 : mitochondrion	0006520 : cellular amino acid metabolic process; 0055114 : oxidation-reduction process		41689.7	50685.1	63957.4	62064.2	93223.5	92559.5	38094.3	21995.7	28175.1	74490.3	50016.3	25395.7	73902.4	90842.5	119160	100529	81663	154414	5918.25	11040.4	14257.2	19328.1	25040.6	28779.8	6842.83	12872.9	5587.97	10621	9287.49	65134.8	14065.2	34523.8	17840.2	47515.9	6227.8	13005.1	2923.08	9207.44	7361.4
gi|3334337;gi|108708142;gi|115453035;gi|115473931;gi|116787510;gi|117650685;gi|12230561;gi|12230565;gi|125662843;gi|12744890;gi|13274150;gi|13274154;gi|13431904;gi|13445918;gi|134616;gi|134621;gi|13751866;gi|140089382;gi|15131679;gi|15223944;gi|15238738;gi|159517163;gi|162462124;gi|162462586;gi|162463249;gi|168005768;gi|168016534;gi|168415025;gi|169244549;gi|170784983;gi|171854653;gi|17385628;gi|…	4	4	232.94	RecName: Full=Superoxide dismutase Cu-Zn 2	Solanum lycopersicum	Q43779	0016209 : antioxidant activity; 0016491 : oxidoreductase activity; 0043167 : ion binding	0005737 : cytoplasm	0008152 : metabolic process; 0050896 : response to stimulus; 0055114 : oxidation-reduction process	179	393512	398185	400021	436434	397823	441266	319581	303703	362755	320349	352561	392262	365962	468675	464803	437417	225017	394325	15810.8	7795.64	15405.8	17206.3	34554.8	9975.01	23008.7	17762.1	42716.1	41763.1	57419	27674.2	16993	41224.5	19195.1	46020.5	19825.9	11642.8	35191.2	15856.5	24113.5
gi|334187983	1	1	28.99	Trypsin family protein with PDZ domain	Arabidopsis thaliana	Q3E6S8	0008233 : peptidase activity; 0016787 : hydrolase activity		0006508 : proteolysis	290	6248.74	9597.42	5992.99	3948.81	8853.07	7593.16	3559.3	5807.33	8140.28	8017.79	6840.51	3162.03	12660.2	14193.4	13027.4	13083.3	5624.9	9181.06	30020.9	24327.2	21903.1	26580.5	37026	59504.1	17908.6	20004.9	31968.2	42749.9	37333.8	37896.1	11341.6	26919.5	18289.4	18670	6334.99	32542.3	19845.3	5648.55	18054.2
gi|33520433;gi|10441573;gi|15231828;gi|16604545;gi|20455195;gi|20663622;gi|2895510;gi|297834302;gi|350538995;gi|377824753;gi|37791079;gi|401834530;gi|411030552;gi|411030562;gi|449453403;gi|449523752;gi|565479156;gi|566149344;gi|566161307;gi|566256880;gi|567199292;gi|568214923;gi|572152979;gi|587875549;gi|590621367;gi|590621371;gi|595966378;gi|604301684;gi|6174912;gi|62320976;gi|62321746;gi|643724…	2	1	57.7	pectinesterase	Fragaria x ananassa	Q7XA93	0016787 : hydrolase activity	0005618 : cell wall	0008152 : metabolic process; 0045229 : external encapsulating structure organization	406	1665.57	1111.23	1061.2	1600.38	0	2425.38	4015.79	2033.33	5455.96	1969.55	3384.91	5840.56	0	696.842	1647.21	589.585	467.005	1557.19	35968.9	41301.1	77926.9	43027	95845	105600	17882	23997.4	20069.8	53937.7	26033.7	16674.7	53863.9	101040	48159	123227	31084.1	117214	81303.3	27606.6	27877.9
gi|34787358	1	1	23.52	tonoplast ABC transporter	Hordeum vulgare	Q75XV7	0000166 : nucleotide binding; 0001882 : nucleoside binding; 0043167 : ion binding; 0016787 : hydrolase activity		0008152 : metabolic process	580	27005.9	8628.04	9763.86	10446.4	9194.95	6424.38	28833.9	9836.35	37886	9318.65	13049.7	22016.1	3925.06	91.9	2047.1	4125.89	2224.3	3200.18	6067.85	8909.01	12454	8587.49	18356.3	15105.4	2747.46	1013.68	4920.5	7199.59	5519.6	1807.28	2550.43	12604.4	8105.96	8702.08	2607.08	8067.89	2798.01	1415.68	1079.66
gi|349731971;gi|328550431;gi|568214505	2	2	118.47	endonuclease 1	Solanum lycopersicum	G3XKQ7	0016787 : hydrolase activity; 0003676 : nucleic acid binding		0006139 : nucleobase-containing compound metabolic process; 0043170 : macromolecule metabolic process; 0006259 : DNA metabolic process; 0009057 : macromolecule catabolic process	466	3936.51	2810.25	6973.16	5311.69	1601.51	5861.7	10933.8	6052.68	21689.6	5786.17	6383.75	17276.7	0	0	0	0	0.0206918	337.885	23042.4	35950.9	36083.5	38127.3	75188.6	32405.2	27495.3	33747.9	50173.4	75500.6	63370.5	30742.9	25799.7	107949	49437.6	77899.7	37551.3	23601.6	55998.3	74086.9	56005
gi|350534424;gi|109659939;gi|116789165;gi|118486108;gi|147821009;gi|147840622;gi|149390669;gi|15242193;gi|195619190;gi|212721606;gi|218197851;gi|222635252;gi|22330456;gi|224077293;gi|224134627;gi|225453158;gi|225455661;gi|23397332;gi|24030222;gi|255539609;gi|255583411;gi|297605449;gi|297792499;gi|297838313;gi|302760521;gi|302825790;gi|350535657;gi|350539491;gi|356530913;gi|356533723;gi|356559893;…	8	7	491.6	fructokinase 3	Solanum lycopersicum	Q0ZBL1	0016740 : transferase activity		0006793 : phosphorus metabolic process	509	189008	357257	388332	219511	376267	300939	163832	158831	199081	277555	197234	151325	383973	440081	490074	408573	299955	479884	110647	239185	339389	184215	183657	194692	40080	87299.6	118399	144002	151708	92423.4	118136	271684	205662	177621	70060.1	197981	88412.8	60051.8	36151.1
gi|350534508;gi|1052973;gi|118481612;gi|118486221;gi|14423528;gi|15221364;gi|15221365;gi|15222962;gi|15224669;gi|158512869;gi|162460362;gi|168002782;gi|168007216;gi|168013274;gi|168019451;gi|168036275;gi|168053247;gi|168056670;gi|194466127;gi|195650763;gi|20271016;gi|20975618;gi|211906444;gi|21700777;gi|218189518;gi|224095668;gi|225433918;gi|23978579;gi|242059527;gi|242092540;gi|255541404;gi|2555…	26	17	2102.91	fructokinase-2	Solanum lycopersicum	Q42896	0016740 : transferase activity; 0000166 : nucleotide binding; 0001882 : nucleoside binding; 0043167 : ion binding		0005975 : carbohydrate metabolic process; 0006793 : phosphorus metabolic process; 0005976 : polysaccharide metabolic process; 0009059 : macromolecule biosynthetic process	381	1.11513e+07	8.37206e+06	6.59118e+06	1.16989e+07	1.24039e+07	1.39036e+07	9.77151e+06	7.8788e+06	7.74827e+06	9.80409e+06	8.71019e+06	9.18991e+06	8.23724e+06	6.18259e+06	5.67766e+06	9.8372e+06	6.45236e+06	1.34422e+07	103502	182386	174826	145308	215292	224472	99276.9	85687.5	133583	193059	138196	101513	80580.1	248209	140402	195566	73200.5	221830	192928	106711	92200
gi|350534548;gi|255645129;gi|308191651;gi|351724191;gi|356516563;gi|38232568;gi|388506980;gi|388512221;gi|388519683;gi|460368557;gi|460368559;gi|502110501;gi|502148510;gi|543176458;gi|565362151;gi|565400239;gi|567895218;gi|567895220;gi|568846342;gi|593328998;gi|593795280;gi|6015063;gi|641833631;gi|643720666;gi|657386696;gi|657386697;gi|657398504;gi|657398505;gi|657398506;gi|661898578;gi|674810494…	5	3	297.3	ripening regulated protein DDTFR10	Solanum lycopersicum	C6TJH3	0003676 : nucleic acid binding	0005737 : cytoplasm; 0043234 : protein complex	0006412 : translation	435	89155.3	111372	126981	123305	67490.8	108292	66700.5	73232	86631.5	75154.8	104204	112433	46138.8	74735.5	59927.7	73286	56896.3	56370.9	72347.9	79061.2	54910.3	46230.6	64818	75864.4	58420.2	33448.1	44256.3	37222.5	45105.1	51328.6	20579.8	30482.8	15458	34250.9	4774	24467.1	5799.56	390.323	1532.49
gi|350534564;gi|115449297;gi|115466690;gi|116789319;gi|125541515;gi|125554262;gi|125596214;gi|147844475;gi|15217431;gi|15230005;gi|159464291;gi|168049694;gi|168061595;gi|17298165;gi|194702228;gi|194708576;gi|195635679;gi|217074084;gi|224125162;gi|225432252;gi|226491766;gi|226502552;gi|23197864;gi|2342675;gi|242092170;gi|255542742;gi|296089692;gi|302753326;gi|302830037;gi|32400784;gi|356505821;gi|…	3	2	142.01	26S protease regulatory subunit 6A homolog	Solanum lycopersicum	P54776	0000166 : nucleotide binding; 0001882 : nucleoside binding; 0043167 : ion binding; 0016787 : hydrolase activity	0005737 : cytoplasm; 0000502 : proteasome complex; 0005634 : nucleus	0009057 : macromolecule catabolic process; 0019538 : protein metabolic process	461	22194.3	16337.2	65135.2	24601.9	63259.5	33559.8	22071.4	1656.3	5073.84	14172	5630.66	2920.65	32485.1	51937.7	59508.7	34936	40478.8	22312.8	5020.88	9789.75	5138.7	5198.34	10133.8	3680.01	4112.61	3201.55	3667.96	4350.31	2509.96	845.91	5493.99	10793.9	6452.82	10255.8	1180.95	8516.8	1327.09	0	3039.53
gi|350534566;gi|118489654;gi|1705807;gi|1781042;gi|1800141;gi|224080749;gi|226508516;gi|255569554;gi|30526289;gi|312191345;gi|315258225;gi|33414052;gi|357467615;gi|374719229;gi|388494016;gi|388503534;gi|413948897;gi|425886498;gi|460407109;gi|460408526;gi|48478807;gi|525343957;gi|55818555;gi|566187962;gi|566187969;gi|566254833;gi|575074832;gi|593327756;gi|657396326	8	4	673.5	basic 30 kDa endochitinase precursor	Solanum lycopersicum	Q05538	0016787 : hydrolase activity; 0005488 : binding	0005576 : extracellular region; 0005773 : vacuole; 0005618 : cell wall	0008152 : metabolic process; 0005975 : carbohydrate metabolic process; 0043170 : macromolecule metabolic process; 0006807 : nitrogen compound metabolic process; 0009057 : macromolecule catabolic process; 0050896 : response to stimulus; 0005976 : polysaccharide metabolic process	144	4703.72	4680.78	2075.34	8532.63	6937.44	4020.01	6231.49	4526.46	2283.73	2274.33	5766.29	15685.7	6309.65	2029.39	4445.71	4898.69	2568.54	5483.82	6303.59	10911.8	13934.6	13010.2	31935.6	11353.6	13490.7	10897.9	25976.3	23747.5	18008	4377.6	21378.7	60329.4	20430.5	33270.9	12779.7	12317.9	9101.71	11364.8	6421.09
gi|350534708;gi|147667132;gi|2274915;gi|3273194;gi|407948008;gi|449435942;gi|449534030;gi|565383424;gi|567856986;gi|567856990;gi|567856998;gi|568876882;gi|568876884;gi|568876886;gi|568876890;gi|568876892;gi|63333659;gi|641811593;gi|641813476;gi|641818344;gi|641818345;gi|641818347;gi|641820691;gi|641821080;gi|641821082;gi|641824626;gi|641824628;gi|643713117	6	4	448.83	glucan endo-1,3-beta-D-glucosidase precursor	Solanum lycopersicum	D2CGN7	0016787 : hydrolase activity		0005975 : carbohydrate metabolic process	353	433.391	739.485	416.979	1782.16	2961.11	160.061	604.038	2633.63	1153.87	1854.97	4027.1	4033.07	1290.19	1731.62	2805.75	2316.19	4081.61	727.331	728056	894805	858309	1.84568e+06	1.31571e+06	1.41767e+06	1.48982e+06	1.7501e+06	1.95509e+06	3.03129e+06	1.97161e+06	1.93987e+06	2.27281e+06	3.11921e+06	2.45689e+06	1.14276e+06	4.0904e+06	1.49473e+06	2.19155e+06	986434	2.19291e+06
gi|350534760;gi|16903129;gi|172046672;gi|19859;gi|376339196;gi|383159209;gi|407947986;gi|544202;gi|565369330;gi|643713113;gi|88683140	8	7	652.08	glucan endo-1,3-beta-D-glucosidase precursor	Solanum lycopersicum	Q944C0	0016787 : hydrolase activity		0008152 : metabolic process; 0005975 : carbohydrate metabolic process	337	170120	128731	112391	138741	202249	259960	168043	134527	219365	149645	230266	309411	98904.3	195641	91030.8	218905	79500.3	110940	3463.58	4805.75	2289.22	7904.61	7599.53	4157.85	4496.86	3258.68	2231.01	2274.33	5716.61	13333.8	3718.93	2235.74	3422.77	4551.3	1067.51	4360.66	241052	366377	177248
gi|350534796	3	3	148.09	beta-glucosidase 08 precursor	Solanum lycopersicum	B5M9E5	0016787 : hydrolase activity		0008152 : metabolic process; 0005975 : carbohydrate metabolic process	321	1650.17	881.85	3259.68	3785.1	1439.53	5068.86	42767.1	25313.3	30801.2	6066.15	55817.7	178815	3092.93	334.537	604.621	0	0	506.46	4384.82	6593.62	17174.4	11487.3	10189.7	14775.9	4478.51	5628.02	7642.68	9972.56	3458.19	4537.7	2165.02	14857.8	12101.3	17051.2	4539.42	2622.63	8900.84	7061	2676.81
gi|350534934;gi|217072354;gi|21780187;gi|357479371;gi|357479373;gi|565356803;gi|604311830;gi|674810492	5	3	291.31	chaperonin 21 precursor	Solanum lycopersicum	Q9M5A8	0000166 : nucleotide binding; 0001882 : nucleoside binding; 0043167 : ion binding	0005737 : cytoplasm	0006457 : protein folding		51290.7	69460.3	71457.5	65523.4	63717.2	77879	44769.8	56472.1	53271.2	69236.3	67979	92024.8	52998.7	70445.3	67200.3	63027.9	40236	100899	106194	133186	112490	79673.8	124338	96336.4	76625	69914.7	120640	200238	123424	98076.1	137539	254533	155342	228864	94747.3	204174	124950	85342.4	115528
gi|350534978;gi|122220778;gi|1709000;gi|1709001;gi|473842616;gi|475514080;gi|576106072;gi|593704355;gi|674848512;gi|68655435	7	1	310.93	S-adenosylmethionine synthase 1	Solanum lycopersicum	P43280	0000166 : nucleotide binding; 0001882 : nucleoside binding; 0043167 : ion binding; 0016740 : transferase activity	0005737 : cytoplasm	0006790 : sulfur compound metabolic process; 0009116 : nucleoside metabolic process; 0051186 : cofactor metabolic process; 0006730 : one-carbon metabolic process	140	23080.7	13851.3	9829.59	19093	26031.4	25236.5	2259.88	4011.98	4345.24	9329.78	5007.39	7817.26	9145.73	8960.93	9024.1	5934.7	4974.34	13878.4	1200.01	1754.95	833.816	1922.21	1429.73	1052.77	19343.2	4342.56	3074.43	645.594	1406.12	969.099	3385.63	9146.33	1210.4	1814.52	2649.03	910.734	1860.12	3513.69	4240.31
gi|350535016	3	3	164.16	thioredoxin peroxidase 1	Solanum lycopersicum	Q7Y240	0016491 : oxidoreductase activity; 0016209 : antioxidant activity		0055114 : oxidation-reduction process	166	440844	418291	539295	604654	508764	567196	222460	340410	292913	414717	382050	415603	357421	460280	540433	437017	373832	574423	288.068	311.783	0	0	11.419	0	11879.1	1952.64	0	13.4711	9.88759	356.416	772.563	2414.67	0	13.8593	461.717	5.74753	220.919	995.85	0
gi|350535054	1	1	49.71	dicyanin precursor	Solanum lycopersicum	Q9M510	0009055 : electron carrier activity			358	16303.2	12688.6	10770.4	13045.5	5219.91	6440.99	5890.64	8556.33	4482.79	4118.92	6838.13	10460.5	9804.95	3529.48	13288.7	9806.6	5651.24	14715.9	71333.5	82654.2	85890.6	53078.9	78518.8	130170	72025	94384.4	72484.7	186206	58319.2	78107.9	88169.6	210076	78100.6	47415	90642.8	48613.9	68735.2	35703.7	53735.3
gi|350535160	1	1	60.14	wound-inducible carboxypeptidase precursor	Solanum lycopersicum					340	22622.8	29316.8	26224.3	19423.8	11328	20558.4	21408.5	26245	28674.9	18904.3	20342.2	25863.1	15298.9	417.885	14525	12819.7	4159.77	13168	16246.7	23023	32182.7	39012.6	34736.4	41997.2	12681.2	11408.6	24971.2	23880.9	33875.7	16616.2	6983.52	20865.7	24620.4	15169.4	1355	8483.16	16447.1	12608.2	10078.4
gi|350535639	1	1	78.14	phytophthora-inhibited protease 1	Solanum lycopersicum	Q156I2	0008233 : peptidase activity; 0016787 : hydrolase activity		0006508 : proteolysis	679	3869.24	7250.67	7659.19	9435.95	2643.54	4631.18	17104.5	7420.83	23986.3	17956.6	10068.3	51604.3	3167.62	2280.8	3424.87	2622.08	607.227	3038.26	6987.47	7038.44	13069.4	5518.1	8543.64	7015.33	4562.8	5319.45	9262.43	3749.28	6086.53	11338.7	5331.06	6833.6	3385.18	8586.35	749.293	5306.16	159931	222905	183085
gi|350535679;gi|1129068;gi|115420;gi|115434998;gi|115439655;gi|115439879;gi|115447767;gi|115462465;gi|116109618;gi|118486015;gi|118487388;gi|125524727;gi|125527668;gi|125540592;gi|125571984;gi|125583174;gi|126736;gi|148910526;gi|15077107;gi|15077109;gi|15219980;gi|15225262;gi|15239146;gi|15239517;gi|152926124;gi|152926126;gi|152926128;gi|157783890;gi|158701881;gi|159906513;gi|162459265;gi|1624630…	11	11	604.05	cytosolic NADP-malic enzyme	Solanum lycopersicum	O04936	0016491 : oxidoreductase activity; 0000166 : nucleotide binding; 0048037 : cofactor binding; 0043167 : ion binding		0055114 : oxidation-reduction process; 0006082 : organic acid metabolic process	132	416771	391244	769910	442830	738088	385851	295718	148950	297671	518145	222162	94653.2	705547	936913	763817	1.58076e+06	1.2217e+06	335298	182610	153039	232081	239260	322939	349516	218374	83065.1	166610	454726	382457	334917	98192.8	146148	101873	238703	54142.8	147430	357094	521390	289172
gi|350535973;gi|110962345;gi|116248554;gi|118490068;gi|156118344;gi|156118346;gi|156118348;gi|16903206;gi|21668053;gi|2497757;gi|328925268;gi|343488862;gi|363805423;gi|417371;gi|418729209;gi|565356841;gi|565377639;gi|565377641;gi|565377643;gi|565377647;gi|565377665;gi|565403908;gi|565403910;gi|565403912;gi|568214629;gi|60459407;gi|62738004;gi|75219288	3	3	190.63	non-specific lipid transfer protein precursor	Solanum lycopersicum	Q4A1N1	0008289 : lipid binding		0006869 : lipid transport; 0006810 : transport	781	168702	227154	240058	106251	107906	242563	185168	304063	299666	163384	326084	417815	90694.6	113193	96978.4	102507	185379	185671	31606.9	54509.8	53806.3	48377.1	73852.3	58897.4	21843.6	26663.5	54715.4	58016.5	55429.5	23819	47884.4	102450	81067.6	72606.8	25951.9	68406.3	38538.2	43535.5	28683.5
gi|350535991;gi|118483011;gi|15233841;gi|183238956;gi|255587002;gi|297801922;gi|33111959;gi|565445159;gi|566167307;gi|568214880;gi|587907372;gi|643733568;gi|657980921;gi|674879313;gi|685255991	8	8	460.58	expansin-like protein precursor	Solanum lycopersicum	A7X331		0005576 : extracellular region	0000003 : reproduction; 0051704 : multi-organism process	278	441676	584699	327269	442220	289208	365426	771942	724520	1.07695e+06	642097	867159	1.00244e+06	227179	260891	239052	323798	219516	225049	27000.7	31996.1	32409.6	31280.5	31259.8	66732.5	64839.6	21108.5	51304.6	102012	41462.3	43622.8	30483.4	197579	68418.3	44238.7	37064.7	22218.7	32093	24905.9	64561
gi|350536051;gi|110289320;gi|113497;gi|242044154;gi|242048350;gi|29468168;gi|302757874;gi|302758986;gi|329741905;gi|329741907;gi|356574823;gi|395146542;gi|414888110;gi|414888112;gi|473842240;gi|474197667;gi|474210234;gi|475541502;gi|475620566;gi|475623351;gi|502116551;gi|514739235;gi|514816011;gi|514816013;gi|527206013;gi|552819828;gi|565369802;gi|566164786;gi|571483459;gi|573960572;gi|586685461;…	9	1	480.23	alpha-galactosidase precursor	Solanum lycopersicum	Q9SP05	0003824 : catalytic activity; 0016787 : hydrolase activity		0008152 : metabolic process; 0005975 : carbohydrate metabolic process	376	27347.8	33183.5	16508.3	22267	22123	28236.8	25771.6	21515.6	32059.6	25588.3	22529.5	44335.1	17268.6	22625.1	17993.8	18982.6	9928.66	20193.6	24481.5	65390.5	152305	45293	206602	91013.3	41592.9	20706.5	49663.2	140420	21318	18178.3	90498.5	314143	188066	302204	66366.5	86423.1	92162	72600.8	60723.9
gi|350536091;gi|356513177;gi|40950471;gi|565373896;gi|75305887	4	2	214.48	profilin-2	Solanum lycopersicum	Q93YG7	0005515 : protein binding	0005737 : cytoplasm; 0005856 : cytoskeleton		805	183090	223061	261536	188549	198742	204263	113298	193760	164364	140343	208225	184469	210341	189072	216429	178933	200867	214309	56667.1	93594.5	143840	73784.4	95645.2	77835.2	111289	60877.4	82956.1	85500.3	84634	44659.6	87698.7	183972	112174	108740	40633.8	63658	13936.8	9908.09	8223.15
gi|350536137;gi|15237822;gi|42573455;gi|565461172;gi|567138938;gi|568215059;gi|568215373;gi|568215401;gi|671775190;gi|674952823;gi|685321993	4	3	197.18	remorin 1	Solanum lycopersicum	Q9FFA5			0044085 : cellular component biogenesis	251	41441	61349.3	58292	41642.2	53743	57456.8	23537.8	48391.6	46237.8	49165.1	64804.4	40556.1	58725.5	102726	118543	51711.8	33080.4	67912.9	106750	140485	203662	140316	138061	161343	57278.1	33801.5	75710.5	136274	86654	76254.5	54692	149788	130480	187572	18674.2	131395	513002	852631	454196
gi|350536219;gi|113205159;gi|11414908;gi|11414910;gi|14164557;gi|237506885;gi|375155305;gi|451928981;gi|451928983;gi|460391777;gi|527194661;gi|565356308;gi|565376657;gi|604317635;gi|671775222	11	11	452.39	aminoaldehyde dehydrogenase 2	Solanum lycopersicum	Q53J19	0016491 : oxidoreductase activity		0008152 : metabolic process; 0055114 : oxidation-reduction process	415	225177	187091	316464	109689	402183	248805	73667.8	54516	57766.2	163496	51235.9	28750.1	225625	370430	370018	379412	248499	231953	4048.85	3960.01	2895.28	5343.49	6693.07	6302.47	2989.31	973.302	3553.3	3206.22	5390.48	3106.7	1821.92	4469.91	12049.7	6419.49	971.859	2850.78	580.154	1298.89	221.608
gi|350536267	26	11	2059.62	subtilisin-like protease precursor	Solanum lycopersicum	O04678	0008233 : peptidase activity; 0016787 : hydrolase activity		0006508 : proteolysis	657	93526.7	88961.4	151587	134623	128923	140856	105044	99934.7	109073	131965	91125.1	181685	115079	129174	133842	164349	117953	107558	27.2995	731.187	1611.27	1261.11	6226.09	3063.55	4078.66	447.569	0	3622.65	21005.5	598.481	786.737	69.9652	514.01	162.588	296.128	387.756	365.659	377.784	544.402
gi|350536383;gi|568215635;gi|671775166	2	2	152.85	glutaredoxin	Solanum lycopersicum	Q9ZR41	0009055 : electron carrier activity; 0016491 : oxidoreductase activity	0005737 : cytoplasm	0050789 : regulation of biological process; 0065008 : regulation of biological quality; 0055114 : oxidation-reduction process	358	66492.9	131756	152987	104542	91117.8	73786.8	64720	217933	206953	133901	201152	152296	64324.2	155934	77770.5	97605.3	85306.5	151041	37334.6	61299.5	67059.5	80909	78390.8	76440	26470.2	45048	56886.7	67182	78951.8	36921.6	34742	70587.4	46331.5	67016.3	14990.8	61129.9	7327.47	1722.43	3707.53
gi|350536389;gi|10798640;gi|19913105;gi|19913107;gi|217073546;gi|357518913;gi|388503520;gi|470117743;gi|502140700;gi|568215369;gi|604303562;gi|604320935;gi|604320936;gi|604320937;gi|604320938;gi|604335321;gi|657375280;gi|672132803;gi|674233447	2	2	76.91	oxoglutarate/malate translocator	Solanum lycopersicum	Q3SC84		0016020 : membrane	0006810 : transport	394	4541.62	4672.36	1951.11	6333.21	10166.4	7778.78	8285.91	5899.58	10308.3	15225.4	13803.9	4842.1	3712.98	6485.35	7321.26	5541.6	1687.75	7493.39	334287	534357	508958	439015	488263	573350	219271	236459	343991	427565	381515	356200	273106	507931	380605	383025	107127	479797	291857	285100	161411
gi|350536645;gi|115455637;gi|1346501;gi|161287364;gi|168035322;gi|169977;gi|21388544;gi|21388546;gi|255634104;gi|2827078;gi|284434571;gi|310689549;gi|310689611;gi|356541520;gi|357482443;gi|359496625;gi|460375345;gi|460375347;gi|502160583;gi|502160585;gi|527201035;gi|527203727;gi|527209800;gi|552811822;gi|552842134;gi|55583850;gi|565360249;gi|565360251;gi|566181315;gi|566210532;gi|567131832;gi|567…	11	3	772.73	mitochondrial malate dehydrogenase	Solanum lycopersicum	Q645N1	0003824 : catalytic activity; 0016491 : oxidoreductase activity		0005975 : carbohydrate metabolic process; 0006082 : organic acid metabolic process; 0044238 : primary metabolic process; 0045333 : cellular respiration; 0055114 : oxidation-reduction process	892	92722.5	237614	173425	254026	117377	157307	153100	301609	381520	224850	217037	205815	158351	188303	258041	229703	228178	313795	2740.57	3683.81	4398.71	4255.19	7811.51	7680.83	3739.02	1700.19	3582.34	4744.38	2777.42	393.549	3707.61	6947.15	4323.04	8167.59	1348.74	3322.08	9.93212	0	0
gi|350536667;gi|145352044;gi|159474092;gi|193290670;gi|218188119;gi|240064589;gi|255085931;gi|281309718;gi|281309826;gi|297834626;gi|302846791;gi|30684419;gi|308809589;gi|326517553;gi|326530778;gi|351722675;gi|356565179;gi|357134512;gi|413944578;gi|4210334;gi|44662784;gi|474423530;gi|475592887;gi|499138163;gi|499138171;gi|499138173;gi|499138177;gi|499138211;gi|499138233;gi|502150750;gi|527193705;…	16	6	1022.82	dihydrolipoamide dehydrogenase precursor	Solanum lycopersicum	Q8GT30	0016491 : oxidoreductase activity; 0000166 : nucleotide binding; 0043167 : ion binding; 0048037 : cofactor binding	0005575 : cellular_component	0050789 : regulation of biological process; 0065008 : regulation of biological quality; 0055114 : oxidation-reduction process	494	162198	173035	102511	173394	166415	187344	80608.3	81560.4	107177	95194	95681.8	110159	78450.1	94084.3	82424.6	118503	64693.7	130969	33.7308	6516.84	1510.77	639.045	11455.6	1239	2964.5	7267.78	2194.1	9435.33	58.5031	12909.7	5171.2	0	0	1900.96	1741.87	8071.75	1551.62	0	439.226
gi|350536897;gi|1019946;gi|110590276;gi|110591017;gi|111124995;gi|116780995;gi|116782372;gi|116784033;gi|116793852;gi|118482461;gi|119395540;gi|12025462;gi|145323784;gi|145388991;gi|151347475;gi|15223049;gi|15233425;gi|15236239;gi|154183757;gi|15430584;gi|158512874;gi|161761102;gi|161761104;gi|17066705;gi|17227142;gi|18265379;gi|18265381;gi|186200783;gi|1890354;gi|189476292;gi|192921050;gi|194704…	9	2	451.12	cytosolic ascorbate peroxidase 1	Solanum lycopersicum	Q3I5C4	0016209 : antioxidant activity; 0016491 : oxidoreductase activity; 0046906 : tetrapyrrole binding		0050896 : response to stimulus; 0055114 : oxidation-reduction process	473	187513	236573	276630	220307	334462	279489	23488	71497.6	38110	30879.9	49265	10226.8	231191	203936	200401	149674	106947	173099	6287.16	15547.7	15856.5	11179.1	15277.1	9277.99	0	0	2677.24	4769.17	6318.43	8097.49	6537.14	20714.7	9130.86	7347.61	2712.4	8388.7	1698.23	0	2225.88
gi|350536935;gi|116784505;gi|1168192;gi|124494229;gi|148612109;gi|15778154;gi|164652934;gi|18395103;gi|217072352;gi|217073282;gi|217074202;gi|224066959;gi|224082121;gi|224114812;gi|224286310;gi|224981569;gi|225459292;gi|225461654;gi|255545736;gi|255564764;gi|255634809;gi|255637729;gi|255637978;gi|2822483;gi|297740500;gi|297850672;gi|302122830;gi|302142902;gi|3023196;gi|30687814;gi|309952063;gi|31…	8	2	544.73	14-3-3 protein 9	Solanum lycopersicum	P93214	0005515 : protein binding			485	62736.5	39870.1	89501.3	26175.1	95465.1	59732.4	45888.2	29434.3	58423.3	120884	31413.4	24120.7	104063	196862	182555	222058	138913	46312	6480.43	5545.32	5538.91	6246.09	6754.49	6436.89	1629.4	2755.69	2155.9	4815.72	2923.85	498.651	3503.84	5764.91	5411.23	5532.31	1495.51	6095	292.964	733.304	153.281
gi|350536937;gi|225469185;gi|255555067;gi|296083535;gi|351724301;gi|384038829;gi|384038831;gi|558695637;gi|565400744;gi|58700507;gi|58700509;gi|593264638;gi|595865788;gi|62898519;gi|643697971	4	4	280.96	photosystem II oxygen-evolving complex protein 3	Solanum lycopersicum	Q672Q6	0043167 : ion binding	0016020 : membrane; 0009521 : photosystem	0015979 : photosynthesis	428	165851	199006	308245	246960	206971	221009	58609.8	168809	161095	149407	215379	162313	175141	236772	218148	188559	112785	231139	85367.2	109396	80674.3	102937	183888	147286	83542.2	36837.1	109249	82142.3	179019	207138	22580.7	41220.2	28461.3	47749.4	28367.3	53523.3	62592	21190.4	16163.7
gi|350537023	2	1	88.8	wound/stress protein precursor	Solanum lycopersicum	Q672Q3				527	16150.5	20405.2	8799.17	16631.6	16312.3	14586.7	15886.2	5080.26	22561	11695.1	16429.3	13828.2	5396.6	6733.19	8595.51	6236.21	6799.97	10917.7	250571	431796	394356	335672	438637	451852	208452	200131	360687	312099	337217	288853	188344	404766	286624	380998	94152.2	350518	271355	208475	212238
gi|350537087	2	1	132.28	tomato invertase inhibitor precursor	Solanum lycopersicum	O82001	0016787 : hydrolase activity; 0030234 : enzyme regulator activity		0008152 : metabolic process; 0050789 : regulation of biological process; 0065009 : regulation of molecular function	321	451.905	656.648	2708.69	6259.89	3858.46	2131.82	18972.8	56661.9	127982	40071.5	61307.7	160427	25834.2	1418.6	1913.35	455.936	9569.17	5442.9	254897	249457	266765	402721	270579	481569	394672	328771	816079	332377	719584	1.05484e+06	94980.8	52072.6	30552.3	61486.4	19743.8	81755.6	149526	61899.9	124262
gi|350537129;gi|1041768;gi|111162629;gi|11527563;gi|115430413;gi|115444549;gi|115469362;gi|118486087;gi|131573315;gi|13235340;gi|1336803;gi|1352830;gi|137460;gi|14149011;gi|145351306;gi|14585885;gi|147791359;gi|1480426;gi|149390851;gi|151413568;gi|15219234;gi|159480680;gi|15982954;gi|168001160;gi|168001920;gi|168016446;gi|1929027;gi|195658441;gi|222424721;gi|222424801;gi|224097420;gi|224109966;gi…	12	12	819.4	vacuolar H+-ATPase A1 subunit isoform	Solanum lycopersicum	Q84XW6	0000166 : nucleotide binding; 0001882 : nucleoside binding; 0043167 : ion binding; 0005215 : transporter activity; 0016787 : hydrolase activity	0016469 : proton-transporting two-sector ATPase complex	0006810 : transport; 0006811 : ion transport; 0006818 : hydrogen transport; 0009116 : nucleoside metabolic process; 0009117 : nucleotide metabolic process	406	218954	275211	300129	224289	544291	345116	277494	149993	250067	501079	207727	106844	674990	1.05037e+06	759648	884745	625547	465180	251413	394816	385664	375038	473358	426059	163312	209473	337088	457553	409940	402962	140817	312293	218769	341750	100904	377243	415838	393501	321272
gi|350537151;gi|449450265;gi|449450267;gi|470109332;gi|586686683;gi|590597196;gi|590597200;gi|659087673	22	6	1513.19	SBT1 protein precursor	Solanum lycopersicum	P93204	0008233 : peptidase activity; 0016787 : hydrolase activity		0006508 : proteolysis	137	1.3573e+06	2.76975e+06	3.14617e+06	1.40689e+06	1.63966e+06	1.38544e+06	3.02511e+06	4.67237e+06	4.05583e+06	2.0034e+06	3.98656e+06	4.43059e+06	1.26675e+06	1.08606e+06	961648	982903	1.02984e+06	1.36023e+06	0	0	8648.69	84.6954	0	0	429.585	14969.4	3476.5	1199.63	2614.26	6024.76	0	0	514.126	636.999	187.104	0	3537.78	1916.16	4997.44
gi|350537381;gi|106879593;gi|108706480;gi|108706481;gi|110224776;gi|110741201;gi|115345316;gi|115345318;gi|115345320;gi|115451089;gi|116792059;gi|1169476;gi|118722800;gi|119721291;gi|1235563;gi|125542623;gi|127951063;gi|13430510;gi|1352345;gi|13605682;gi|145323788;gi|147788253;gi|148524153;gi|148524155;gi|148524165;gi|148524167;gi|148524169;gi|148807128;gi|148807175;gi|148807181;gi|148909149;gi|1…	9	8	571.19	elongation factor 1-alpha	Solanum lycopersicum	P17786	0016787 : hydrolase activity; 0000166 : nucleotide binding; 0003676 : nucleic acid binding; 0001882 : nucleoside binding; 0043167 : ion binding	0005737 : cytoplasm	0006412 : translation	367	667749	649941	714671	774135	1.13404e+06	1.05421e+06	1.08763e+06	635224	685335	821185	858529	634997	931005	1.25256e+06	869715	690004	687996	860601	3748.22	2625.04	3604.94	4830.01	4591.63	5014.7	2553.1	1997.49	3950.29	2993.93	3282.66	4092.54	1656.73	2629.66	1976.61	3543.67	675.471	3003.01	2075.31	751.491	882.852
gi|350537431;gi|115447367;gi|146215968;gi|15225353;gi|224065571;gi|224129596;gi|225438067;gi|226510248;gi|242062364;gi|255577916;gi|255633622;gi|297832640;gi|356537120;gi|356548079;gi|449445622;gi|470107271;gi|502114889;gi|514714985;gi|527197539;gi|565372297;gi|565480238;gi|567206163;gi|567902594;gi|586774937;gi|590715520;gi|593688467;gi|595792197;gi|604297815;gi|604348267;gi|62319649;gi|62909135…	8	8	431.53	succinyl-CoA ligase ADP-forming subunit beta, mitochondrial	Solanum lycopersicum	Q84LB6	0003824 : catalytic activity; 0000166 : nucleotide binding; 0001882 : nucleoside binding; 0043167 : ion binding; 0016874 : ligase activity	0005739 : mitochondrion	0008152 : metabolic process; 0006082 : organic acid metabolic process; 0006790 : sulfur compound metabolic process; 0006793 : phosphorus metabolic process; 0051186 : cofactor metabolic process; 0044238 : primary metabolic process; 0045333 : cellular respiration	553	179710	181837	156302	160318	199781	212718	144661	160370	185335	223648	184395	163473	243466	231435	213219	263385	179844	270643	17630.2	32371.9	38325.5	31814.7	51252.5	34341	20828.7	7835.99	43824.8	56263.6	20946.3	40212.8	55991.7	85877.2	71151.7	109922	39553.2	65803.7	105958	118935	114174
gi|350537435;gi|11321164;gi|1142592;gi|119004;gi|119010;gi|119011;gi|14329816;gi|1469934;gi|170251;gi|170253;gi|170255;gi|170257;gi|1706543;gi|1706545;gi|186200747;gi|194719371;gi|19869;gi|226121;gi|3192863;gi|407948000;gi|40806508;gi|44894351;gi|44894357;gi|460366413;gi|544201;gi|565384562;gi|565384585;gi|568214854;gi|688420	20	19	1395.79	glucan endo-1,3-beta-glucosidase B precursor	Solanum lycopersicum	Q01413	0016787 : hydrolase activity	0005773 : vacuole	0008152 : metabolic process; 0005975 : carbohydrate metabolic process; 0050896 : response to stimulus	317	395409	355747	496233	459898	534922	620847	507729	395270	402026	484459	578900	1.32329e+06	393153	401690	430218	370061	489765	564508	327446	532529	534343	495700	555112	561417	213471	511616	463861	470020	371732	490446	422085	469624	338246	374016	115857	418045	262432	188267	173941
gi|350537551;gi|108709682;gi|115473251;gi|125544757;gi|147815609;gi|149392535;gi|15242351;gi|159471081;gi|162463414;gi|168023222;gi|168023362;gi|168023364;gi|168036787;gi|168036877;gi|194700860;gi|2130118;gi|21593071;gi|218199984;gi|2218150;gi|224077754;gi|225451806;gi|226492613;gi|2317731;gi|255569894;gi|255638991;gi|255648166;gi|297807587;gi|298204460;gi|302831403;gi|302852565;gi|302854571;gi|3…	13	1	619.35	UDP-glucose:protein transglucosylase-like protein SlUPTG1	Solanum lycopersicum	Q6IV07	0016853 : isomerase activity		0005976 : polysaccharide metabolic process; 0009059 : macromolecule biosynthetic process	316	9888.33	7645.14	7725.53	7697.79	5868.79	9695.35	5713.04	3929.28	6543.18	6814.18	5913.89	5629.67	7607.22	8221.27	10041.1	7307.89	4932.45	10314.7	237131	411524	399174	346026	280144	362883	178709	226591	471042	208383	220439	258060	85278.6	185380	72296.1	105946	32195.2	199872	116874	67751	123985
gi|350537665;gi|157042753;gi|671775230	3	3	184.87	mevalonate disphosphate decarboxylase	Solanum lycopersicum	A8WBX7	0016829 : lyase activity; 0000166 : nucleotide binding; 0001882 : nucleoside binding; 0043167 : ion binding	0005737 : cytoplasm	0044255 : cellular lipid metabolic process; 0006790 : sulfur compound metabolic process; 0046490 : isopentenyl diphosphate metabolic process; 0051186 : cofactor metabolic process	413	11382.2	7790.4	14225.4	8749.93	18619.6	12744.4	6159.17	8084.7	9390.67	11951	8787.48	3879.7	3261.84	13762	30689.9	8114.19	3077.72	7754.91	17066.6	23691	19780.5	29301.6	24194.1	29735.6	17447	12303.3	42936.4	23848.5	38641.4	38636.5	5781.45	13470.5	10700	13820.3	2430.37	12675.4	6747.51	3663.82	4259.59
gi|350537731;gi|147837952;gi|225451146;gi|46371086;gi|535771;gi|567853055;gi|568872021;gi|641856210;gi|641856211;gi|641856212;gi|641856213;gi|641856214;gi|641856215	3	3	146.07	dehydroquinate dehydratase/shikimate:NADP oxidoreductase	Solanum lycopersicum	O65917	0003824 : catalytic activity; 0016829 : lyase activity; 0000166 : nucleotide binding; 0048037 : cofactor binding; 0016491 : oxidoreductase activity		0006082 : organic acid metabolic process; 0055114 : oxidation-reduction process	504	29904.4	16534.4	22429.3	28175.4	63083.6	43175.2	22243	29964	16525.3	30014.3	39653.4	42231	28782.9	34683.7	12856.7	37626.4	10403.2	67719.5	39899.1	49777.4	38127	28980.9	41118.4	29345.9	26481.2	39805.4	32156.9	32289.4	43120.9	46995.2	17570.9	30405	34362.7	36618.5	5590.19	15504	9744.3	10088.5	9092.88
gi|350537787;gi|115187479;gi|115486523;gi|115502853;gi|116782446;gi|116786123;gi|116790575;gi|118481497;gi|118483769;gi|125987960;gi|126644495;gi|146285306;gi|151301856;gi|15228276;gi|158120965;gi|162459579;gi|168009339;gi|168011951;gi|194706026;gi|195605616;gi|195656275;gi|19658;gi|20140684;gi|20140865;gi|205364122;gi|21595816;gi|218186150;gi|224107122;gi|225432248;gi|225450791;gi|242063702;gi|2…	4	3	261.33	translationally-controlled tumor protein homolog	Solanum lycopersicum	Q6DUX3		0005737 : cytoplasm		630	316105	462522	514276	574756	342339	438424	259470	279564	368164	381347	356324	366662	230605	328543	259536	399385	214505	251577	27147.6	73817.4	57230.8	59866.9	131060	129257	25389.4	52745.2	75342	94975.3	106761	35187.4	108474	343428	113064	176337	53087.2	104776	25318.2	14054.4	17527.7
gi|350537789;gi|10952512;gi|115444103;gi|115461741;gi|125580743;gi|147771973;gi|15222163;gi|187940343;gi|195654465;gi|195655475;gi|212275458;gi|21593056;gi|218195985;gi|220029678;gi|222629986;gi|226335128;gi|226505920;gi|242060440;gi|242089297;gi|242089299;gi|255636773;gi|255641537;gi|259017810;gi|28192421;gi|28192427;gi|283135904;gi|284437971;gi|293334671;gi|296882014;gi|297807697;gi|302796231;g…	14	3	860.06	dehydroascorbate reductase	Solanum lycopersicum	Q4VDN8	0016491 : oxidoreductase activity; 0016209 : antioxidant activity		0055114 : oxidation-reduction process	479	72619.9	342468	351496	342944	436281	435042	215110	355504	375139	331689	437477	338259	361957	490049	326612	347583	297548	266444	62241.9	39778.2	37235.8	59622.8	101381	82105.4	21457.1	16202.8	40621.2	48910.2	35683.9	18480.7	17127.7	38946.5	15498.5	30730.8	8960.34	20336.5	9470.51	6508.39	4304.06
gi|350537807;gi|121078789;gi|357136911;gi|380751742;gi|565354181;gi|567903276;gi|568852183;gi|595848524;gi|629112578;gi|629112579;gi|645266964;gi|66990857	4	4	227.9	probable phospholipid hydroperoxide glutathione peroxidase	Solanum lycopersicum	A1Z1Z7	0016209 : antioxidant activity; 0016491 : oxidoreductase activity		0050896 : response to stimulus; 0055114 : oxidation-reduction process	608	80590.7	114925	116561	91242.1	111379	98556.3	33267.8	88844	73337.9	79484.8	92785.2	80513.6	91874.2	127909	128626	105831	46583.5	118022	520.128	1132.09	2106.38	5748.98	1099.63	7162.55	2415.09	3326.18	1746.55	2860	4309.72	3478.46	3132.46	2997.03	1690.13	2341.26	2138.02	1878.78	1030.36	1337.73	1763.41
gi|350537823;gi|225433843;gi|297802848;gi|327493173;gi|378724822;gi|379647187;gi|460403678;gi|566162337;gi|590627712;gi|593794029;gi|595851149;gi|645267033;gi|657983810;gi|658000233;gi|658027692;gi|658029991;gi|658029993;gi|658060455;gi|658309648;gi|675351476;gi|82581134;gi|93359576	3	3	141.36	phospholipid hydroperoxide glutathione peroxidase	Solanum lycopersicum	A5AU08	0016209 : antioxidant activity; 0016491 : oxidoreductase activity	0005768 : endosome; 0005794 : Golgi apparatus	0009404 : toxin metabolic process; 0007154 : cell communication; 0050896 : response to stimulus; 0055114 : oxidation-reduction process	1035	70464.4	80701.8	86919.1	71176.7	77978.3	83050.5	50244.5	75755.8	57598.9	86992.8	78174.3	84078	71434.5	99036.6	153519	82732.6	51777.7	107900	8820.92	9397.53	8350.3	9925.47	5494.65	7272.26	3096.72	4074.97	8503.92	7861.55	8180.54	7015.26	3916.51	9323.54	6260.54	9794.15	1101.35	5710.7	5235.91	5625.99	6215.81
gi|350537825;gi|11133370;gi|115477843;gi|1170895;gi|146454830;gi|146454832;gi|146454834;gi|146454836;gi|147802302;gi|162462055;gi|1708968;gi|17977829;gi|18076580;gi|21327843;gi|218201611;gi|225448904;gi|24370962;gi|24370966;gi|255583746;gi|255639604;gi|326520796;gi|350536787;gi|356535509;gi|357144214;gi|358348259;gi|358348261;gi|449449381;gi|462578;gi|462579;gi|470142650;gi|474016592;gi|474185396…	7	7	393.13	malate dehydrogenase	Solanum lycopersicum	Q5NE17	0003824 : catalytic activity; 0016491 : oxidoreductase activity		0005975 : carbohydrate metabolic process; 0055114 : oxidation-reduction process; 0006082 : organic acid metabolic process	208	145468	187449	197207	118567	258890	200419	110910	81445.8	114618	211054	109664	63374	315857	261623	314610	383393	211162	347981	10164	9004.1	20776.9	8378.04	9736.63	10755.9	3352.66	2867.25	5172.86	12881.6	6016.78	2638.55	9189.31	27972.2	11625.7	20342.8	4517.12	9669.65	45242.1	104994	48587
gi|350537827;gi|108706355;gi|108862584;gi|110739416;gi|11079481;gi|114217395;gi|114217397;gi|115437888;gi|115450935;gi|115488372;gi|116787095;gi|12323389;gi|125536446;gi|12583687;gi|1352078;gi|147843186;gi|148906967;gi|15241969;gi|15451018;gi|157313306;gi|165906266;gi|168001886;gi|168008096;gi|168045621;gi|18148449;gi|183238710;gi|18403090;gi|18419821;gi|186510990;gi|193850557;gi|20514290;gi|2170…	15	15	949.65	TBG5 protein precursor	Solanum lycopersicum	Q9LLT0	0016787 : hydrolase activity; 0030246 : carbohydrate binding		0008152 : metabolic process; 0005975 : carbohydrate metabolic process	569	908064	1.13932e+06	1.15463e+06	1.31695e+06	857040	993342	1.03811e+06	1.41579e+06	1.24975e+06	988147	961374	1.56597e+06	728973	536265	507754	636895	336986	800706	5651.47	9056.71	5980.83	2808.09	6072.96	2577.01	28058.9	8768.66	5655.71	5936.6	4091.13	3794.95	9842.71	11990.4	2459.36	7708.85	2997.69	3807.91	818.35	3698.69	3670.31
gi|350537841;gi|115461390;gi|122194125;gi|147856872;gi|218195845;gi|224549860;gi|225454105;gi|308798867;gi|335060428;gi|351727304;gi|357507195;gi|357507197;gi|358248770;gi|388494716;gi|388505858;gi|502105029;gi|527203749;gi|555947676;gi|565371242;gi|566203114;gi|566203118;gi|573941301;gi|586645762;gi|590722365;gi|593332951;gi|596058397;gi|604329915;gi|645253884;gi|657378681;gi|657378682;gi|657942…	3	2	125.46	phosphomannomutase	Solanum lycopersicum	Q1W377	0003824 : catalytic activity; 0016853 : isomerase activity	0005737 : cytoplasm	0008152 : metabolic process; 0005975 : carbohydrate metabolic process; 0009225 : nucleotide-sugar metabolic process	521	12238.5	9481.69	15084.8	10692	18428.7	20766.2	9940.5	6502.97	9551.35	13845.4	14628.3	13246.1	6346.03	10120.2	16312.3	8806.13	4571.53	17074.9	4058.62	3957.87	4660.73	4687.7	3727.98	7143.18	3119.16	1678.01	1356.51	5405.51	4677.16	2547.32	1425.85	5563.58	3029.57	3728.78	562.252	4386.76	2201.12	147.147	1210.55
gi|350537933;gi|118485015;gi|118486457;gi|145344592;gi|147837841;gi|15237260;gi|16510;gi|168020790;gi|168026667;gi|168057210;gi|186524998;gi|195620062;gi|21593483;gi|218199895;gi|219363381;gi|223949411;gi|225457502;gi|225465670;gi|226491860;gi|242046092;gi|255069881;gi|255546902;gi|255546904;gi|296087991;gi|297808323;gi|302851434;gi|303270809;gi|308802363;gi|326489921;gi|326513084;gi|350537045;gi…	8	8	398.27	succinyl-CoA ligase ADP-forming subunit alpha-2, mitochondrial	Solanum lycopersicum	Q6DQL1	0003824 : catalytic activity; 0000166 : nucleotide binding; 0001882 : nucleoside binding; 0043167 : ion binding; 0016874 : ligase activity; 0048037 : cofactor binding	0005739 : mitochondrion	0008152 : metabolic process; 0006082 : organic acid metabolic process; 0006790 : sulfur compound metabolic process; 0006793 : phosphorus metabolic process; 0051186 : cofactor metabolic process; 0044238 : primary metabolic process; 0045333 : cellular respiration	258	124353	121402	107025	121926	123340	229493	115479	104988	127576	201735	159773	123489	134731	144286	171034	171245	102753	178893	72398.8	75905.3	144430	44001.7	99853.8	98710.9	75540.8	30679.8	71516.7	104566	32846.2	18905.8	133738	281952	394563	288837	90550.2	37871.8	84828.2	85157.7	42408.1
gi|350537935;gi|460365247;gi|565400209;gi|565400225;gi|60265616	3	3	140.35	phenylacetaldehyde reductase	Solanum lycopersicum	A6N6K8	0003824 : catalytic activity; 0048037 : cofactor binding		0008152 : metabolic process	81	31292.7	35016	32712.2	41156.5	68638	31331	38101.5	46877.5	51359	75500.6	63921.2	36165.5	43772.5	97985.9	64212.7	83845.6	90352.3	29680.7	2322.39	561.371	685.28	4077.3	0	736.47	1030.14	6300.89	6685.37	7060.09	3816.32	5011.4	4037.23	2148.75	3802.19	6235.62	4675.31	945.808	2281.06	3941.93	1862.25
gi|350538043;gi|118145;gi|313118760;gi|313118762;gi|313118764;gi|313118766;gi|313118768;gi|313118772;gi|5917765	6	5	591.64	low-temperature-induced cysteine proteinase precursor	Solanum lycopersicum	O49877	0008233 : peptidase activity; 0016787 : hydrolase activity		0006508 : proteolysis	499	453979	520461	461406	473895	445724	554343	303853	328453	352119	427565	384830	419028	463359	461050	494354	412261	257757	603377	102743	78479.7	166104	214216	243105	114370	218222	229561	564501	591518	466582	253894	81858.3	258003	133060	325904	51765.1	45318.6	79547.7	22441.5	33550.6
gi|350538149;gi|115457386;gi|116582760;gi|116786456;gi|1173347;gi|118175929;gi|15228194;gi|15451178;gi|161376650;gi|168015255;gi|217073023;gi|224112589;gi|225466690;gi|226451293;gi|226451365;gi|226506366;gi|242055003;gi|255579134;gi|255636927;gi|255645518;gi|27804768;gi|297816906;gi|300681420;gi|302783104;gi|326495216;gi|356539931;gi|356568652;gi|357125896;gi|357461143;gi|3914940;gi|470115771;gi|…	5	5	249.88	chloroplast sedoheptulose-1,7-bisphosphatase	Solanum lycopersicum	C5IU71	0016787 : hydrolase activity		0005975 : carbohydrate metabolic process; 0006464 : cellular protein modification process; 0006793 : phosphorus metabolic process	479	220677	219247	196268	185591	242733	184872	119759	192783	224359	273086	226698	184847	361424	464251	485939	332502	266953	392541	67818.3	207129	209869	108755	108358	103832	55093.6	137736	193668	128235	141633	80898.2	87005.9	324933	179594	154120	47244.8	134199	81820.1	58365.3	45708.7
gi|350538187;gi|116871384;gi|156739650;gi|255556876;gi|356542666;gi|356543506;gi|358248522;gi|359806416;gi|388492698;gi|449456046;gi|449459122;gi|449496194;gi|449510513;gi|481023330;gi|481023332;gi|502145522;gi|50952798;gi|527208157;gi|565364618;gi|571492586;gi|571493989;gi|571495923;gi|593699366;gi|604331290;gi|645217577;gi|645217693;gi|657387931;gi|657986768;gi|659071993;gi|659130881	5	4	273.66	xyloglucan endotransglucosylase-hydrolase XTH6 precursor	Solanum lycopersicum	Q6RHX9	0016787 : hydrolase activity; 0016740 : transferase activity	0005576 : extracellular region; 0005618 : cell wall	0008152 : metabolic process; 0005976 : polysaccharide metabolic process; 0005975 : carbohydrate metabolic process; 0044085 : cellular component biogenesis; 0045229 : external encapsulating structure organization	328	5159.12	4719.08	5687.59	17121.6	14889.9	18152.7	26121.9	8862.6	28361.5	25711	41204.4	105862	3395.46	2437	1912.76	5132.82	6024.51	3761.44	6171.35	13397.7	16263.5	6746.49	16859.2	8844.91	3475.68	4369.65	8753.5	8550.34	5781.93	6289.59	6569.48	11231.3	6744.43	18029.9	2075.34	15985.1	5670.25	2839.77	3220.08
gi|350538213;gi|115474835;gi|125560179;gi|18391366;gi|212722354;gi|21594999;gi|242080601;gi|255647773;gi|297844082;gi|334182496;gi|356514222;gi|357145007;gi|359474335;gi|359474337;gi|359474339;gi|359496003;gi|413921289;gi|514793473;gi|565500104;gi|567152620;gi|573955205;gi|586682260;gi|587864869;gi|604319233;gi|62321256;gi|629112773;gi|661886553;gi|674250723;gi|674902947;gi|674935430;gi|685315977	2	2	98.6	transaldolase ToTAL2	Solanum lycopersicum	Q941R1	0003824 : catalytic activity		0005975 : carbohydrate metabolic process	486	12375	12442.9	15366.4	16738.1	15482.9	10824	4354.4	8473.39	7967.34	13520.3	12060	7114.02	16418.9	25314.2	24058	18142.5	9618.19	16148.9	8484.67	13017.4	12597.1	10765.7	14089.6	11379.3	4700.89	4337.97	7834.94	10557.7	9112.84	8637.36	7627.29	14167	8187.26	17361.3	3015.12	13103.5	9891.22	3006	1981.89
gi|350538217;gi|10946427;gi|115449323;gi|116793168;gi|129690;gi|129691;gi|129692;gi|129699;gi|13124423;gi|148615506;gi|15222379;gi|15227564;gi|166863145;gi|168017130;gi|168050807;gi|217917;gi|224054574;gi|225434710;gi|225434712;gi|238828096;gi|238828100;gi|255558840;gi|281485182;gi|297745961;gi|297745962;gi|297826351;gi|302790257;gi|302797709;gi|326512374;gi|356566211;gi|357137519;gi|359806741;gi…	3	3	128.82	proliferating cell nuclear antigen	Solanum lycopersicum	Q8H0Q1	0003676 : nucleic acid binding; 0030234 : enzyme regulator activity	0005634 : nucleus	0006260 : DNA replication; 0050789 : regulation of biological process	240	24756.8	24199.2	24412.4	17339.3	16796.1	27836.1	22126.2	18864.8	24306.8	26170.6	19520	24700.4	12697.2	21332	20435.6	23043.7	9868.44	21350.1	67054.9	87047.2	87561	94660.8	107606	106847	44336.9	47752.3	71094.1	91477.6	93356.1	74000.3	54202.4	103118	52036.1	87510.7	20799.5	89773.1	58513.8	39362.7	32753.2
gi|350538241;gi|110289082;gi|112950127;gi|115482032;gi|115486079;gi|116786814;gi|116788073;gi|118487330;gi|125551945;gi|145355999;gi|147794688;gi|148905789;gi|148909899;gi|149391253;gi|152032496;gi|15241945;gi|159462534;gi|168030878;gi|168043215;gi|168051815;gi|195620882;gi|195634957;gi|212275446;gi|218196604;gi|222160334;gi|223469963;gi|224035479;gi|225380888;gi|225432858;gi|226503117;gi|2402484…	7	2	341.91	GDP-mannose 3',5'-epimerase	Solanum lycopersicum	C6K2L0	0003824 : catalytic activity; 0016853 : isomerase activity; 0048037 : cofactor binding		0008152 : metabolic process	188	61886.1	59256.8	55936.8	43785.7	65556	60490	30438.1	34872.8	38937.9	51761.5	39661.7	31438.7	39009.2	67834.3	60069	39184.1	25357.3	18635.9	1442.55	2100.09	7374.85	4877.39	7555.04	6466	409.129	1189.84	1254.13	3820.31	513.458	517.574	2801.77	5247.19	2606.55	6944.73	270.504	5279.4	754.92	2145.8	655.948
gi|350538295;gi|110288667;gi|110288668;gi|110288669;gi|115481260;gi|148906038;gi|149391437;gi|15227987;gi|15667700;gi|15809970;gi|16226235;gi|162460735;gi|18175728;gi|195619804;gi|20260174;gi|21630092;gi|21672003;gi|218184182;gi|223944349;gi|22655764;gi|238814974;gi|255639311;gi|28274035;gi|28274037;gi|297827139;gi|302758158;gi|302758724;gi|302764040;gi|302805600;gi|326490934;gi|326493636;gi|3534…	22	6	1704.55	enolase	Solanum lycopersicum	P26300	0043167 : ion binding; 0016829 : lyase activity	0005737 : cytoplasm; 0043234 : protein complex	0005975 : carbohydrate metabolic process; 0006082 : organic acid metabolic process; 0006091 : generation of precursor metabolites and energy; 0009116 : nucleoside metabolic process; 0009117 : nucleotide metabolic process; 0051186 : cofactor metabolic process	594	1.32999e+06	1.22122e+06	1.25135e+06	1.56608e+06	1.76114e+06	1.8178e+06	1.44764e+06	831887	1.0119e+06	1.46347e+06	1.1333e+06	1.16409e+06	1.39569e+06	1.39081e+06	1.4116e+06	1.41214e+06	832658	1.66864e+06	121929	187110	161883	129122	142158	108390	43174.9	105517	41502.5	59305.6	86195.7	25540.1	32398.3	135286	80796.5	93680.3	8187.76	45799.9	29486.6	31030.6	25992.9
gi|350538313;gi|73919361	2	2	112.52	CONSTANS interacting protein 3	Solanum lycopersicum	Q2VY16	0016853 : isomerase activity		0006464 : cellular protein modification process; 0006457 : protein folding	296	64852.2	69115.7	88081.6	53614.4	53552.8	57845.6	20791.3	56382.1	77834.1	37525.7	95581.8	134851	25317.7	58401	32449.7	49900.6	22500.2	74376.6	162496	225101	216495	171931	265899	191210	86421.9	138788	219180	273086	224744	157131	213025	511456	374126	308923	110948	312143	173325	68160.6	93003.1
gi|350538353;gi|568815624	4	4	376.07	pathogenesis-related protein P2 precursor	Solanum lycopersicum	P32045		0005576 : extracellular region; 0005618 : cell wall	0050896 : response to stimulus; 0051704 : multi-organism process	345	22619.4	27744.3	24149.9	29610.9	23371.1	35090.7	156597	46284.8	33520	33613.5	27246	65785.3	89266.2	92823.5	29925.2	37662.4	27908.3	31562.8	106470	80732	122973	187352	186318	213858	102575	179499	178434	240459	167712	133942	100897	118766	92100.6	240507	39326.3	271675	174229	146279	79876.3
gi|350538359;gi|10177664;gi|15239274;gi|166159757;gi|22326796;gi|297734249;gi|297794399;gi|297807421;gi|315440801;gi|356561171;gi|357508425;gi|359491464;gi|449434476;gi|449491456;gi|470105421;gi|470137628;gi|565399766;gi|565430761;gi|565462822;gi|567135885;gi|567173660;gi|567173663;gi|586661083;gi|593797164;gi|595852956;gi|604305375;gi|645268508;gi|645268510;gi|657378943;gi|659080530;gi|672134764…	10	10	627.67	alpha-mannosidase precursor	Solanum lycopersicum	E0XN34	0003824 : catalytic activity; 0016787 : hydrolase activity; 0030246 : carbohydrate binding; 0043167 : ion binding		0008152 : metabolic process; 0005975 : carbohydrate metabolic process	318	471103	436158	299723	390875	410047	308885	552201	472462	481194	543027	372462	312033	406968	382054	297283	467203	224272	338416	40898.3	68278.5	70394.4	67943.1	104355	90589.8	48181.9	25165.9	38036.8	51141.9	46390.8	18237.3	47353.4	123374	76824.7	107827	27243.3	72705	27393.9	18021.2	7723.18
gi|350538405;gi|112148973;gi|115338597;gi|115463895;gi|115472641;gi|120561032;gi|1213442;gi|1213450;gi|12313657;gi|12313659;gi|125552337;gi|125558706;gi|126506744;gi|1305410;gi|13383241;gi|13383249;gi|13383255;gi|13603406;gi|13603408;gi|13620875;gi|13620877;gi|149392551;gi|15004939;gi|15232981;gi|15289752;gi|157072591;gi|157965845;gi|159792898;gi|162461852;gi|164604980;gi|164604982;gi|166835935;g…	8	8	323.32	isopentenyl diphosphate isomerase	Solanum lycopersicum	A9LRT7	0016853 : isomerase activity; 0016787 : hydrolase activity		0044255 : cellular lipid metabolic process	408	140562	177643	158492	156853	196536	217030	137572	119024	136740	193059	139397	119419	136715	225300	182364	210493	176128	278966	3611.36	2709.46	1009.34	2160.88	6350.79	6136.62	5032.22	4504.44	11178.4	9922.27	9984.61	8301.15	5626.9	5866.51	4028.33	5656.13	2354.1	5814.67	991.045	403.167	1494.47
gi|350538487;gi|114053450;gi|116739352;gi|116787342;gi|147810156;gi|15241492;gi|18103926;gi|195640660;gi|211970690;gi|223950161;gi|224129102;gi|225452472;gi|227206146;gi|255552590;gi|255638504;gi|270342112;gi|270342113;gi|297787831;gi|297807495;gi|300193276;gi|356571386;gi|357124371;gi|359807071;gi|359807483;gi|3821730;gi|38636526;gi|388493054;gi|388493302;gi|388509792;gi|3929328;gi|449446660;gi|…	6	5	285.39	formate dehydrogenase	Solanum lycopersicum	Q5NE18	0016491 : oxidoreductase activity; 0000166 : nucleotide binding; 0048037 : cofactor binding		0008152 : metabolic process; 0055114 : oxidation-reduction process	432	47668	42050.8	42479.6	61820.5	89739.1	68104.2	36745.9	28982.3	26667.9	80918	47125.1	22506.7	65051.9	60975.1	48756.9	103931	61635.3	124309	2409.88	6412.61	11098.5	6189.78	5906.55	5663.58	80016.5	95693.6	100075	39593.3	145761	199981	3438.77	3697.41	1451.87	2889.73	987.765	2005.21	8394.29	18415.2	14429.6
gi|350538543;gi|565352068	3	3	158.53	succinic semialdehyde reductase isofom2	Solanum lycopersicum					319	5539.47	10549.9	17574.7	12782.9	12078.3	9935.73	3483.86	7906.64	12696.5	12324.4	6702.9	11270.9	18281.2	30928.4	43834.4	22313.4	12925.7	30174.1	76449.5	160002	196028	140449	152183	159683	60820.5	89454.9	93176.3	119830	94526.3	81217.5	72140.6	158651	117070	129169	34725.2	117767	63271.1	51565.2	23367.7
gi|350538545;gi|14700000;gi|147774828;gi|15242240;gi|168060280;gi|17225198;gi|21553353;gi|217072128;gi|219536271;gi|224120122;gi|225469310;gi|255539581;gi|297792519;gi|326515958;gi|356559880;gi|357148741;gi|358248648;gi|358345351;gi|358345353;gi|37935727;gi|37936009;gi|37936019;gi|37953330;gi|429840536;gi|449519450;gi|452891271;gi|452891273;gi|470144983;gi|473786210;gi|475609886;gi|502165780;gi|5…	3	3	186.02	sorbitol related enzyme	Solanum lycopersicum	Q3C2L6	0016491 : oxidoreductase activity; 0043167 : ion binding		0055114 : oxidation-reduction process	231	12334.5	27713.4	27124.4	59229.3	43022.2	27367.9	32621	12762	19950.5	30147.6	20929	28364.7	36311.3	73777.4	26424.6	46524.8	51225.1	88700.3	137.709	129.033	174.232	0	12.2174	184.268	22.0754	445.629	91.7321	5.12378	113.691	48.9329	15.3542	172.753	210.422	103.648	344.103	123.949	1137.48	1274.11	1741.7
gi|350538633;gi|51317936;gi|565347762	9	6	642.79	TSI-1 protein	Solanum lycopersicum	Q4KYL1			0050896 : response to stimulus	496	6805.86	9704.21	10151.3	12730.8	13771.8	4621.85	26483	5078.33	11918.4	9227.35	7382.84	11369.6	9290.62	22275.7	14640.6	9208.97	8105.87	14820.2	1.84774e+06	2.62801e+06	3.1365e+06	3.623e+06	3.81761e+06	3.13361e+06	1.09338e+06	1.68272e+06	2.17334e+06	2.78405e+06	2.11878e+06	1.41184e+06	1.91154e+06	3.37772e+06	2.99194e+06	3.2213e+06	885697	3.86971e+06	3.24076e+06	2.53726e+06	2.41906e+06
gi|350538649;gi|1168195;gi|13447104;gi|15778152;gi|23558747;gi|309952061;gi|309952065;gi|3912948;gi|42491254;gi|44917155;gi|481048339;gi|527188518;gi|567119932;gi|567164102;gi|596187314;gi|604329244;gi|643734082;gi|645224912;gi|657987910;gi|658021911;gi|661894507;gi|672241330;gi|674945051;gi|674945960;gi|674954134;gi|685333997;gi|685339179	12	3	743.88	14-3-3 protein 6	Solanum lycopersicum	P93211	0005515 : protein binding			169	41770	34767.1	68129	31136.1	57030.5	36673.9	47773	26861.7	61602.7	85176	32367.1	29809	55621.2	176287	147560	166737	134868	24632	5553.28	8031.83	19517	10132.7	11677.6	8210.15	3476.51	6192.61	7139.75	13627.5	8853.47	4454.26	4239.97	25305.4	14190.6	25749.9	5514.08	6500.73	43067.1	64220.8	29810.7
gi|350538691;gi|108864134;gi|108864135;gi|108864136;gi|11079188;gi|113363;gi|113365;gi|113376;gi|113379;gi|113385;gi|113436;gi|115484681;gi|115484683;gi|115484685;gi|116783126;gi|116786155;gi|116786932;gi|116789001;gi|116792482;gi|119388711;gi|119388713;gi|119388715;gi|119388717;gi|119388719;gi|119388721;gi|119388723;gi|119388727;gi|119388729;gi|119388733;gi|119388735;gi|119388737;gi|119388741;gi…	11	11	515.04	alcohol dehydrogenase 2	Solanum lycopersicum	P28032	0016491 : oxidoreductase activity; 0043167 : ion binding	0005737 : cytoplasm	0055114 : oxidation-reduction process	253	247994	149060	210398	258269	294804	337930	302610	115381	170547	454726	385781	393991	166597	132659	132319	256922	130273	185403	1215.1	905.394	3595.62	3506.51	1576.92	5242.66	30862.3	18223.5	30090.2	6066.15	55336.8	152004	1822.99	368.554	465.5	0	0	402.73	7060.34	533.989	10065.7
gi|350538735;gi|148841121;gi|16973318;gi|38194890;gi|459649439;gi|661894447	6	2	249.04	annexin p35	Solanum lycopersicum	A6MUT1	0043167 : ion binding; 0008289 : lipid binding			147	9347.64	3490.51	13591	3413.13	17416.5	3843.61	9128.14	5188.05	6437.43	18495.1	4556.31	889.497	44860.6	66887.7	123074	76578.5	63612.4	3927.15	8.21127e+06	8.59559e+06	7.27046e+06	1.08378e+07	1.35877e+07	1.43803e+07	7.05146e+06	5.67209e+06	7.56941e+06	9.80409e+06	8.63515e+06	7.81199e+06	4.85506e+06	6.81124e+06	4.37125e+06	9.1396e+06	2.68166e+06	1.06891e+07	6.64115e+06	3.73145e+06	5.1791e+06
gi|350538741;gi|565358237	2	2	97.67	beta-hexosaminidase 2	Solanum lycopersicum	E6Y3A5	0016787 : hydrolase activity		0008152 : metabolic process; 0005975 : carbohydrate metabolic process	363	21471.8	7592.92	13966.5	18573.4	31544.3	9644.33	31884.1	24672.4	43725.5	41763.1	57918.1	32555.5	28830.8	37419.7	24931.9	49533.1	47703.1	14641.6	821584	1.12819e+06	1.15584e+06	1.28159e+06	1.38809e+06	1.47124e+06	600913	739629	1.11068e+06	1.22834e+06	1.20122e+06	1.18751e+06	633667	1.28506e+06	742574	1.0121e+06	344804	1.20523e+06	1.03497e+06	511091	489960
gi|350538759;gi|115436662;gi|115436666;gi|115481370;gi|117655421;gi|118722798;gi|130846;gi|130940;gi|13560653;gi|14334165;gi|158983039;gi|168049227;gi|17221641;gi|19970;gi|20269910;gi|205271005;gi|20978369;gi|214015858;gi|214015876;gi|214015878;gi|214015888;gi|214015894;gi|214015916;gi|214015920;gi|214015944;gi|214015948;gi|214015964;gi|214015976;gi|214015978;gi|222618486;gi|224496439;gi|22649923…	6	5	415.48	PR1 protein precursor	Solanum lycopersicum	B2LW68		0005576 : extracellular region		293	24345.2	30163.7	49470.4	21672.8	31267.6	29619.9	106916	46228.4	37525.2	23354.4	37549.7	114413	30848.6	22635.7	27905.8	29570.4	25124.9	24960.4	3945.45	7160.39	7416.1	5036.51	7429.67	3800.33	737.2	3240.49	3674.85	5070.72	3755.67	3961.8	2574.32	4796.21	4183.74	5279.25	1176.22	5255.39	3356.78	2453.02	1269.37
gi|350538787;gi|565386122;gi|565386128	4	4	240.02	ethylene-responsive proteinase inhibitor 1 precursor	Solanum lycopersicum	P20076	0030234 : enzyme regulator activity	0005576 : extracellular region	0006508 : proteolysis; 0050789 : regulation of biological process; 0065009 : regulation of molecular function; 0050896 : response to stimulus	518	42495.9	38699.9	67005	39661	55569.7	45641.5	39159.6	31664.3	25192.1	34375.1	21418.9	28829.8	41975.1	78538.5	41342.1	52846	33148	70667.6	3579.68	2683.48	14733.8	3810.31	5363.21	9702.39	2522.74	4926.13	6655.66	8865.65	11578.4	15889.9	3255.5	6504.74	6102.4	5611.68	4504.8	9765.33	13424.3	12914.6	17411.5
gi|350538805;gi|1071660;gi|12084607;gi|2467253;gi|2467255;gi|3979715;gi|568215385;gi|8247363	9	9	549.63	annexin p34	Solanum lycopersicum	O81536	0043167 : ion binding; 0008289 : lipid binding			143	98321.2	73931.5	130936	47497.6	91154.3	95438.6	104680	42615.7	73206.7	104566	33131.7	22240.5	226903	255928	512484	310884	217873	47626.3	96484.9	148206	162959	122418	142684	125410	41754.6	49772.8	60353.8	83891	106865	74766.4	64868.5	176613	114400	140169	37968.9	197764	78469.9	42881.4	39291.7
gi|350538909;gi|11134091;gi|115470529;gi|116782111;gi|116791787;gi|117661844;gi|131390;gi|131391;gi|131393;gi|146454486;gi|146454488;gi|146454490;gi|146454492;gi|148535011;gi|148907616;gi|164375543;gi|197691941;gi|217072770;gi|224062595;gi|224085421;gi|225446775;gi|241865142;gi|255561128;gi|255646390;gi|2570499;gi|25992740;gi|302143507;gi|302595736;gi|311698157;gi|356501429;gi|356526942;gi|356553…	5	5	271.09	oxygen-evolving enhancer protein 2, chloroplastic	Solanum lycopersicum	P29795	0043167 : ion binding	0009536 : plastid; 0009579 : thylakoid; 0016020 : membrane; 0009521 : photosystem	0015979 : photosynthesis	202	317842	402458	394863	510613	370597	436653	213204	303022	253513	325284	342487	293646	341484	531372	417802	420212	335006	479104	66599.7	88739.3	79536.4	100873	100518	130578	103869	34978	129178	54061	185567	168460	5431.26	9517.41	8553.05	12116.1	2573.98	17769.9	23189.6	40110.2	49550.1
gi|350538937	1	1	33.13	NADP-dependent isocitrate dehydrogenase-like protein	Solanum lycopersicum					483	937.473	960.314	813.684	845.318	1774.53	1482.67	756.832	779.517	785.77	2594.56	1998.58	513.351	1096.24	0	1209.84	2084.88	989.187	1451.83	130584	450042	442780	169831	160618	122380	117900	309923	279656	144042	251284	194385	101001	167987	148480	168774	83968.1	226823	155455	105481	137614
gi|350539107;gi|169218918;gi|219884577;gi|226491774;gi|255619284;gi|414888325;gi|565347499	3	3	131.66	3-dehydroquinate synthase, chloroplastic	Solanum lycopersicum	Q8RU74	0016829 : lyase activity; 0043167 : ion binding	0005737 : cytoplasm; 0009536 : plastid	0006520 : cellular amino acid metabolic process; 0006082 : organic acid metabolic process; 0006725 : cellular aromatic compound metabolic process	152	60051.1	37870.9	40134.8	79724	70704.3	67419.5	42281.9	52756.5	27701	59187.6	48029.1	68027.2	50823.2	34904	41253.7	47441.5	25667.1	93285.7	303881	325126	62839.6	13941.9	15823.4	34035	5.37155e+06	1.02259e+06	508700	22869.2	27798.1	19846.7	1.24839e+06	1.93121e+06	43973.5	291539	487400	14267.7	183212	579304	635092
gi|350539161;gi|565347760	3	2	154.8	Pathogenesis-related protein STH-2-like	Solanum lycopersicum	Q53U35			0050896 : response to stimulus	321	0	0	85.3438	523.382	0	45.8934	0	0	0	0.295595	5.24516	52.8637	0	0	0	0	0	0	9285.67	6454.88	523.926	0	122.084	0	117592	13660.6	2510.82	0	0	0	24997.6	63442.6	688.478	1072.37	22340.7	1.68794	4498.9	16311.4	13140.8
gi|350539203;gi|116787339;gi|168424;gi|170386;gi|197305376;gi|197305420;gi|197305422;gi|2098793;gi|225426230;gi|297742397;gi|357127587;gi|357153363;gi|379054910;gi|383137986;gi|38564723;gi|413950695;gi|414883758;gi|414883789;gi|460391040;gi|470129154;gi|514755814;gi|514789711;gi|514789735;gi|565440838;gi|565452390;gi|565498628;gi|567153866;gi|567861064;gi|567893590;gi|568844938;gi|568852800;gi|57…	10	3	628.5	luminal-binding protein precursor	Solanum lycopersicum	A9NV08	0000166 : nucleotide binding; 0001882 : nucleoside binding; 0043167 : ion binding			395	7541.63	7822.96	17693.6	10937.8	10660.2	7937.98	4817.55	8601.83	7308.46	13627.5	8930.42	5239.93	7193.66	22969.8	18431.7	27715.3	13267.4	8175.11	1817.31	1762.16	2863.87	3796.68	6816.16	2734.99	1420.86	1030.25	2772.83	8594.32	5366.98	1421.65	796.071	1529.72	5052.99	4290.21	679.962	403.392	5797.89	14799.6	7765.76
gi|350539233;gi|108710305;gi|115454523;gi|122230604;gi|125545184;gi|222631282;gi|224070184;gi|565355667;gi|661889087	5	3	280.19	deoxyuridine 5'-triphosphate nucleotidohydrolase	Solanum lycopersicum	P32518	0016787 : hydrolase activity; 0043167 : ion binding		0009117 : nucleotide metabolic process	141	30749.7	37361.3	31606.6	45326.3	36332.4	62895.8	31134.6	32485.8	52175.9	52871.3	66398.6	174938	12081.1	10737.8	17484.2	18448	8047.99	35669	7853.45	4755.65	17.3083	939.572	3230.75	2524.99	99068.8	27987.3	1751.7	1339.63	1169.14	465.615	22876.1	29257.1	1825.83	1351.77	15791.2	1290.41	3852.76	3238.03	23501.1
gi|350539283;gi|115446507;gi|116781124;gi|125539760;gi|147785804;gi|168005941;gi|18401429;gi|225464926;gi|226493904;gi|242061844;gi|255565667;gi|296084900;gi|297826067;gi|302812436;gi|302819265;gi|302838420;gi|30683525;gi|312162108;gi|317451418;gi|326488501;gi|326494888;gi|326518738;gi|357149336;gi|449443458;gi|449492828;gi|470110657;gi|473993305;gi|475609774;gi|514713003;gi|527199210;gi|55284827…	4	4	150.34	N-carbamoylputrescine amidase	Solanum lycopersicum	Q9XGI9	0016787 : hydrolase activity		0009308 : amine metabolic process; 0006520 : cellular amino acid metabolic process; 0006807 : nitrogen compound metabolic process	561	116243	158709	118993	170347	112390	147097	89711.3	118028	124157	118149	109258	126335	139914	130590	111138	134852	101552	136362	4591.51	6880.81	11367.5	9895.11	10757.1	11390.4	1688.31	6296.88	7507.48	7225.71	8174.24	7778.51	8012.94	9769.77	8901.5	9850.25	1355.08	14641.7	3230.97	1619.01	2567.06
gi|350539375;gi|11131348;gi|113026;gi|113029;gi|113032;gi|13183293;gi|2143227;gi|217074376;gi|224095736;gi|255577731;gi|289524952;gi|297835158;gi|30686361;gi|414886947;gi|449468341;gi|449490272;gi|470102989;gi|527184531;gi|553043;gi|565482628;gi|566211790;gi|567196264;gi|567910419;gi|568830863;gi|586642755;gi|586642763;gi|587936284;gi|590698034;gi|590698041;gi|595931173;gi|604305701;gi|629080551;…	21	7	1482.53	isocitrate lyase	Solanum lycopersicum	P49297	0003824 : catalytic activity; 0016829 : lyase activity; 0043167 : ion binding	0042579 : microbody	0008152 : metabolic process; 0005975 : carbohydrate metabolic process; 0006081 : cellular aldehyde metabolic process; 0006082 : organic acid metabolic process; 0044238 : primary metabolic process; 0045333 : cellular respiration	459	139530	76438.8	150585	231236	221925	110579	302400	318871	577840	591518	470637	298677	138883	234190	172827	350780	124552	56991.2	108.756	933.373	513.153	93.3582	245.432	304.267	1462.98	1823.79	129.497	120.692	76.481	105.396	2808.94	3832.65	680.142	421.129	312.719	337.454	8505.65	33977.2	14822.2
gi|350539587;gi|255538922;gi|302142655;gi|339756003;gi|470110182;gi|50512100;gi|526117689;gi|568214551;gi|568261628;gi|586658615;gi|587913159;gi|590594229;gi|593795262;gi|596134133;gi|596134142;gi|629102481;gi|629511595;gi|643728993;gi|645229020;gi|657991437;gi|672175133;gi|75291596	5	5	283.59	plastidic hexokinase	Solanum lycopersicum	Q4PS96	0016740 : transferase activity; 0000166 : nucleotide binding; 0001882 : nucleoside binding; 0043167 : ion binding; 0030246 : carbohydrate binding	0005575 : cellular_component	0005975 : carbohydrate metabolic process; 0006082 : organic acid metabolic process; 0006091 : generation of precursor metabolites and energy; 0009116 : nucleoside metabolic process; 0009117 : nucleotide metabolic process; 0051186 : cofactor metabolic process; 0065008 : regulation of biological quality; 0006793 : phosphorus metabolic process	180	33247.1	63690	138075	48891.6	188602	87996.2	57637.1	28762.3	50836.8	140420	21503.3	21384.7	153542	285149	244273	325270	159685	108683	2397.52	2779.71	3988.07	1075.85	3247.66	1771.53	2925.92	688.707	719.104	1823.85	457.843	174.11	2719.28	6711.91	4872.37	5931.6	1501.85	2954.1	1885.31	225.087	417.812
gi|350539619	6	1	293.36	GDP-mannose 3',5'-epimerase	Solanum lycopersicum	C6K2K9	0003824 : catalytic activity; 0016853 : isomerase activity; 0048037 : cofactor binding		0008152 : metabolic process	238	23221.6	24616.6	24961.3	20951.3	30108.6	28318.9	12080	16778.6	22320	20301	20160	14061.3	20082.7	33995.5	33429.2	26123.4	10369.6	24948.3	15084.6	25601.5	18212.7	18056.8	25431	19864.1	13909.5	21794.2	38458.5	23829.3	30980.3	30324.6	3197.05	22829.2	11983	16975.9	4949.15	18126	14740.5	12427.8	8108.17
gi|350539643;gi|1561575;gi|1563719;gi|183211838;gi|183211840;gi|183211842;gi|183211844;gi|183211846;gi|183211848;gi|183211852;gi|183211854;gi|183211856;gi|183211862;gi|238636853;gi|255081742;gi|297802474;gi|461902;gi|565451662;gi|593793915;gi|672129728;gi|674237354;gi|675356614;gi|9885808	12	3	847.03	peptidyl-prolyl cis-trans isomerase	Solanum lycopersicum	P21568	0016853 : isomerase activity; 0042277 : peptide binding	0005737 : cytoplasm	0006464 : cellular protein modification process; 0006457 : protein folding	152	1.71016e+06	1.90659e+06	2.35947e+06	1.69867e+06	1.77865e+06	1.99102e+06	832081	1.08563e+06	1.01695e+06	1.02039e+06	1.0715e+06	1.11542e+06	1.23937e+06	1.19433e+06	1.43231e+06	1.21162e+06	880884	1.62229e+06	9433.2	3953.98	7841.23	22222.7	51782.9	16009.7	22009.3	21096.9	24737.6	38467.6	57859.4	18221	1152.57	1016.05	517.234	0	0	911.824	20434.2	903.939	0
gi|350539675;gi|125661837;gi|22001643;gi|22001646;gi|255556145;gi|255556147;gi|297741407;gi|30909306;gi|388508476;gi|565482148;gi|568215613;gi|587874489;gi|590682620;gi|590682623;gi|62548111;gi|643740616;gi|661899105;gi|674247287;gi|674882858;gi|685376632	3	3	109.89	non-symbiotic hemoglobin class 1	Solanum lycopersicum	Q9AWA9	0043167 : ion binding; 0019825 : oxygen binding; 0046906 : tetrapyrrole binding		0015669 : gas transport	475	22967.1	15892	14335.9	31690	80740.1	17276.5	64060.3	70980.8	88457.5	131193	111632	40387.1	30336.3	46987.7	20575.8	41957.8	57472.6	11004.1	11789.2	18257.7	15431.5	9175.96	12728.8	19736.7	18069.5	13467.5	13120.4	31097.7	8913.62	15076.7	11917.6	41885.9	15201.9	9944.93	11157	6879.66	12012.3	5923.25	16105.6
gi|350539691	1	1	77.8	proteinase inhibitor type-2 CEVI57 precursor	Solanum lycopersicum						0	0	506.26	0	0	0	0	0	0	0	0	0	0	0	499.172	0	0	0	0	368.183	915.658	739.881	114.013	1137.54	430.484	133.687	513.626	177.684	504.712	578.337	793.883	819.004	0	502.377	342.171	313.815	9031.91	40397	34056.3
gi|350539707	1	1	38.39	PII-like protein	Solanum lycopersicum	Q6T2D2	0030234 : enzyme regulator activity		0050789 : regulation of biological process; 0008152 : metabolic process; 0065009 : regulation of molecular function; 0006351 : transcription, DNA-templated	503	20612	30116.6	27100.8	48540.7	25296.6	27246.9	12700.1	26541.7	27493.1	31507.1	42466.3	23456.7	21866.8	48002.5	28398.3	34429.9	17626.5	57442	34652.3	46974.4	73816.4	41645.4	72363.9	72163.7	177678	114735	67473	63177	68178.6	77169.6	63253.4	150272	72503.4	56932.8	71987.6	77255.3	3.10705e+06	4.87762e+06	5.8053e+06
gi|350539721;gi|110739384;gi|115472365;gi|147819973;gi|15231137;gi|168013825;gi|194466266;gi|224061429;gi|224117530;gi|225460977;gi|255071655;gi|255583603;gi|29420485;gi|297737434;gi|297834976;gi|302784154;gi|326495154;gi|356527048;gi|356567350;gi|388505198;gi|388513109;gi|449470455;gi|449518761;gi|470116422;gi|473898331;gi|475504377;gi|502128744;gi|514734148;gi|527209975;gi|565477968;gi|56625811…	3	3	210.38	constitutive plastid-lipid associated protein	Solanum lycopersicum	A0RZC9	0019239 : deaminase activity		0008152 : metabolic process	777	47593.7	56802.8	56641.2	86139.3	69796	51406.9	38969.2	42616.1	53790	51336.2	63170.9	67197.9	63660	71490.7	70054.8	61724.7	52672.1	90413.1	3276.57	4452.58	8184	3440.28	7404.04	6405.58	3515.62	2326.06	3382.65	4835.95	3958.64	3022.03	1957.3	7903.39	3564.71	3367.39	749.919	5535.07	1817.27	1718.6	544.121
gi|350539761	4	1	177.98	14-3-3 protein 8	Solanum lycopersicum	P93213	0005515 : protein binding			143	9036.96	9624.24	5490.98	5827.43	8621.31	10080.5	6988.24	4534.59	6559.24	7023	4538.98	3796.42	6892.85	13528.7	9986.84	11083.8	6958.67	6297.43	723.396	631.252	0	0	0	0	4864.69	1080.17	394.766	0	0	0	1335.52	1983.05	158.401	41.2523	904.408	39.6742	1233.56	720.906	1357.56
gi|350539807;gi|110278806;gi|11138322;gi|115435206;gi|116786630;gi|116786880;gi|126508570;gi|126508572;gi|14335138;gi|147817045;gi|148717765;gi|148717779;gi|149391407;gi|149391987;gi|15419924;gi|15809796;gi|16755676;gi|168016954;gi|168023675;gi|168047371;gi|168062033;gi|168062047;gi|18395915;gi|18406007;gi|212722298;gi|21553476;gi|217074204;gi|218186593;gi|218187721;gi|224098962;gi|224112124;gi|2…	9	3	421.32	14-3-3 protein 10	Solanum lycopersicum	P93207	0005515 : protein binding			242	15163.5	10941.5	21014.4	11294.2	25875.7	8970.04	20877.2	10208	23203.1	41830	17293.5	13710.2	12021.3	36611.4	23634.2	45202.6	39483.9	10568	36400.1	54257.4	63028.2	35176.9	58579.8	64071.2	26262.4	31884.6	38127.3	65848.9	44536.8	31098.6	28597.8	69593.5	48813.1	49192	13595.2	45097.6	32522.1	33256.8	19170.4
gi|350539834;gi|26422760;gi|26422796;gi|296473;gi|3395595;gi|37718541;gi|38091032;gi|388603984;gi|436408877;gi|565400227	10	10	755.64	glucan endo-1,3-beta-glucosidase A precursor	Solanum lycopersicum	Q8GUR4	0016787 : hydrolase activity		0008152 : metabolic process; 0005975 : carbohydrate metabolic process	248	47059.5	45752.9	66919.8	44954.1	66059.4	69771.4	246216	159372	69067.4	63177	68771.1	90781.2	107318	136402	94172	61278.3	173210	97153.8	36924.3	41904.2	10370.4	10625.3	42136.9	73594.4	10449.5	5981.33	3252.56	7606.32	11755.6	1896.1	2771.52	7721.1	2939.52	6703.18	4301.31	25917.2	4574.12	420.368	1282.36
gi|350539950;gi|13310813;gi|1777921;gi|32493114;gi|3252856;gi|356539794;gi|359806390;gi|460388355;gi|51587340;gi|565400707;gi|574584736;gi|672136328	4	4	192.42	glutamate decarboxylase isoform2	Solanum lycopersicum	B1Q3F1	0003824 : catalytic activity; 0016829 : lyase activity; 0043167 : ion binding; 0048037 : cofactor binding		0006520 : cellular amino acid metabolic process; 0006082 : organic acid metabolic process	437	25564.4	6632.67	28969.3	19214.4	50539.6	11854.3	21310	4981.49	14356.2	35669.5	5214.48	3270.3	15733.7	40920.2	35128.6	60575.8	45118.6	4209.7	33953.4	76576.6	49489.3	121042	84458.3	54043	137010	38775.8	234106	109079	219237	139808	10510.1	30307	63739.5	39244.8	4822.16	28958.5	64251.2	38762.1	51301.3
gi|350539998	1	1	47.16	inositol monophosphatase 3	Solanum lycopersicum	P54928	0016787 : hydrolase activity; 0043167 : ion binding	0005737 : cytoplasm	0006793 : phosphorus metabolic process; 0044255 : cellular lipid metabolic process; 0005975 : carbohydrate metabolic process; 0006066 : alcohol metabolic process; 0007154 : cell communication; 0050789 : regulation of biological process; 0050896 : response to stimulus; 0006464 : cellular protein modification process	74	3205.86	3146.35	2314.28	2586.37	4564.37	4424.63	8848.71	3465.65	2148.11	2837.74	2839.37	2053.54	5181.52	4231.64	3309.07	5037.66	1067.22	3258.12	1515.09	2264.41	3184.4	3177.34	2462.26	3315.16	1184.04	1359.66	2438.47	3152.91	1675.02	2356.72	1393.84	2291.89	2135.19	3035.55	653.731	2436.95	1694.89	853.23	324.469
gi|350540008;gi|565386664	3	3	152.48	beta-hexosaminidase 1 precursor	Solanum lycopersicum	D3TI69	0016787 : hydrolase activity		0008152 : metabolic process; 0005975 : carbohydrate metabolic process	380	90274.2	87067.4	61597.7	86362.1	43151.8	53741.8	112634	117292	175251	75283.2	103288	101261	32387.2	30041.2	21263.5	19637.1	6208.49	29914.8	8922.94	9849.8	11791.2	11154.7	14294.1	16760.1	4964.5	5720.03	8589.46	11513.5	10743.3	9356.94	4398.13	10848.3	7754.08	11142.3	2244.94	13305.2	7889.28	6567.96	5605.97
gi|350540010;gi|302764198;gi|302802488;gi|356512724;gi|356525505;gi|357133547;gi|357133549;gi|474346170;gi|475571723;gi|565402004;gi|587849549;gi|593793370;gi|658045668	7	7	379.95	prephenate aminotransferase	Solanum lycopersicum	E5LBC4	0003824 : catalytic activity; 0016740 : transferase activity; 0043167 : ion binding; 0048037 : cofactor binding		0008152 : metabolic process	629	43989.8	14735.9	6359.86	45248	62341.9	30113	14573.3	21523.5	49021.3	59171.3	54621.4	64369.5	21788.8	23673.6	16889.5	46273.8	22810.4	17421.1	82931	45872.3	126697	139473	55328.1	61065.2	468959	371643	357282	120175	190915	97237	121499	427931	113315	71597.9	156494	41394.1	3.65876e+06	1.61771e+06	2.89846e+06
gi|351725603	1	1	74.45	uncharacterized protein LOC100305849	Glycine max	C6SWV4		0016020 : membrane		357	3027.48	1899.44	0	0	0	0	19958.1	5317.34	939.195	0	0	214.904	8742.59	5262.99	286.548	0	12446.6	0	31187.2	37961.8	37011.9	36998	55984.3	46236.1	10614.7	22529.6	18724.8	32924.5	36908.8	28450.9	18446.7	41054.7	34698.7	37120.1	7057.46	30299.5	41778.6	46894	35484.6
gi|353703786;gi|110739828;gi|1143388;gi|115449589;gi|147801498;gi|148886774;gi|1498024;gi|15240054;gi|158144949;gi|158144961;gi|162461095;gi|1675394;gi|194688556;gi|195621922;gi|195625730;gi|224132276;gi|224184743;gi|238069187;gi|242063486;gi|255585914;gi|291163411;gi|297744241;gi|297795015;gi|3121727;gi|320148816;gi|325910821;gi|327206173;gi|334188186;gi|356537212;gi|357137596;gi|357510277;gi|35…	7	7	405.51	alcohol dehydrogenase class III	Solanum lycopersicum	D2Y3F4	0016491 : oxidoreductase activity; 0000166 : nucleotide binding; 0043167 : ion binding		0055114 : oxidation-reduction process; 0006066 : alcohol metabolic process	535	470940	485257	471125	585379	505833	519766	254318	229393	290769	384834	379692	257558	434143	480428	394465	463830	265142	634243	94318.2	130248	145679	197061	245415	137324	200115	224083	760233	498744	376289	261216	122194	396960	119732	331441	198609	227480	284108	355192	261472
gi|354318	1	1	46.47	calmodulin	Solanum lycopersicum					361	30268.8	46605	85025.3	79669.4	67689.7	54307.3	38480.7	36496.8	45826.8	57388.4	34942.6	42829.4	28412.2	88059.3	81413.3	62300.3	57834.4	50385.8	115993	478305	678753	279413	187491	215536	303117	814359	594138	333442	452926	485766	209839	293589	197123	175402	123612	179186	385879	172739	185674
gi|3551838;gi|106879631;gi|116779632;gi|116789307;gi|116831423;gi|118481562;gi|118489534;gi|159465507;gi|168000655;gi|168001703;gi|168017979;gi|1737169;gi|18410982;gi|18418399;gi|18422184;gi|18958257;gi|217075460;gi|224065753;gi|224083123;gi|225428047;gi|238054065;gi|242050004;gi|255083274;gi|255580655;gi|255584956;gi|255600665;gi|2673868;gi|2673870;gi|2673872;gi|29468341;gi|297609877;gi|29774460…	2	2	78.72	SKP1-like protein	Nicotiana clevelandii	O82463			0006508 : proteolysis; 0009057 : macromolecule catabolic process	307	28564.4	35353.3	98821.4	62721.6	114020	79393.1	24035.9	55971.4	32171.4	54951.4	29576.6	24020.4	55579	161270	50904.6	114959	51149.8	40015.7	62549.2	105743	109209	80008.1	86016.1	90570.8	31933	56831.5	61830.8	56998.5	50042.2	64591.4	31950.9	90599.2	55069.3	56000.5	14063.8	60925.9	25094.2	28674.9	16686.8
gi|356508023	1	1	34.6	PREDICTED: pyridoxine/pyridoxamine 5'-phosphate oxidase 1, chloroplastic-like isoform X1	Glycine max	I1JV54	0016491 : oxidoreductase activity; 0000166 : nucleotide binding; 0043167 : ion binding; 0048037 : cofactor binding		0006081 : cellular aldehyde metabolic process; 0006725 : cellular aromatic compound metabolic process; 0006793 : phosphorus metabolic process; 0006807 : nitrogen compound metabolic process; 0046483 : heterocycle metabolic process; 0051186 : cofactor metabolic process; 0055114 : oxidation-reduction process; 0006766 : vitamin metabolic process	477	5628.43	8413.44	7082.76	7907.82	7323.46	10513	3771.94	4297.88	2231.5	6426.47	3874.71	3944.09	6759.13	7051.65	6997.35	6541.58	4472.5	8628.49	79691.1	108456	93321.5	121358	80837.9	92018.9	70709.8	98890.5	104095	87854.2	100119	90025.5	37372	50429.1	35913.1	64964.9	5307.7	52114.6	35668	15462.8	32202.2
gi|356534287	1	1	19.98	PREDICTED: LOB domain-containing protein 38-like	Glycine max	K7LLG5				236	6498.56	5546.7	4603.96	4435.82	5449.85	5016.91	3982.99	4786.77	2674.47	5125.96	5106.89	5182.57	7139.83	5716.87	4721.74	5332.35	4306.05	7334.06	162787	138000	137295	229678	196857	327790	398603	83639.6	774355	402597	760315	617287	42782.6	102910	73934.7	88031.3	20658.1	81000.4	338824	315558	469320
gi|356539454	1	1	40.22	PREDICTED: beta-galactosidase 8-like	Glycine max	I1LL69	0016787 : hydrolase activity; 0030246 : carbohydrate binding		0008152 : metabolic process; 0005975 : carbohydrate metabolic process	393	1776.87	10953.1	14302.6	3892.43	12458.5	12835	14128	15225	19144.8	11580	13852.1	26513.6	156.425	444.78	8400.94	10424	1409.68	2436.46	271294	513011	452735	333279	440794	524115	209833	362817	374371	426612	312319	375117	208440	420461	240174	290359	127460	283025	177583	107984	110207
gi|356558882;gi|356559065;gi|357517415	2	1	113.83	PREDICTED: protein notum homolog isoform X1	Glycine max	I1MLY5	0016787 : hydrolase activity		0008152 : metabolic process	140	5813.48	5258.04	8534.91	4251.47	5095.27	4167.21	41008.4	58089.8	2012.76	2441.57	1778.84	3363.07	7708.88	12836	9057.32	3667.22	34366.8	3836.95	2023.37	3548.13	4622.66	3256.55	3194.61	4509.92	781.207	1545.18	3481.76	3524.52	4711.77	5045.1	1694.19	2463.56	3397.63	4203.12	1108.8	2979.46	2737.72	4341.44	2362.2
gi|356572002	1	1	41.41	PREDICTED: DNA helicase INO80-like isoform 1	Glycine max	I1N8X6	0000166 : nucleotide binding; 0001882 : nucleoside binding; 0043167 : ion binding; 0016787 : hydrolase activity	0005634 : nucleus; 0005694 : chromosome; 0033202 : DNA helicase complex	0051276 : chromosome organization; 0006351 : transcription, DNA-templated; 0006281 : DNA repair	248	2434.51	459.593	948.978	5070.16	2059.8	873.192	559.086	1500.57	4125.51	1429.47	1837.08	4278.21	1938.5	1625.99	3813.68	2602.27	3902.3	3793.79	1401.04	1471.27	2791.83	3492.45	2361.18	3502.92	1848.93	2021.33	7566.39	7614.79	5048.47	2783.94	774.843	3066.57	1781.92	3913.83	1310.46	1432.74	820.103	0	1082.44
gi|357125290;gi|115466468;gi|14423874;gi|147781490;gi|162461296;gi|162464439;gi|164510842;gi|1709779;gi|190684061;gi|194696822;gi|195622764;gi|207366248;gi|28881455;gi|294462736;gi|300807845;gi|326501768;gi|351726558;gi|365769191;gi|413942897;gi|413953175;gi|414589807;gi|473985308;gi|530278932;gi|573915881;gi|573946930;gi|576017779;gi|586830485;gi|586830486;gi|586830487;gi|60418860;gi|60418864;gi…	4	2	241.72	PREDICTED: profilin-1-like	Brachypodium distachyon	I1H111	0005515 : protein binding	0005856 : cytoskeleton		319	962566	1.14211e+06	1.19525e+06	1.01993e+06	985182	955705	642036	905882	861275	881074	918547	804160	1.05502e+06	1.20073e+06	1.31945e+06	1.12909e+06	743669	1.20856e+06	22953.7	23840.5	17446.2	22004.4	35038.6	45728.9	10934.3	14188.7	12704.1	19146.2	24047.4	38137.6	13671.2	82515.4	19278.1	37004.6	10328.8	62414.8	20684.4	17584.1	12214.5
gi|357130949	1	1	18.42	PREDICTED: uncharacterized protein LOC100846196	Brachypodium distachyon	I1HRG6	0003674 : molecular_function		0008150 : biological_process	415	235707	376451	753101	299057	321444	609492	755266	679834	964678	534442	898210	960222	132221	122666	160722	161200	237037	334521	9986.8	9859.5	16462.3	10797.4	19665.3	21960.6	11658.5	3109.53	10871.8	5612.62	9640.59	7301.46	7423.89	18069.6	11026.2	8974.01	3142.37	9333.26	4256.11	6175.14	3008.52
gi|357136761	1	1	64.57	PREDICTED: thylakoid lumenal protein At1g12250, chloroplastic-like	Brachypodium distachyon	I1IC12	0003674 : molecular_function	0009536 : plastid; 0009579 : thylakoid; 0016020 : membrane	0008150 : biological_process	235	4341.21	5493.11	5624.51	5647.19	6085.11	4541.72	21490.4	7193.81	3370.57	2787.5	2217.4	3252.77	11354.2	8627.09	6664.49	5521.8	4814.66	6769.16	25134.1	46377.5	46975.3	39095.3	42758.6	44836.3	27965.1	32312.5	33855.5	46110.6	52913.4	18373.2	19968.8	67934.3	42484.7	46486.8	10160.6	41027.3	46854.2	41634.6	23798.8
gi|357137604	1	1	15.89	PREDICTED: uncharacterized protein LOC100830114	Brachypodium distachyon	I1IDW0				458	552228	712153	467528	825678	725954	784361	438520	421878	1.23403e+06	491420	1.50409e+06	1.01652e+06	360098	158177	77329.3	291313	82878.5	444468	1862.23	10615.9	5512	6192.6	15519.9	7510.57	5477.59	4946.07	7229.88	6181.2	2671.08	1195.79	2407.08	10380.1	8102.95	4177.01	2707.64	6358.05	133513	113013	96579.5
gi|357438139	1	1	17.21	Auxin-induced protein 5NG4	Medicago truncatula	G7I5V7	0005215 : transporter activity	0016020 : membrane	0006810 : transport	278	45.8081	6347.37	1369.62	689.817	10457.6	1197.93	4108.03	10095.3	2245.95	9435.33	59.0115	15186.8	8773.61	0	0	2046.05	4191.13	10150.8	54107	83253.1	78376.5	69416.7	85924.2	91510.9	11796	31688.6	45494.7	71409.3	77104.5	59456.7	18940.8	66026.2	36091.8	31754.2	11469.9	54381.6	50217.7	46385.5	22791.3
gi|357440665;gi|2765097;gi|502115357	5	5	341.36	Vicilin-like antimicrobial peptides 2-2	Medicago truncatula	G7IDM5	0045735 : nutrient reservoir activity			594	22324.1	36526.6	15093.1	11171.5	12011.9	15946	437470	130343	22189.3	9330.5	9049.79	4898.47	271836	338869	16917	12744.4	189941	8017.93	6061.58	4289.24	8243.41	8189.89	9526.05	8466.3	1374.28	281.484	1015.8	3454.45	1799.5	418.388	362.588	2543.85	2711.13	6960.55	363.969	2810.17	948.347	259.441	0
gi|357440813	26	1	1879.49	Legumin B	Medicago truncatula	G7IEG7	0045735 : nutrient reservoir activity			390	66489.2	24977.5	12350.1	1616.8	0	6508	3.00763e+06	997506	133356	26703.9	11986.3	3130.62	1.00931e+06	999943	96484	202214	1.88631e+06	96910.9	43484.8	57593.8	114731	78925	105612	97527.5	36982.6	24445.8	35088.9	69927	34421.6	32223	21792.5	64667.6	44002	89990.1	16334.6	29157.7	38207.8	35706.4	18631.5
gi|357440819;gi|126162;gi|126164;gi|126166;gi|126167;gi|126169;gi|126170;gi|126171;gi|206712282;gi|206712284;gi|206712290;gi|225044;gi|2578438;gi|259475;gi|282925;gi|357440821;gi|403336;gi|403381;gi|502114995;gi|502114999;gi|542003;gi|809114;gi|81988	27	2	1727.77	Legumin B	Medicago truncatula	P16078	0045735 : nutrient reservoir activity			477	221913	188067	44754.3	303.625	2385.94	10896.7	4.45372e+06	1.81557e+06	325423	17229	6549.69	3758.02	1.59985e+06	1.33675e+06	36741.9	223326	1.14978e+06	6829	66175.1	70859.3	77275.9	52922.4	101038	58333	46483.2	71431.4	107172	140511	102432	55588.5	85275.1	264397	126921	165750	40943.1	73301.7	58024.4	50367	52039.1
gi|357440823;gi|357440827	18	2	1331.2	Legumin	Medicago truncatula	G7IEH2	0045735 : nutrient reservoir activity			369	397230	305878	47866.1	10227.9	12653.5	25796.2	5.01465e+06	1.44669e+06	396172	18419.2	20739.1	20423.9	1.91055e+06	1.4411e+06	52532.2	254315	1.08087e+06	17366.8	231279	476366	575821	446420	411975	362334	226874	360063	408974	962677	384755	342121	81410.1	158028	109534	256989	42776.8	215372	257024	57835.5	115617
gi|357440825	27	2	1736.85	Legumin	Medicago truncatula					201	412686	316672	56968.6	15049.6	14444.8	32906.7	7.44359e+06	1.42042e+06	520720	22869.2	28039.7	23347.3	2.11806e+06	1.75297e+06	57115.6	313792	1.17273e+06	17942.6	210.525	0	0	0	0	0	332.523	0	0	405.243	0	415.006	0	0	0	0	7.37663	0	0	2504.86	3.80317
gi|357443543;gi|115455881;gi|125546023;gi|168004052;gi|195610746;gi|217071380;gi|226493800;gi|226504536;gi|242043060;gi|25553581;gi|357111429;gi|357111491;gi|357444479;gi|357444481;gi|357484761;gi|357484779;gi|414873321;gi|474436036;gi|475470986;gi|475483173;gi|514724852;gi|514773621;gi|573926369;gi|573952088;gi|582044871;gi|657384385;gi|657384390;gi|657386598;gi|657404797	5	1	195.33	40S ribosomal protein S18	Medicago truncatula	B7FMJ8	0005198 : structural molecule activity; 0003676 : nucleic acid binding	0044464 : cell part; 0005840 : ribosome; 0030529 : ribonucleoprotein complex	0006412 : translation	520	0	1.90545	0	0	57.3401	0	67027.1	458.146	0	0	339.476	0	1.7395	73.4406	24.0721	363.866	0	0	84053.8	192452	126658	88213.1	200995	327798	156275	183903	233206	370735	172090	248324	140674	179634	182334	136315	57910.3	267419	90142.9	53806.9	28930.9
gi|357446999	1	1	58.63	hypothetical protein MTR_2g017440	Medicago truncatula	G7ILJ6				119	10665.4	4631.98	15.6912	1014.22	2949.28	2441.28	137284	38875.7	1793.09	1339.63	1179.3	547.742	38812.2	26556.8	2371.51	1454.95	37995.2	1622.78	17926.6	30969	54568.7	20077.6	34251.7	30635.5	77154.5	33280.6	36659	23354.4	37226.2	97258.4	18182.3	24937.4	21484.8	27473.4	10442.2	19848.1	506503	1.26003e+06	756947
gi|357452737;gi|357452733	5	1	251.95	Conglutin	Medicago truncatula	G7IJM6				143	1629.67	1709.32	755.914	2074.93	1305.17	1017.87	26804.7	6032.02	3147.08	645.594	1418.34	1140.03	5744.16	8302.16	1572.15	1953.02	6373.84	1145.31	47753.9	70961.1	97159	49668.2	58663.8	59829	15003.7	40590.5	76037.3	37525.7	94758.3	114632	14922.3	64339.3	24983.1	46361.9	9351.32	59143.2	46720.6	33394.7	41328
gi|357452743	6	2	344.3	Conglutin	Medicago truncatula	G7IJM9				414	4341.43	6381.59	339.761	377.256	1508.45	510.46	87981.5	26995.8	10956.8	1213.1	5962.9	21853.9	22589.5	36402.4	1333.83	4009.53	53995.3	398.49	506.628	2495.81	8566.05	7111.58	6597.51	4883.16	2840.11	2078.68	4482.47	10042.5	1890.9	1237.31	44.4259	4839.94	8836.71	15869.4	281.671	90.6162	9526.93	13979.1	6499.55
gi|357463603;gi|115487944;gi|116789987;gi|125536197;gi|148910739;gi|149390699;gi|168062392;gi|195637066;gi|219886005;gi|225456274;gi|226502708;gi|229463791;gi|229463793;gi|238014256;gi|242083256;gi|255560303;gi|255575811;gi|302761264;gi|302761266;gi|302787388;gi|356513082;gi|357156487;gi|357477133;gi|357487305;gi|361069921;gi|361069923;gi|385763992;gi|413916791;gi|413916792;gi|449440568;gi|449469…	2	1	129.7	Argininosuccinate synthase	Medicago truncatula	G7J521	0000166 : nucleotide binding; 0001882 : nucleoside binding; 0043167 : ion binding; 0016874 : ligase activity		0006520 : cellular amino acid metabolic process	496	0	947.193	0	0	211.398	2443.23	249177	37818.2	4792.04	4430.73	2263.85	3887.19	48869.8	96603.1	4425.35	4107.69	61668.2	2296.72	4314.29	2788.61	5648.54	4519.79	5192.54	7143.85	3072.2	71.5367	2818.95	2033.21	1695.24	974.73	3527.19	4675.96	4490.8	5970.55	1221.16	5599.8	705.39	636.773	0
gi|357463733	1	1	14.63	hypothetical protein MTR_3g090120	Medicago truncatula	G7J655				293	8418.91	13395.7	23077	11942.7	23380.4	19057.6	23317	25825.9	21950.8	10213.5	64362.2	49277.4	16643.1	18861.8	21940	9915.28	27552.6	17981.9	334881	237766	47005.1	8432.34	14708	14108.7	3.87963e+06	943974	224613	16184.7	12949.6	6658.74	1.192e+06	1.28609e+06	37760.5	85213.8	575668	9491.43	135554	499279	414173
gi|357466125	1	1	87.23	Protease inhibitor	Medicago truncatula					211	10504.6	6894.57	8035.63	7830.78	6976.61	8192.61	89175.1	27701.8	16339.8	4645	6162.14	10649.8	23892.3	19866.1	6001.23	3510.62	5035.12	5721.13	84882.8	98738.5	136668	165060	165520	151118	58778.2	62807.3	141668	137457	112567	74441	73846.6	171752	150427	155550	28231.8	192791	26736.7	13854.1	14370.9
gi|357466567	1	1	58.17	Oleosin	Medicago truncatula	G7J2V0	0003674 : molecular_function	0016020 : membrane; 0043232 : intracellular non-membrane-bounded organelle	0000003 : reproduction; 0032501 : multicellular organismal process; 0032502 : developmental process	152	7437.96	5443.4	945.057	234.531	338.473	535.816	140780	18799.2	1272.09	223.808	687.073	318.096	46453.5	9964.78	681.848	0	12340.3	228.059	30698.2	52038.4	70548.8	57496.1	102121	95733.1	27490.2	15835.1	27524.7	74490.3	49585.4	21587.9	43558.4	100080	91741.3	93399.8	33940	122788	80751.3	29938.7	28977.3
gi|357467045	2	2	89.31	Subtilisin-type protease	Medicago truncatula	G7J5D0	0008233 : peptidase activity; 0016787 : hydrolase activity		0006508 : proteolysis	230	46.4554	563.033	455.691	89.8287	383.638	160.703	34842.8	7434.42	644.652	61.6979	93.8217	275.165	4805.98	6152.63	381.675	162.081	378.985	127.286	46196	40934.6	98725.1	24248.6	104576	61780.4	33114.5	21190.3	57074.6	120884	31142.7	20504.1	61335	216880	140549	206311	57733.8	36826.7	54655.3	28581	12510.2
gi|357467173;gi|244539471;gi|255646767;gi|356508490;gi|356517184;gi|356517188;gi|388501884;gi|460415542;gi|502130968;gi|566155559;gi|567885741;gi|568839757;gi|629104876;gi|629104877;gi|641866531;gi|657980988	2	1	148	Cysteine proteinase	Medicago truncatula	G7J6G3	0008233 : peptidase activity; 0016787 : hydrolase activity	0005618 : cell wall	0032501 : multicellular organismal process; 0032502 : developmental process; 0040007 : growth; 0050789 : regulation of biological process; 0016265 : death; 0006508 : proteolysis	300	94513.1	84445.3	83362.9	95453.2	62569.3	104374	190327	202547	458869	124060	254108	546020	73715.5	9487.46	2054.67	17957.4	11502.7	21816.1	22642.5	38358.8	34863.9	41990.1	39799.9	65052.3	22467.8	23387.1	50971.4	52871.3	65826.5	148708	7120.66	11829.6	13461.1	17139.7	3344.82	28363.5	21654.4	22349.4	24112.3
gi|357469145	1	1	27.36	NBS-LRR resistance protein	Medicago truncatula	G7JSB5	0000166 : nucleotide binding; 0001882 : nucleoside binding; 0043167 : ion binding		0007154 : cell communication; 0050789 : regulation of biological process; 0050896 : response to stimulus	435	0	0	0	0	0	0	0	0	0	0	0	0	0	781.831	0	0	0	0	0	0	43.1397	45.5513	0	0	0	0	115.804	40.9056	4.75448	14.6183	0	0	4279.99	63.1846	0.372222	35.2115	0	150.852	0
gi|357471387	1	1	64.01	hypothetical protein MTR_4g050400	Medicago truncatula	I3SJM8				173	0	0	0	0	0	0	59940.8	25311.2	2285.45	0	618.664	0	9838.76	10977.6	0	0	1213.53	739.03	53473.6	351612	387721	317703	477918	449958	155231	255934	366479	331689	433708	287541	213339	539878	251460	322934	123664	211873	132533	70956	89652.6
gi|357471895	1	1	26.45	Low molecular weight protein-tyrosine-phosphatase slr0328	Medicago truncatula	G7JKW9	0016787 : hydrolase activity		0006464 : cellular protein modification process; 0006793 : phosphorus metabolic process	435	8538.27	15143.3	14375.1	12067.3	13946.1	8970.42	0	0	2740.51	4769.17	6373.34	9525.77	11091.1	18802.8	11859.8	7908.43	6526.31	10549.4	855818	1.77288e+06	1.06045e+06	860996	938524	1.22733e+06	1.33003e+06	1.61847e+06	2.23397e+06	1.2939e+06	1.53341e+06	1.63856e+06	414454	547770	245532	384328	99578.2	551033	263676	160829	233986
gi|357472383	5	5	238.02	Allergen Gly m Bd	Medicago truncatula	G7JQI3	0045735 : nutrient reservoir activity			229	92516.3	57461.8	15879	9455.4	13776	13417.3	990351	313901	51823	27428.2	30846.8	14413	361184	312056	11860	24194.2	406716	10569.1	49847.9	68770.9	135017	79556.8	130956	133729	194674	114877	361415	129029	453565	439592	47921.7	40695.2	21058.9	35343.4	12058.2	35913.2	76021.6	22631	54473.4
gi|357473975	3	1	124.9	Peptidyl-prolyl cis-trans isomerase	Medicago truncatula	G7JPK2	0016853 : isomerase activity		0006464 : cellular protein modification process; 0006457 : protein folding		1016.55	783.386	0	950.029	1782.95	530.034	67027.2	18057	1515.23	0	408.886	378.706	11012.4	14436	0	750.19	0	336.772	0	1484.39	2619.19	1598.61	3719.28	3300.92	521.57	330.459	847.357	1773.02	1296.87	1056.41	1606.05	4801.37	3086.24	2178.69	525.825	2749.35	1271.87	1042.56	401.244
gi|357476431	2	1	93.15	40S ribosomal protein S14	Medicago truncatula	B7FGP1	0005198 : structural molecule activity	0005840 : ribosome; 0030529 : ribonucleoprotein complex	0006412 : translation		877.595	274.923	363.413	0	558.918	214.316	22483.9	1924.21	1375.76	674.763	0	0	2669.83	3669.79	284.038	494.594	678.837	835.195	471962	2.45075e+06	4.90272e+06	2.94813e+06	1.21744e+06	1.29781e+06	1.34233e+06	4.01056e+06	3.29329e+06	3.1958e+06	3.83833e+06	782584	560222	1.37117e+06	1.20287e+06	2.13438e+06	1.82881e+06	964377	2.08464e+06	1.12287e+06	2.6806e+06
gi|357480267	1	1	31.78	SKP1-like protein	Medicago truncatula	G7JJ59	0016874 : ligase activity		0006508 : proteolysis; 0009057 : macromolecule catabolic process	228	37323.7	151197	142892	199706	180217	232883	272861	440935	243098	338513	228239	116245	314211	872182	481968	221298	787975	113812	0	0	453.766	1247.45	3175.8	4460.3	279.752	399.861	179.595	1967.73	4374.28	22305.5	0	0	156.44	0	296.494	656.32	952.33	0	202.091
gi|357483349	1	1	28.12	Vicilin-like antimicrobial peptides 2-3	Medicago truncatula	G7ZW34	0045735 : nutrient reservoir activity			264	5723.09	6236.34	512.427	60.8257	159.402	292.102	55511.8	12079.8	2676.73	572.902	172.999	284.498	28025.3	10402.2	509.461	578.282	17013.1	172.007	159996	214826	173839	229535	201643	240731	105349	96915.7	155269	180394	168163	195722	112560	193562	199354	175773	52151.9	192176	135975	98685	62255.3
gi|357492605	1	1	28.85	hypothetical protein MTR_5g082130	Medicago truncatula	G7KGW7				581	4259.18	611303	493370	230491	183581	281834	380969	368488	352392	234679	314381	256581	4900.19	306247	238325	219002	10233.1	166519	66136.2	88772.1	66667.9	229598	148407	122484	55178.7	77606.5	122075	128139	113083	198150	23169.7	92677	53972.6	122269	22880.3	102990	64940.4	17642.2	31490.4
gi|357495713;gi|289719012	3	3	223.93	Oleosin	Medicago truncatula	G7KPZ8		0016020 : membrane; 0043232 : intracellular non-membrane-bounded organelle		206	11626.7	7095.46	3202.25	1916.17	2441.17	1724.41	269184	40830.9	2992.16	1103.66	1319.48	866.53	139678	25685.3	2976.47	1797.72	21014.1	1108.03	4498.66	6706.34	12273.7	9456.83	10115	10805.2	1213.15	1255.6	1476.57	4110.11	2553.19	2010.23	8495.22	12631.9	9879.63	25310.3	1461.48	7882.84	5121.31	1164.38	1871.49
gi|357496893;gi|217075090;gi|357460025;gi|357460041;gi|358345814;gi|358347598;gi|657376452;gi|657376453;gi|657376458;gi|657376459;gi|657376460;gi|657376461	4	1	254.35	Ribulose bisphosphate carboxylase small chain	Medicago truncatula	G7KMR3	0004497 : monooxygenase activity; 0016829 : lyase activity; 0016491 : oxidoreductase activity	0009536 : plastid	0043094 : cellular metabolic compound salvage; 0008152 : metabolic process; 0015979 : photosynthesis; 0055114 : oxidation-reduction process	297	23329.1	21797.3	3258.98	1773.67	1728.99	2591.58	207851	74226.3	17664.2	2746.13	1316.82	3135.74	83552.6	78141.9	7171.3	15319.4	103520	3658.11	4402.16	5457.73	4458.64	4446.14	6621.27	10028.6	35145.4	25149.6	75746.8	33506.4	80093.9	67363.2	771.961	1761.08	747.885	1822.16	911.417	365.527	16006.7	7545.04	13591.7
gi|357499013	1	1	29.46	Tonoplast intrinsic protein	Medicago truncatula	G7KPP6	0005215 : transporter activity	0016020 : membrane	0006810 : transport	143	0	348.85	0	0	0	0	7110.68	1000.3	0	0	0	0	1690.09	2032.59	0	0	4348.51	0	107352	149551	168443	126339	117854	120833	217428	187730	291005	127248	250904	118880	19525.8	64962.4	36454.2	56171.9	10838.1	49716.6	63701.3	37650.1	56245.6
gi|357503029;gi|357503037;gi|357503039;gi|357503041;gi|357503045	2	2	134.11	Polygalacturonase inhibitor protein	Medicago truncatula	G7KVQ4				327	3771.1	782.664	286.771	11.2264	0	254.025	100238	44136.9	1238.13	1110.56	15.007	0	33271.5	8908.4	285.681	501.295	26127.9	902.33	31498.5	66362.5	77921.4	20192.4	35777.8	35550.2	27164.4	74003.4	49225.8	32996.2	35221.8	31103.9	17892.9	35426.1	25359.3	21685.1	7816.12	21389.7	18497.9	8635.85	12254.4
gi|357507713;gi|108743972;gi|108743974;gi|110591071;gi|137579;gi|137581;gi|137584;gi|158251953;gi|164512534;gi|164512550;gi|22053;gi|226228;gi|290784420;gi|290784424;gi|290784426;gi|290784428;gi|290784430;gi|297170;gi|42414627;gi|42414629;gi|70672850;gi|70672852;gi|7339555	31	11	2434.12	Convicilin	Medicago truncatula	Q2HW22	0045735 : nutrient reservoir activity			236	1.39629e+06	943928	112606	45252.3	41169	64800.3	8.48221e+06	1.9231e+06	376588	86134.7	60702.1	65976.4	4.12868e+06	2.13468e+06	269462	231490	6.33634e+06	285756	0	2176.31	1077.56	844.37	2450.04	7419.1	0	0.023024	2134.19	2254.26	11661.6	4782.14	0	0	1694.52	3458.62	1155.9	1772.29	3360.64	2160.17	5728.32
gi|357507715	26	1	2213	Convicilin	Medicago truncatula	Q2HW21	0045735 : nutrient reservoir activity			359	237041	113724	38089.1	18459	11767.8	22976	2.40778e+06	305148	119979	20524.3	19835.7	23037.5	787583	745613	20056.9	64267.9	686404	9971.57	52597.2	98703.7	120799	96888.5	127469	80423.4	133102	142514	158826	143835	146856	71042.9	83475.4	157688	88690.6	110852	53544.9	63804.4	65883.3	51871.6	49112.4
gi|357507721	23	9	1681.12	Provicilin	Medicago truncatula	Q2HW19	0045735 : nutrient reservoir activity			398	440182	238957	34668.7	8473.79	6045.75	19795.4	4.37979e+06	500674	121829	20554.9	9409.85	7642.71	1.60024e+06	1.29724e+06	28740.3	78705.2	2.50637e+06	7862.63	2997.73	10193.2	0	13636.1	0	1085.07	0	723.643	1444.88	0	0	762.838	0	0	0	2943.11	0	4111.8	5015.7	0	0
gi|357507723	25	3	2079.74	Convicilin	Medicago truncatula	Q2HW18	0045735 : nutrient reservoir activity			334	50596.9	38913.3	17684.4	4666.8	9607.71	5938.88	899421	267272	43218.5	11775.6	12672	6363.37	226598	326019	10429.1	15538.1	401648	10739.9	30294.6	20405.9	40247.7	26999.9	47701.6	33470.8	81360.4	37464.2	252039	54455.7	148770	92849.8	6535.54	11286.5	9432.07	22888.9	2630.51	10676.6	19171.8	14053.9	25526
gi|357507731	27	4	2251.6	Convicilin	Medicago truncatula	Q2HW16	0045735 : nutrient reservoir activity			147	454786	231583	42613.4	9102.29	13426.6	13641	5.37617e+06	1.31122e+06	229921	16184.7	13062.1	7833.24	2.02238e+06	1.16739e+06	49045.8	91717.9	1.38512e+06	11936.1	4061.4	6218.12	4342.61	1076.21	10263.3	6490.94	1357.79	3854.21	5041.83	6309.74	5910.9	7519.6	3836.57	17984.2	11105.8	4166.05	8460.66	9466.63	6743.18	18453.9	2509.32
gi|357512025;gi|593688211;gi|593693034	4	4	235.5	Glucose and ribitol dehydrogenase-like protein	Medicago truncatula	Q2HTL8	0016491 : oxidoreductase activity		0008152 : metabolic process; 0055114 : oxidation-reduction process	348	10490.1	7021.88	2167.14	2901.74	2333.9	2991.82	184902	37388.6	3588.82	9187.82	1523.64	3919.6	101007	44059.4	7619.16	3574.71	43653.6	3692.88	770.996	1390.97	1978.85	1266.42	2580.8	1085.23	929.997	3113.25	1624.9	860.191	1474.84	1514.99	2746.24	1470.78	1823.92	2223.86	793.847	766.315	24886	109682	80347
gi|357512051	6	6	404.78	Basic 7S globulin	Medicago truncatula	Q2HTN2	0008233 : peptidase activity		0006508 : proteolysis	460	227698	253915	32579	30908.6	34838.4	37179.5	1.91641e+06	569428	99214.4	11272.7	13777.7	10727.2	808868	471604	39472	60752.4	786426	22766.6	27340.2	35596.8	80649.2	78080	143220	133882	39708.8	115505	44859.4	112654	69071.4	187266	83619.5	404981	112586	334663	45015.3	75045.5	340070	445981	327905
gi|357513731	1	1	28.16	Nbs-lrr resistance protein	Medicago truncatula	G7LI80	0000166 : nucleotide binding; 0001882 : nucleoside binding; 0043167 : ion binding		0007154 : cell communication; 0050789 : regulation of biological process; 0050896 : response to stimulus	201	12809.3	20368.2	19856.4	4422.55	15387.1	3965.7	8529.77	31248.4	17294.7	6441	14820.5	8168.64	4077.5	5211.79	3765.39	7669.22	4497.08	6795.92	119952	158126	251146	196191	242107	205448	106717	156825	263552	269556	260571	139259	111930	193350	164406	196839	52951.3	175027	44901.9	22285.4	22154.4
gi|357515189	1	1	40.7	Aspartic proteinase nepenthesin-1	Medicago truncatula	G7LGR9	0008233 : peptidase activity		0006508 : proteolysis	294	2054.19	34.0658	126.973	522.819	907.653	658.332	22710.7	5782.18	733.769	488.275	208.736	572.014	2273.69	1452.28	2444.57	1432.85	1839.62	3245.9	2471.73	2271.33	1204.38	519.279	4746.16	6415.06	10519.2	1752.49	17221.2	4412.13	34870.5	62358.8	1374.79	7735.54	1131.35	3916.9	364.642	3350.56	62721.8	33442.2	79412.7
gi|357520265	1	1	37.16	Defensin	Medicago truncatula	G7LGG9			0050896 : response to stimulus	150	244.373	0	0	0	0	0	12375.9	2438.35	1323.33	17.3214	0	124.757	1144.84	3633.65	0	302.991	345.266	102.743	22802	37859.4	52916.1	41303.9	49853.4	46492.1	13124.2	45810.7	76281.8	39865.9	73307.6	45149.3	57844.3	84958.2	36393	52833.7	11088.7	50556.1	34728.2	25564.4	19852.7
gi|3582436;gi|108711094;gi|110736378;gi|115440215;gi|115455349;gi|115455353;gi|116786797;gi|118486349;gi|1203832;gi|124359290;gi|145332777;gi|145339198;gi|15232707;gi|15232711;gi|15232713;gi|162463832;gi|168059435;gi|18087684;gi|20259685;gi|212274863;gi|218189128;gi|222619324;gi|22326918;gi|22326920;gi|225423533;gi|225436112;gi|225436114;gi|225439287;gi|225463713;gi|226508216;gi|238008476;gi|2420…	3	3	174.97	beta-D-glucan exohydrolase	Nicotiana tabacum	O82151	0016787 : hydrolase activity		0005975 : carbohydrate metabolic process	256	10681.6	9273.91	13274.5	10750	9148.08	14560.2	13904.2	8236.75	23540.3	14255.7	14699.1	20320	6812.5	11446.7	20735.7	12881.9	6449.74	8157.48	189339	287550	312348	357003	566458	455328	193736	185600	214670	284191	309079	240053	199092	328177	231891	319543	119060	324264	175860	101968	57889.7
gi|359486451	1	1	18.83	PREDICTED: LOW QUALITY PROTEIN: 60S ribosomal protein L4-1-like	Vitis vinifera					215	743.766	15130.6	41730	19936	38804.3	29434	36800.3	50493.1	81822.2	76889.5	108737	96922.3	157545	84238.9	70913.4	60464.1	159411	30519.5	3040.14	7886.42	3680.14	2626.53	12046.2	3288.51	3599.21	766.7	2104.68	6874.72	4957.61	1689.18	6589.09	27693.9	12426.7	8434.67	2279.33	6254.46	6313.92	7121.55	6786.26
gi|363541153	1	1	37.08	DEK1-like protein	Mesostigma viride	G9M038	0008233 : peptidase activity	0044464 : cell part	0006508 : proteolysis	168	10690.3	6178.13	4662.98	3998.32	3380.69	3226.29	152.1	1715.72	1991.61	1719.17	678.893	2077.45	1550.47	0	1015.97	1205.2	763.299	1917.24	22020.1	16975.8	24740.8	26101.6	69104.2	44655.5	16051.3	21571.6	16143.8	30014.3	39311.7	35899	16964.8	38210.4	9898.41	34958.1	4323.68	53849.6	34656.9	38815.9	18746.7
gi|37379419	4	1	211.2	UDP-D-apiose/UDP-D-xylose synthase	Nicotiana benthamiana	Q6TNI9	0003824 : catalytic activity; 0048037 : cofactor binding		0008152 : metabolic process	202	34908.4	46198.6	46256.5	33560.4	29596.3	33225.8	27370.9	52416.8	47344.9	39018.3	46328.4	50302.2	40259.4	50376.9	51269.6	45472.6	28869.6	59913.5	134819	229017	288490	174671	217710	211266	81759.7	139491	160570	140343	206431	156810	123976	208297	166629	166244	83482.2	170416	101325	97718.3	73169.2
gi|373938255	1	1	14.97	ferroportin	Diospyros kaki	H1A8M8	0005215 : transporter activity	0016020 : membrane	0006811 : ion transport	153	1910.09	5589.42	6705.61	1333.8	13146.8	9107.48	2713.43	7561.33	1487.22	6842.61	5253.37	1723.53	6159.22	14923.4	9995.09	10094.3	3228.29	4523.76	4190.73	5546.17	6849.59	4533.83	5163.49	6790.02	946.979	2349.73	3734.57	4878.26	2962.21	3256.94	2790.74	7973.93	4495.38	5921.23	790.87	7916	2575.55	1692.47	1798.05
gi|374255993	4	1	173.71	putative ferredoxin NADP+ reductase protein, partial	Elaeis guineensis	H6TNM9	0016491 : oxidoreductase activity		0055114 : oxidation-reduction process		31526.5	21516.4	49056.9	31040.6	33868.4	26510.7	31333	14341.6	26449.3	27032.2	30968.2	97536.6	10571.8	7673.38	17772.1	13899.6	30027.9	15672.7	7564.92	13929.6	6829.31	13751.5	13395	10558.3	13320.4	7538.25	14692.8	13181	14738.7	18422.5	4241.92	9797.91	9236.11	8782.82	2553.07	7190.88	9098.9	2082.29	2316.98
gi|37783267	1	1	38.82	peroxiredoxin	Ipomoea batatas	Q5JBR7	0016491 : oxidoreductase activity		0055114 : oxidation-reduction process	245	4777.9	4486.9	5419.58	5516.68	4196.73	6787.32	3175.95	3398.28	4038.4	5014.82	4143.56	5932.68	6396.99	5504.11	5388.58	7069.8	3173.24	6078.35	1654.21	1563.42	541.616	2173.47	1182.35	2614.36	1306.98	87.7784	3084.51	1235.22	2855.86	2123.15	0	84.2962	0	151.383	0	466.314	535.582	165.391	540.396
gi|37927472;gi|115487694;gi|118488894;gi|149242539;gi|15237593;gi|186532722;gi|194689962;gi|218186547;gi|224093408;gi|293337345;gi|297797407;gi|330318686;gi|351722715;gi|351725111;gi|372477812;gi|3914466;gi|449461859;gi|449507490;gi|470103386;gi|514804615;gi|565436959;gi|567137416;gi|567137420;gi|573963488;gi|586688188;gi|587850799;gi|593793544;gi|595900204;gi|629087963;gi|629087964;gi|629087965;…	3	3	160.32	putative photosystem I reaction center subunit N precursor, partial	Vitis vinifera	Q6XGX6	0005515 : protein binding	0009521 : photosystem; 0009579 : thylakoid; 0016020 : membrane	0015979 : photosynthesis	131	54566.6	100612	125905	85577.4	77337.9	72415.7	27390.9	45737.6	38164.2	49517.8	53541	24271.6	78923.6	121926	121003	90670.6	61028.5	98186.9	1792.65	471.863	1046.78	4696.98	2256.38	903.131	403.455	1080.29	4030.28	1429.47	1821.25	3636.74	1142.56	1791.32	2936.17	2417.73	1621.84	3016.77	1952.05	333.743	479.087
gi|383133844	1	1	36.27	hypothetical protein 0_5528_01, partial	Pinus taeda	H9VDN4				319	13648.3	11309.3	10653.7	6929.85	9803.21	8214.3	4805.59	7461.86	5665.13	7162.13	5775.26	3525.95	9361.14	12135.3	18068.8	10627.8	4822.35	13683.9	71475.1	86269.5	74863.4	114319	185934	161982	367842	102699	356402	438571	652338	359712	27974.5	6763.63	4918.69	82295.7	2388.91	45896.2	5160.15	0	817.964
gi|383135264	2	1	86.12	hypothetical protein 2_10243_02, partial	Pinus taeda	H9VFU4	0016209 : antioxidant activity; 0016491 : oxidoreductase activity; 0046906 : tetrapyrrole binding		0050896 : response to stimulus; 0055114 : oxidation-reduction process	545	9450.86	22606.3	38698.6	10793.5	8026.77	832.712	17.9033	4074.48	666.434	0	2957.75	0	0	0	1524.19	1047.86	1011.74	5854.75	28827.7	30809.2	46910.4	22819.5	26487.1	38332.8	21052.4	15532.7	22185.9	28708.9	32205.9	29386.4	16435.1	45559.7	28811.1	26541.7	7157.38	35974.9	15270	10445.9	9898.75
gi|3834310;gi|475577091;gi|567900074;gi|629102027;gi|629102028	2	1	87.85	Similar to Ubiquitin-conjugating enzyme E2-17 KD gb|D83004 from Homo sapiens. ESTs gb|T88233, gb|Z24464, gb|N37265, gb|H36151, gb|Z34711, gb|AA040983, and gb|T22122 come from this gene	Arabidopsis thaliana	Q94A97	0005515 : protein binding; 0000166 : nucleotide binding; 0001882 : nucleoside binding; 0043167 : ion binding; 0019787 : ubiquitin-like protein transferase activity; 0016874 : ligase activity	0005737 : cytoplasm; 0005634 : nucleus	0006281 : DNA repair; 0050896 : response to stimulus; 0006464 : cellular protein modification process; 0006508 : proteolysis; 0009057 : macromolecule catabolic process; 0032501 : multicellular organismal process; 0032502 : developmental process	446	8742.13	13356.1	20069.5	23597.2	21956.6	28028.2	5228.16	8838.09	18891.8	36000.3	31186.7	28626	10897.1	31075.5	14670.9	13112.4	4557.45	33988.8	34227.5	65727.2	75522.3	65715.8	51800.9	30451.5	21269.3	29610.4	52148.9	29364.4	40958.6	18074.3	23423.1	68190.1	37646.2	77551.8	9723.24	54104.3	20430.8	4118.19	18435
gi|38344686	1	1	29.69	OSJNBb0096E05.8	Oryza sativa Japonica Group	Q7XW56				131	0	333.687	0	0	435.398	120.488	717.977	0	34.1619	445.771	0	0	746.606	0	0	0	802.64	0	20137.6	34069.4	18209.7	20628.1	24234.3	29205	18597.7	15489.5	31319.5	25588.3	22335.4	37687.6	10178.2	24925.7	13853.5	17636.4	4126.45	16057.7	13690.9	7093.15	7860.88
gi|385202776	2	1	109.97	invertase inhibitor	Solanum tuberosum	I1VR14	0016787 : hydrolase activity; 0030234 : enzyme regulator activity		0008152 : metabolic process; 0050789 : regulation of biological process; 0065009 : regulation of molecular function	325	10409.9	5800.02	10955.2	7498.61	25501.1	14155.7	101866	123235	131921	61383.3	155510	216449	5854.36	4279.57	2245.25	7157.31	21536.5	6402.37	1064.48	1634.29	1698.59	2152.9	1641.07	2038.97	660.455	740.312	1516.77	1815	1661.63	1398.13	1143.43	2419.09	1690.64	1675.68	451.538	1954.2	1749.72	1493.93	812.919
gi|387767074;gi|1088277;gi|146229194;gi|27448380;gi|296033256;gi|296033300;gi|372285414;gi|39655299;gi|429345358;gi|499068487	10	1	668.63	ribulose-1,5-bisphosphate carboxylase/oxygenase large subunit, partial	Mouriri sagotiana	I2E906	0043167 : ion binding; 0016829 : lyase activity	0009536 : plastid	0008152 : metabolic process	131	18213.4	24538.5	22230.5	24160.1	17668.2	6569.17	13459	2365.43	2918.19	10273.5	6618.3	1412.87	4145.8	36311.7	17897	17625	1673.86	3945.36	3464.58	5643.33	9384.21	5557.54	6290.47	6803.47	3595.63	5097.21	5035.76	2978.82	3987.86	4484.16	1768.94	4529.21	3603.05	3812.6	850.119	2956.74	1670.43	1100.06	2144.01
gi|388492248	1	1	45.87	unknown	Medicago truncatula	I3S1P8		0005739 : mitochondrion; 0016020 : membrane	0006810 : transport		982.409	614.836	0	0	0	0	6741.2	1500.41	404.094	0	0	0	2265.88	1800.02	205.741	44.4009	2176.1	49.8929	2.25913e+06	4.91739e+06	4.38856e+06	5.50706e+06	4.9243e+06	4.34985e+06	4.93195e+06	6.84789e+06	6.60108e+06	4.59166e+06	8.42421e+06	5.65812e+06	3.90188e+06	1.52846e+07	9.31167e+06	6.26349e+06	1.3724e+07	6.94333e+06	5.93575e+06	4.95375e+06	8.60701e+06
gi|388500342;gi|357454709;gi|388522863;gi|502156166;gi|657372411	4	4	189	unknown	Medicago truncatula	I3SD95	0005198 : structural molecule activity	0044464 : cell part; 0005840 : ribosome	0006412 : translation	469	670.81	611.832	0	0	0	0	206402	10740	4234.82	0	180.267	226.811	0	0	0	226.962	0	0	52546.6	78679.2	38030.5	62455.3	52442.9	68468.9	48046.2	23295.4	73411.1	37567.9	85798.5	68552.9	12059.2	21124.5	11981	24993.4	3737.04	40385.7	45550.4	21894.4	30877.1
gi|388500632	1	1	47.88	unknown	Medicago truncatula	I3SDP0	0003676 : nucleic acid binding; 0043167 : ion binding		0006351 : transcription, DNA-templated; 0050789 : regulation of biological process	608	391.211	303.675	0	0	10.4242	0	16461.3	2712.31	0	13.4711	9.97352	419.282	1310.75	2191.81	0	14.9171	1110.94	7.2279	1064.23	1532.63	2089.78	735.006	1714.62	1736.83	1290.29	2462.33	3085.65	2039.18	2975.1	4067.9	162.559	432.475	41.8036	185.155	30.3221	733.912	289.938	0	265.676
gi|388502142;gi|115448841;gi|116784690;gi|149391267;gi|15232963;gi|211906464;gi|218191618;gi|255547584;gi|255640592;gi|255640810;gi|297597529;gi|297832912;gi|302819063;gi|302819190;gi|302835499;gi|326500142;gi|351721653;gi|351723477;gi|356531896;gi|357123058;gi|357123403;gi|357507775;gi|388496872;gi|449442669;gi|449485342;gi|46911569;gi|470132589;gi|474343238;gi|475558448;gi|502105576;gi|52718455…	6	2	352.72	unknown	Lotus japonicus	I3SFU5	0016829 : lyase activity; 0030234 : enzyme regulator activity; 0043167 : ion binding		0008152 : metabolic process; 0050789 : regulation of biological process; 0065009 : regulation of molecular function; 0016070 : RNA metabolic process	149	166765	154420	164683	156149	149355	162127	77382.7	74185.1	75027.1	98893.1	104198	68938.3	117063	114026	117157	108757	71362.9	136789	24018.7	71688.4	69651.8	45634	85556.7	61049.1	24449.9	30529.2	45204.2	97412.8	69039	31451.6	71566.1	162408	122580	171680	50546.7	106074	28604	24011.5	12208.3
gi|388504882	2	2	69.41	unknown	Lotus japonicus	I3SJR5	0043167 : ion binding		0006811 : ion transport	425	96874.4	80504.8	77866	57296	71678	125854	99808.2	131104	74197.5	186206	58826.1	91885	149591	190686	101442	51034	218096	61135.3	295171	979358	2.21906e+06	1.33302e+06	496546	484690	655864	1.93699e+06	709265	928540	1.03003e+06	1.01261e+06	306099	868594	606603	844226	723908	569553	887526	574366	1.39774e+06
gi|388511487;gi|657385264	6	2	396.19	unknown	Medicago truncatula	I3SU63	0016829 : lyase activity; 0003824 : catalytic activity		0005975 : carbohydrate metabolic process; 0006082 : organic acid metabolic process; 0006091 : generation of precursor metabolites and energy; 0009116 : nucleoside metabolic process; 0009117 : nucleotide metabolic process; 0051186 : cofactor metabolic process	249	11370.8	10872.6	4350.16	3121.87	4805.61	3946.84	154107	53693.3	7709.3	4802.2	3201.15	4939.87	50074.2	34178.2	5054.58	6015.73	26699.5	4911.71	3156.73	3303.08	3564.74	1844.42	1826.38	7253.45	38747.7	8268.71	942.226	1094.43	1750.07	950.211	10989.7	12906	787.132	27.2914	5787.17	25.1606	1073.26	2324.52	8353.26
gi|388517625;gi|102139910;gi|102139999;gi|115439059;gi|115439941;gi|115441051;gi|115456287;gi|115456519;gi|115461617;gi|115462975;gi|115464897;gi|115465467;gi|115468476;gi|116787388;gi|116791471;gi|118484335;gi|118484551;gi|125546393;gi|125552993;gi|125553326;gi|125563248;gi|1279542;gi|129560450;gi|1370156;gi|1370158;gi|1405561;gi|1419152;gi|1419154;gi|145342495;gi|147788245;gi|147802502;gi|14891…	2	1	78.18	unknown	Lotus japonicus	I3T2Y2	0000166 : nucleotide binding; 0001882 : nucleoside binding; 0043167 : ion binding	0044464 : cell part	0015031 : protein transport; 0007154 : cell communication; 0050789 : regulation of biological process; 0050896 : response to stimulus	531	6655.65	4466.6	6250.86	4594.68	5685.17	4810.76	6949.48	4568.7	8072.51	8799.46	7934.46	6900.56	7313.47	8640.4	12769.5	8620.49	5065.99	5847.84	31682	49266.8	58434.6	37343.8	61825.2	57437.3	20971.2	23947.1	39807.7	37930.4	37902.2	41259.3	22076.2	18334.7	26877.4	39485.5	8379.62	49012.4	37335.1	26505.8	22631.5
gi|388519173	1	1	73.92	unknown	Medicago truncatula	I3T556	0008233 : peptidase activity		0006508 : proteolysis	488	5337.25	8382.47	20811.4	7100.57	4362.14	5594.15	38356.2	43557.3	32393	21081.4	26164.3	30143.8	5784.06	5998.18	7865.3	9241.82	6395.13	4296.75	60135.2	94968.3	92068.4	80273.6	69298.1	91657.5	227557	116880	258796	124007	425823	596743	16428	33222.5	13814.7	26610.6	3973.69	25267.1	53175.3	46554.9	53193.4
gi|388522211	1	1	26.93	unknown	Lotus japonicus	I3T9H5	0016853 : isomerase activity		0006464 : cellular protein modification process; 0006457 : protein folding	177	5358.12	6974.18	6723.22	5436.66	6782.38	3674.35	1021.57	4501.19	3761.69	5070.72	3788.31	4660.6	4367.67	4353.53	5434.11	5682.2	2830.1	6609	8561.31	7284.9	3532.27	1775.13	2674.15	1783.53	194252	29394.9	2923.09	1103.66	1308.11	736.604	82326.9	28297	2291.59	1670.24	8733.65	881.087	13158.2	78348.5	109385
gi|395146543	5	2	393.64	mitochondrial malate dehydrogenase	Linum usitatissimum	I6YI03	0003824 : catalytic activity; 0016491 : oxidoreductase activity		0005975 : carbohydrate metabolic process; 0055114 : oxidation-reduction process; 0006082 : organic acid metabolic process	217	301601	360863	334739	341157	254526	339633	677533	425332	374671	196304	295488	211814	394587	395497	528693	373418	545679	397670	1406.49	5738.65	7396.68	1235.63	14401.5	9419.75	1958.11	5443.54	1452.88	6842.61	5208.11	1465.1	3630.27	16440.8	7695.25	9378.47	1341.71	3597.23	363.645	188.458	0
gi|396591	1	1	70.43	catechol O-methyltransferase	Nicotiana tabacum	Q04065	0016740 : transferase activity; 0005515 : protein binding		0008152 : metabolic process	386	190284	67566.4	17407.4	89478.9	137585	226631	28959.1	7599.71	25917.8	58579.9	47786.6	68257.7	48113.4	23224.6	42831.3	24647.8	55564.2	143854	703545	843395	487179	639632	1.14616e+06	1.33044e+06	1.24229e+06	775988	2.65612e+06	1.02972e+06	1.6612e+06	1.62874e+06	283497	143440	161858	269858	65873.7	294799	256383	229033	362873
gi|3986695;gi|116780940;gi|116791989;gi|118485188;gi|145344539;gi|15228098;gi|15231814;gi|15239409;gi|159477751;gi|168003690;gi|168014142;gi|168026404;gi|168032176;gi|168052364;gi|168056958;gi|1710485;gi|195618544;gi|224087329;gi|255070435;gi|255557008;gi|255578850;gi|296086019;gi|297741600;gi|297746258;gi|297797011;gi|297820072;gi|297827223;gi|302760063;gi|302812962;gi|302843918;gi|303270939;gi|…	3	3	156.71	ribosomal protein L12	Cichorium intybus	Q9ZSL1	0005198 : structural molecule activity	0005840 : ribosome; 0030529 : ribonucleoprotein complex	0006412 : translation	249	181034	246857	331707	174755	202433	269380	178875	188051	195010	221934	224280	199207	232355	358780	395294	178999	210027	203440	41937.8	63965.8	90318.9	111623	77889.4	73476.7	26848.1	94703.1	121353	70350.1	101723	52354.8	42868	50807.4	62226.1	132686	46721.7	92975.8	82395.6	60542.6	54333.6
gi|398992;gi|110612120;gi|113202132;gi|118500901;gi|119639;gi|121309552;gi|121488647;gi|131053141;gi|1314707;gi|1458104;gi|147816335;gi|148353859;gi|148353863;gi|149980846;gi|149980848;gi|149980850;gi|159149178;gi|161376498;gi|161376504;gi|161376506;gi|161376514;gi|161376518;gi|161376520;gi|161376526;gi|161376534;gi|163638062;gi|163859347;gi|169211;gi|18496051;gi|18496053;gi|186200763;gi|18931123…	3	3	201.17	RecName: Full=1-aminocyclopropane-1-carboxylate oxidase 1; Short=ACC oxidase 1; AltName: Full=Ethylene-forming enzyme; Short=EFE; AltName: Full=Protein pTOM 13	Solanum lycopersicum	P05116	0016491 : oxidoreductase activity; 0051213 : dioxygenase activity; 0019842 : vitamin binding; 0030246 : carbohydrate binding; 0031406 : carboxylic acid binding; 0043167 : ion binding		0043449 : cellular alkene metabolic process; 0055114 : oxidation-reduction process; 0032501 : multicellular organismal process; 0032502 : developmental process	249	1780.61	4094.41	11821.4	8782.14	11533.2	1901.09	46794.9	13981.8	13285.6	7243.32	10373.9	7050.72	24283.5	90702.4	46168.6	27637.5	68179.8	10173.8	12138.7	19151.9	19876.6	12760	27292.1	28007.6	7721.02	2123.11	4666.84	11850.7	6048.49	6702.97	6899.24	14926.6	7345.22	29520.6	3595.9	29761.5	10921	17682.9	6292.61
gi|40036995;gi|1174595;gi|1174599;gi|118481679;gi|118486100;gi|118486239;gi|125492036;gi|125662829;gi|134142225;gi|134142227;gi|134142277;gi|134142279;gi|1351202;gi|135444;gi|135452;gi|135462;gi|14331109;gi|144228176;gi|144228178;gi|144228180;gi|145340727;gi|145341657;gi|145388977;gi|146760219;gi|147765576;gi|147810561;gi|148466460;gi|148841109;gi|149212503;gi|149212505;gi|149212507;gi|149390783;…	7	2	329.96	beta-tubulin	Nicotiana attenuata	Q676U1	0016787 : hydrolase activity; 0000166 : nucleotide binding; 0001882 : nucleoside binding; 0043167 : ion binding; 0005198 : structural molecule activity	0005737 : cytoplasm; 0043234 : protein complex; 0005856 : cytoskeleton	0008152 : metabolic process; 0008150 : biological_process; 0051258 : protein polymerization	267	26259.2	20632.5	34098.8	26317.9	39109	33147.7	7785.43	9651.75	10115	15421.5	13136.7	5636.24	20546.7	31699.5	69553.8	17705.6	13064.8	22574.8	2.59177e+06	813128	2.20006e+06	1.39876e+06	3.9689e+06	1.77364e+06	2.00083e+06	751666	2.4361e+06	2.36568e+06	1.16736e+06	1.36328e+06	1.3679e+06	3.0415e+06	2.09281e+06	3.26507e+06	1.27306e+06	494518	2.21052e+06	1.72455e+06	1.74389e+06
gi|40287468	1	1	45.79	ribosomal protein PETRP	Capsicum annuum	Q6RK02	0005198 : structural molecule activity	0044464 : cell part; 0005840 : ribosome; 0030529 : ribonucleoprotein complex	0006412 : translation	143	12810.8	3851.16	7108.63	23988.3	47271.5	15479	30499.2	29304.6	25322.2	38467.6	58362.2	21434.9	1955.48	922.27	671.817	0	0	1146.68	0	5295.72	771.409	3004.29	1661.79	1772.16	0	16859.8	0	21618.6	933.928	0	0	1639.09	1191.11	1739.92	565.25	468.51	40747.4	32607.4	42510.7
gi|40287492;gi|116783572;gi|125599287;gi|1350947;gi|145357113;gi|159476746;gi|168004046;gi|168024894;gi|168049335;gi|187119176;gi|255087650;gi|25553586;gi|294463827;gi|297737051;gi|302782790;gi|302789830;gi|302829312;gi|303289004;gi|326516128;gi|388509386;gi|449446395;gi|470126286;gi|486174164;gi|486174166;gi|486174168;gi|486174170;gi|486174188;gi|486174194;gi|486174224;gi|486174226;gi|486174228;…	5	1	236.68	putative ribosomal protein	Capsicum annuum	Q6RJY9	0005198 : structural molecule activity; 0003676 : nucleic acid binding	0044464 : cell part; 0005840 : ribosome; 0030529 : ribonucleoprotein complex	0006412 : translation	251	48835.6	18008.6	18179.3	60611.6	42174.6	23983.2	62740.4	33965.3	52502.7	38665.8	60748.3	53761.2	17426.7	20805.5	12568.5	6207.12	17448.1	8792.13	0	10236.9	8557.03	4662.26	13222.4	5083.24	0	3690.87	11914.3	15374.1	8043.21	1041.64	5928.33	18236.9	1596.4	4463.68	749.01	10362.6	0	943.044	0
gi|40287568;gi|106879595;gi|1142614;gi|115187598;gi|115445413;gi|115461182;gi|115478392;gi|116779337;gi|116779737;gi|11762186;gi|118482483;gi|118482563;gi|118484626;gi|125538883;gi|125572444;gi|125591988;gi|145347323;gi|145356540;gi|146454622;gi|146454624;gi|148466399;gi|148907347;gi|149391459;gi|149391588;gi|158252030;gi|162458113;gi|168012222;gi|168023057;gi|168024043;gi|168067926;gi|18308140;g…	2	2	73.27	ubiquitin-conjugating protein	Capsicum annuum	Q6RXX3	0016874 : ligase activity		0008152 : metabolic process	261	29106	44067.2	40368.4	68338.8	46203.4	41537.1	25713.9	50663.2	48249.6	46580.4	52682	41280.9	38813.2	38257.2	31890	48083.6	28502.8	46965.1	35045.6	58319.4	62478.5	79799.2	76457.2	53169.5	28121.6	30680.1	52548.3	51336.2	62626.6	57122.4	37521.5	78760	53935.4	57347.5	21891.1	71895.2	55761	28522.8	36010
gi|407947998	1	1	50.25	beta-1,3-glucanase 21	Solanum tuberosum	K9MBJ9	0016787 : hydrolase activity		0005975 : carbohydrate metabolic process	387	25176.7	30491.7	30590	26564.4	25160.5	29937.7	16369.2	21487.5	24967.2	26399	22085	24160.1	21110.9	18157.1	24811.3	28370.6	10512.8	30892.9	7871.83	6343.08	5143.54	3704.04	3703.33	3336.91	109.761	1235.18	1945.64	1719.17	673.044	1765.96	913.855	0	782.199	1119.73	317.235	1524.56	908.857	163.739	433.416
gi|408899997	1	1	30.54	RpoC2, partial (chloroplast)	Hypericum fraseri	K4K6P5	0016740 : transferase activity; 0003676 : nucleic acid binding	0009536 : plastid	0006351 : transcription, DNA-templated	237	218716	373043	437611	330810	345487	329344	54473.8	106364	54595.2	87233.1	77382.3	33463.1	268900	431575	454439	358986	333216	332593	7988.67	7569.14	5468.45	13744.5	11453.3	10936.8	4596.82	3581.1	11816	9903.93	8387.06	5339.1	1212.29	6472.9	7677.63	13612.1	2218.12	2763.61	5491.88	2018.4	1587.15
gi|4097579	1	1	34.82	NTGP1	Nicotiana tabacum	Q9ZRD3		0016020 : membrane	0006810 : transport; 0016192 : vesicle-mediated transport	332	0	893.005	396.909	14904.9	1041.66	2512.07	225.658	5561.08	7505.26	544.074	4561.55	4026.47	1202.96	0.00347942	1369.36	3035.05	2809.92	2093.31	0	0	0	508.515	0	0	1019.82	0	2358.53	1723.3	13622.4	46070.2	32.2066	0	0	0	0	0	44821.5	13859.7	62514.1
gi|410633	1	1	31.62	cytochrome c reductase-processing peptidase subunit I, MPP subunit I, P55 potatoes, var. Marfona, tuber, Peptide Mitochondrial, 534 aa	Solanum lycopersicum	Q9T2S9	0003824 : catalytic activity; 0008233 : peptidase activity; 0043167 : ion binding		0006508 : proteolysis	535	2690.94	4597.71	3991.35	3169.23	7881.68	6436.13	2712.15	2632.89	4228.64	8493.68	4129.48	1530.88	8076.27	11826.5	11005.5	8577.18	5332.96	7032.68	1431.1	1313.04	28.2876	351.008	839.107	1052.66	76354.5	25967.2	2223.64	210.051	81.6388	255.251	20941.6	19258.9	336.988	888.01	763.952	358.783	785.778	10758.5	3743.33
gi|413933122	1	1	30.19	hypothetical protein ZEAMMB73_898663	Zea mays	A0A096T719				187	109342	73746.9	103706	116876	132111	147415	148760	88524.1	88646	133888	124745	157066	79911.6	66435	59007	165020	71676.1	208416	15177.7	30920.7	29893.8	44968	27710.9	28181.1	9164.86	19107.8	26858.5	31507.1	42100.4	19939.6	12888.4	52883.5	21863.9	31988.4	7325.75	45677	33423.1	18636.7	18636.7
gi|413968614	2	2	127.22	hypothetical protein	Solanum tuberosum	K7VT51				320	5206.98	5493.99	8532.72	2387.09	8813.92	6229.61	2802.59	5700.07	1860.62	9628.3	3065.66	1322.54	17259.8	31817.9	13178.7	6387.73	5268.33	16906.6	91567	124644	118055	112952	135111	237362	83333.9	75582.6	124631	201735	158396	104973	79411.1	158957	131680	159102	42705	142253	97612.4	91765.2	48697.7
gi|414864770;gi|115441483;gi|116779313;gi|117952;gi|117953;gi|117954;gi|117959;gi|117968;gi|117976;gi|117986;gi|117988;gi|117989;gi|118000;gi|118004;gi|118012;gi|118013;gi|118016;gi|118018;gi|118022;gi|118023;gi|118024;gi|118030;gi|118040;gi|118481805;gi|118488088;gi|118489461;gi|124361027;gi|125528627;gi|145345508;gi|147773266;gi|15219956;gi|15234910;gi|159477631;gi|168002728;gi|168029680;gi|168…	2	1	85.47	TPA: hypothetical protein ZEAMMB73_671686	Zea mays	Q8S0R8	0009055 : electron carrier activity; 0046906 : tetrapyrrole binding; 0043167 : ion binding	0005739 : mitochondrion; 0016020 : membrane	0055114 : oxidation-reduction process	422	13979.4	9562.6	13054.7	15063.8	14425.8	14744.1	3366.26	10059.5	6223.81	7101.48	13839.2	12974.8	4652.95	14956.8	7633.61	11052.7	3120.74	9511.27	7281.27	7849.25	8521.71	7131.22	6428.9	10027.8	4122.72	2828.76	6392.14	6814.18	5862.93	4785.57	4483.73	9057.22	7730.64	6789.65	2049.97	8202.14	4747.11	4541.66	2842.3
gi|414873101	1	1	36.27	TPA: hypothetical protein ZEAMMB73_870831	Zea mays					571	3610.37	6586.54	8646.53	5162.22	8045.96	11520.2	12064.4	3351.16	7981.6	10298.3	4340.73	5364.37	5300.09	14439.5	7647.12	7462.3	1420.65	4757.58	1728.51	7103.39	3924.58	5717.41	10521.1	3035.53	1088.95	590.184	6327.78	2732.96	4211.32	1891.56	1561.64	6423.41	5056.99	3789.1	1492.41	1724.71	1329.44	1801.83	1047.43
gi|414979	1	1	27.33	ferredoxin-dependent glutamate synthase, partial	Spinacia oleracea	Q43155	0003824 : catalytic activity; 0016491 : oxidoreductase activity; 0051540 : metal cluster binding; 0043167 : ion binding	0009536 : plastid	0008152 : metabolic process; 0006520 : cellular amino acid metabolic process; 0055114 : oxidation-reduction process; 0006807 : nitrogen compound metabolic process	459	1445.56	1371.91	3187.98	3598.15	3361.46	2070.44	1591.35	387.21	1252.08	2855.71	752.724	327.248	2134	2980.71	3923.88	6019.38	2534.11	647.813	125268	132168	123974	128530	221552	268873	121266	96848.3	214301	149645	228282	263018	58294.6	215534	70084.9	203381	33041.1	88217.6	4.70644e+06	4.29166e+06	3.95322e+06
gi|4163997	1	1	35.43	alpha-xylosidase precursor	Arabidopsis thaliana	Q9S7Y7	0016787 : hydrolase activity; 0003824 : catalytic activity; 0030246 : carbohydrate binding	0005737 : cytoplasm; 0005618 : cell wall; 0005576 : extracellular region; 0009536 : plastid; 0055044 : symplast	0008152 : metabolic process; 0005976 : polysaccharide metabolic process; 0045229 : external encapsulating structure organization; 0005975 : carbohydrate metabolic process; 0044085 : cellular component biogenesis; 0009057 : macromolecule catabolic process; 0050896 : response to stimulus	246	6689.68	7075.88	4689.99	5811.65	6053.14	5377.5	7747.41	2173.51	4637.32	8228.73	4581.99	9327.99	4687.52	5526.16	6067.43	6896.05	4154.34	6167.65	49612.7	65330	78893.5	52348.5	73924.1	75426.1	25487.2	31529.9	37901.6	60122.5	61437.4	51223.4	23912	58068.9	68847.7	43713.8	15831.7	67143.9	32478	13763.4	9049.09
gi|4190952;gi|42557349;gi|565372896;gi|71142986;gi|71361357	2	2	150.52	unnamed protein product	Solanum lycopersicum	Q9ZWF3	0016787 : hydrolase activity		0008152 : metabolic process	575	25625.6	25878	23447.3	6731.82	28234.4	25478.2	11524.8	11080	17765.5	37271.4	9814.22	12897.1	40453	50566.5	53359.1	60609.9	20587.8	46449.9	2360.64	3230.36	2552.79	2396.01	4999.98	4576.34	6385.53	2494.98	2098.52	2837.74	2814.91	1745.64	3054.01	4661.92	2547.66	4680.42	443.547	2590.81	2799.66	2726.33	3480.4
gi|42407620	1	1	27.96	1-phosphatidylinositol-3-phosphate 5-kinase-like	Oryza sativa Japonica Group	Q6ZLF2	0000166 : nucleotide binding; 0001882 : nucleoside binding; 0043167 : ion binding; 0016740 : transferase activity		0006793 : phosphorus metabolic process; 0044255 : cellular lipid metabolic process	185	55328.7	126195	77945.6	82749	77966.8	74822.8	74541.4	85728.4	82723.8	105074	60120.7	62962.2	78354.9	239777	81734.5	54287.3	334803	45837.4	232665	427201	326626	257743	345807	460581	318686	283385	311109	584030	280847	307161	296998	840221	341537	272847	311406	222760	216742	124446	291854
gi|449438665	1	1	34.03	PREDICTED: UDP-glucose flavonoid 3-O-glucosyltransferase 7-like	Cucumis sativus	A0A0A0K6I4	0016740 : transferase activity		0008152 : metabolic process	193	10612.8	14898.4	10778.3	16360.9	10406.9	10412.2	5301.41	9849.96	8363.35	11081.1	9218.15	8934.23	8162.61	9185.57	6587.71	8646.1	3792.86	10726.8	3136.25	627624	544215	213526	201102	291498	274921	265281	344257	234679	311672	218110	2888.19	337387	183488	203471	4252.96	132413	258272	147826	207604
gi|449439323	1	1	60.22	PREDICTED: glycine-rich RNA-binding protein 2, mitochondrial-like	Cucumis sativus	A0A0A0LQL8	0000166 : nucleotide binding; 0003676 : nucleic acid binding			161	7524.58	9845.84	12244.8	8566.08	11317.2	11280.6	9815.25	3438.36	11215.5	8111.94	11357.6	10457	6663.32	11608.1	13259.7	10727	4803.37	8805.78	2670.94	1949.24	2381.34	2795.38	2570.67	2216.31	894.822	1947	2339.21	5276.85	3297.58	1525.67	1786.88	4319.84	2857.36	3988.18	1054.97	1798.17	1679.69	2339.47	3437.05
gi|449442851	1	1	85.86	PREDICTED: GDSL esterase/lipase At1g54790-like	Cucumis sativus	A0A0A0LGA7	0016787 : hydrolase activity		0008152 : metabolic process	226	1370.84	3862.18	668.783	2825.3	274.013	855.365	741.295	643.724	5917.53	4988.23	6362.27	15204.1	7059.1	413.454	0	0	252.509	452.568	51483.5	98345.8	126578	69926.5	95123.8	102844	23072.6	20520.6	37085.6	56909	51819.1	27494.3	54530.7	120362	82617.9	95299.2	22717.6	80089.7	28028.4	15012.5	13674.2
gi|449447617	1	1	35.41	PREDICTED: threonylcarbamoyladenosine tRNA methylthiotransferase-like	Cucumis sativus	A0A0A0KSZ4	0003824 : catalytic activity; 0016740 : transferase activity; 0051540 : metal cluster binding		0016070 : RNA metabolic process; 0043412 : macromolecule modification	540	1733.81	777.685	1175.25	1234.47	1736.35	1679.18	569.517	810.326	714.236	2662.82	1563.42	894.78	1454.09	1047.6	1355.66	1339.49	150.017	849.537	9689.12	28908.1	24835.5	10207.3	14499.1	12172.7	4792.26	27286.3	19664	24076.7	13579.7	7125.87	5854.63	20546.7	15623.4	16848.4	2125.84	9285.11	5185.82	2010.71	3151.78
gi|449455026	1	1	45.1	PREDICTED: omega-3 fatty acid desaturase, endoplasmic reticulum-like	Cucumis sativus	A0A0A0LVJ0	0016491 : oxidoreductase activity		0006629 : lipid metabolic process; 0055114 : oxidation-reduction process	293	23780.1	15843.8	212.692	0	276.368	0	310692	147407	40766.2	753.225	0	0	134700	142622	2489.88	17464	116062	59.4981	82875.3	116732	208167	126546	142781	205575	67188.6	69223.5	124525	111647	152872	80545.1	101235	194084	141552	146563	43593.3	121984	71706	62436	50326.1
gi|449458255	1	1	25.02	PREDICTED: putative leucine-rich repeat receptor-like protein kinase At2g19210-like	Cucumis sativus					371	1839.44	2665.06	2103.38	1515.24	6101.13	3011.39	6470.6	2181.07	636.01	3979.72	4376.11	1568.03	10636.3	5395.74	8316.74	3125.74	3606.9	9939.84	48946.8	73549.5	118884	82115.4	110641	95555.8	67987.5	32139.9	73646.4	84905.8	73008.8	40234.9	44824.2	131683	128371	91259.9	34819.1	91945.1	62034.3	64255.2	35082.7
gi|449471812	1	1	52.6	PREDICTED: LOW QUALITY PROTEIN: transaldolase B-like	Cucumis sativus					268	2105.06	315.32	0	532.003	1232.89	11.1706	1366.95	0	1220.75	901.611	904.683	772.486	125.802	0	14349.5	1316.03	95.6547	0	17311.9	17835.5	19210.7	13487.7	17577.5	19076.3	8995.63	5891.35	10197.1	14656.8	13461.3	6721.5	7665.87	21938.8	13854.6	18744.5	3526.95	9013.27	716.26	995.403	241.372
gi|449472040	2	2	158.99	PREDICTED: maltose-binding periplasmic protein-like	Cucumis sativus					382	2292.26	1101.83	1444.9	6834.36	1813.19	2540.12	1352.41	2757.75	5839.7	2310.66	710.306	2714.15	2178.37	8449.73	547342	2166.24	5791.38	9090.77	518114	439116	185791	654560	828047	935522	298999	121480	209231	341061	490737	517936	119096	225862	111550	194985	126421	545007	185777	38497.2	78491.6
gi|449472355	1	1	40.2	PREDICTED: LOW QUALITY PROTEIN: transketolase 1-like	Cucumis sativus					409	132.073	588.758	148.876	195.953	321.932	58.3349	313.836	0	128.741	64.8562	456.442	370.226	41.7651	459.853	7937.03	11.9845	81.7286	791.903	6769.37	60813.7	48789.2	29415.7	35099.5	31672.1	4463.39	7513.39	6832.69	11487.9	12249.7	29223.1	9359.1	30976.2	12173.8	8230.07	2858.22	38599.6	9976.83	4844.3	1808.37
gi|449473056	2	2	87.8	PREDICTED: enolase-like, partial	Cucumis sativus					539	1405.68	653.453	1041.01	191.678	508.593	1021.78	11317.4	1926.77	913.249	47.5983	484.137	652.318	3397.67	8452.03	64280.7	688.878	4568.65	485.424	4410.02	8058.05	6000.69	9140.33	9343.95	11319.6	1194.2	3851.88	3618.04	5706.72	5804.62	5084.14	5537.16	11812.5	6652.58	8788.62	3101.3	10131.6	5912.9	3240.1	1873.01
gi|449473585;gi|159491122;gi|302848800	3	3	127.84	PREDICTED: 2,3-bisphosphoglycerate-dependent phosphoglycerate mutase-like, partial	Cucumis sativus	A8IF80	0003824 : catalytic activity; 0016853 : isomerase activity		0005975 : carbohydrate metabolic process; 0006082 : organic acid metabolic process; 0006091 : generation of precursor metabolites and energy; 0009116 : nucleoside metabolic process; 0009117 : nucleotide metabolic process; 0051186 : cofactor metabolic process; 0008152 : metabolic process	574	441.617	41.4316	845.993	0	140.106	181.66	4399.4	206.345	0	0.0133328	33.638	1.23413	250.357	23.4392	89681.3	0	111.624	0	5684.12	17083.1	24254.3	9190.45	13656.5	17647.3	3660.84	7096.33	10718.7	10137.1	11422.1	3328.52	17105.8	44300.1	55771.6	24345.2	4568.43	19694.5	5334.81	7619.67	3450.12
gi|449474617	2	2	130.69	PREDICTED: dihydrolipoyl dehydrogenase-like, partial	Cucumis sativus					170	2819.49	633.147	1299.61	1000.5	2124.03	0	0	0	219.906	241.638	0	2296.98	936.245	167.18	106127	1231.78	178.414	145.147	139002	167018	201008	194436	207639	203211	68260.3	62302.9	119862	132926	130355	128662	59687.4	129898	84913.2	115898	22722.3	112874	33723.6	23063.9	18984.8
gi|449474875	1	1	55.8	PREDICTED: purine nucleoside phosphorylase DeoD-type-like	Cucumis sativus					785	2849.81	798.251	3507.77	2082.92	1719.95	860.31	4194.56	1555.57	4356.24	2514.65	4282.51	2256.6	1838.65	3827.6	53670.7	1350.17	175.868	1256.09	16721.8	16512.5	21548.2	17765.1	26808.3	23230.4	721.496	5068.98	3143.72	6781.1	5972.57	3255.37	9763.35	20959.4	13175.8	14962.5	3224.79	23734.8	17589.8	18708.4	12085.9
gi|4582642	3	3	215.94	ribonuclease T2	Solanum lycopersicum	Q9T0M5	0016787 : hydrolase activity; 0003676 : nucleic acid binding		0008152 : metabolic process; 0016070 : RNA metabolic process	357	61155.8	107145	208195	185496	101450	128321	106660	175231	206493	76777.4	143499	140184	17426.3	17203.2	31967.3	40351.4	22551	40907.1	27824	51363.5	40019.4	46884.6	63992.1	37746	28591	51019.8	89990.7	95242.9	89926.8	49519.1	23571.4	86412.8	48396.5	65374.7	18775	40141.8	38223.8	21512.1	20879.2
gi|460364864	1	1	31.46	PREDICTED: uncharacterized protein At5g01610-like isoform 1	Solanum lycopersicum					217	19033	15753.2	11500.9	14628.2	21982.2	6493.41	22719.8	39116.6	39911.2	24288.3	42005.4	23122	18123.9	78306.7	20129.4	49196.4	39801.5	8633.02	12444	18309.2	18974	17860.9	16896.9	21702.9	4707.51	8663.49	10124.4	14475	14600.6	12238.3	6929.39	15243.8	11388.9	12489.9	3017.38	16005.4	6551	5142.7	2610.84
gi|460364898;gi|222159967;gi|223635586;gi|255562633;gi|255634488;gi|321149973;gi|326527949;gi|356574991;gi|357452887;gi|409030176;gi|460364900;gi|460366284;gi|460366286;gi|470108027;gi|470118074;gi|475503852;gi|475611022;gi|507945388;gi|565375605;gi|565380107;gi|565399578;gi|566200107;gi|567174105;gi|568865708;gi|571444270;gi|590583051;gi|593591784;gi|595793279;gi|595841325;gi|643722013;gi|643725…	15	13	1157.38	PREDICTED: peroxidase N-like isoform 1	Solanum lycopersicum	K4AUE2	0016491 : oxidoreductase activity; 0016209 : antioxidant activity; 0046906 : tetrapyrrole binding; 0043167 : ion binding	0005576 : extracellular region	0008152 : metabolic process; 0050896 : response to stimulus; 0055114 : oxidation-reduction process	257	1.35465e+07	1.76906e+07	1.81504e+07	1.47121e+07	9.7228e+06	9.21453e+06	1.23258e+07	1.89587e+07	1.31949e+07	1.15042e+07	1.14448e+07	1.18428e+07	1.10904e+07	1.27042e+07	1.22351e+07	1.06125e+07	1.22022e+07	1.16308e+07	768814	794801	698235	728355	1.06928e+06	1.06448e+06	683046	595208	940577	1.27282e+06	1.02047e+06	1.04659e+06	692025	1.10717e+06	743653	1.03089e+06	214547	1.20329e+06	779532	477159	414745
gi|460364991;gi|565396649	2	2	80.11	PREDICTED: serine carboxypeptidase-like 45-like	Solanum lycopersicum	K4ATR4	0008233 : peptidase activity		0006508 : proteolysis	260	50145	40814.5	9401.5	11469.5	38465.8	71154.7	14480.3	8308.34	3329.41	7606.32	11857.8	2230.55	4702.24	7008.47	3818.04	7214.82	10349.4	32592.6	5810.31	3814.17	18400.8	8539.61	13346.9	9372.03	945.994	4340.69	1981.85	4267.77	4229.75	3776.17	2375.24	17194.1	7617.56	9534.09	2960.5	2014.35	2964.89	5462.77	1154.93
gi|460365069;gi|210062274;gi|224072532;gi|242086519;gi|255547634;gi|255637428;gi|356536583;gi|356576931;gi|388496642;gi|413942444;gi|449445564;gi|469469442;gi|502121732;gi|527190528;gi|565396325;gi|566148762;gi|567890901;gi|568861353;gi|583830761;gi|586699612;gi|587850144;gi|590691858;gi|596187298;gi|604332988;gi|629095914;gi|629095915;gi|629095916;gi|643714182;gi|645231043;gi|658010040;gi|659119…	4	4	278.71	PREDICTED: peptidyl-prolyl cis-trans isomerase CYP20-2, chloroplastic-like	Solanum lycopersicum	K4ATJ4	0016853 : isomerase activity		0006464 : cellular protein modification process; 0006457 : protein folding	536	509705	453034	559463	535047	468432	550827	312855	316099	391816	408133	387497	489021	493025	456777	491868	558204	331318	655238	12481.5	44154.4	45720.6	23404.3	36540.5	30106.6	3870.71	16486.9	21417.2	30591.7	22707.9	7739.84	23350.7	48182.2	40298.3	40757.3	13116	37966.4	10683.7	9429.8	3626.87
gi|460365264	1	1	39.77	PREDICTED: probable 26S proteasome non-ATPase regulatory subunit 7-like	Solanum lycopersicum	K4AT35				314	3627.27	1898.55	2158.85	3017.47	2346.7	2142.84	1239.99	2704.47	2394.48	5276.85	3326.24	1794.78	3031.68	3921.13	3711.33	4292.59	2538.36	2261.33	53892.6	70016.2	64350.8	54072.5	74706.6	85438	41184.7	29963.7	39181.5	53331.6	40217.2	37905.4	28374.9	68159.3	45524.9	56058.3	17147.7	56473.8	36659.9	30697.3	21482.2
gi|460365343;gi|115454925;gi|115478418;gi|115489474;gi|116786368;gi|116793695;gi|13324790;gi|145330372;gi|168021656;gi|168059595;gi|168067406;gi|18395221;gi|18404032;gi|18409633;gi|18409647;gi|194692476;gi|195604272;gi|212723950;gi|21593918;gi|217069822;gi|217069862;gi|217071272;gi|217075773;gi|219886049;gi|222625669;gi|224091917;gi|224140051;gi|225424357;gi|225440751;gi|226508524;gi|242038365;gi…	3	3	163.19	PREDICTED: ubiquitin-conjugating enzyme E2 variant 1D-like	Solanum lycopersicum	Q9AUQ8	0005515 : protein binding; 0003676 : nucleic acid binding; 0019787 : ubiquitin-like protein transferase activity	0005737 : cytoplasm; 0005634 : nucleus	0006281 : DNA repair; 0006464 : cellular protein modification process	90	78676.5	85009.2	139937	102017	120625	120724	57047.7	84941.4	89700.3	95457.3	114392	109897	57152.5	95576.9	90929.5	92575.8	48711.5	108824	52724.9	100689	117838	67473	104628	82469.5	28081.5	29688.6	37201.8	52342	62774.9	29129.1	38622.2	102116	72494.8	72669.5	11516.2	81995.6	26949.9	14197.5	13777.2
gi|460365357	3	1	146.42	PREDICTED: 2-Cys peroxiredoxin BAS1-like, chloroplastic-like	Solanum lycopersicum	K4ASX2	0016209 : antioxidant activity; 0016491 : oxidoreductase activity		0055114 : oxidation-reduction process	470	23075.8	41562.6	48984	9759.79	18289.2	17194	14511.1	33377.3	34584.2	36065.4	58345.7	31595.5	30824.5	87426.8	44726.9	66276.3	46449.9	115933	22445.2	38597.6	44495.4	43824.2	57406.7	65064.5	11260.4	7443.73	21424.4	23707.7	35405.2	13716.6	10171.3	26787.3	21475.3	14942.4	6713.57	37397.6	23003.1	14739.2	9873.4
gi|460365419;gi|115479433;gi|159471087;gi|17017271;gi|18403095;gi|224073194;gi|225435632;gi|242044850;gi|2507455;gi|255581686;gi|255581692;gi|255581694;gi|297746413;gi|297847394;gi|302831690;gi|356536528;gi|356576871;gi|357153847;gi|357445035;gi|357489013;gi|414885691;gi|414885692;gi|449462581;gi|473939902;gi|475561503;gi|502121534;gi|514730549;gi|51536102;gi|527204596;gi|565375338;gi|565498698;g…	9	9	419.74	PREDICTED: formate--tetrahydrofolate ligase-like	Solanum lycopersicum	K4ASJ4	0000166 : nucleotide binding; 0001882 : nucleoside binding; 0043167 : ion binding; 0016874 : ligase activity		0006520 : cellular amino acid metabolic process; 0006725 : cellular aromatic compound metabolic process; 0043603 : cellular amide metabolic process; 0046483 : heterocycle metabolic process; 0051186 : cofactor metabolic process	471	229241	218548	256241	331820	276220	289138	168216	123448	140422	144467	149005	93936.2	179370	242249	208478	263046	82639.3	232972	43224.1	44825.7	52401	39758.8	68352.3	53706.5	1.31662e+06	147349	1.56459e+06	454295	2.61948e+06	9.19792e+06	105026	80892.2	39611	56534.7	20196.9	53422.8	817912	295317	606166
gi|460365435;gi|110743807;gi|115435650;gi|115438939;gi|115465563;gi|116789917;gi|125553404;gi|145025435;gi|147857569;gi|148905989;gi|149391285;gi|15218869;gi|15221788;gi|159481269;gi|15982950;gi|16305085;gi|168052303;gi|168052755;gi|169989;gi|1708400;gi|1708402;gi|1750380;gi|19171469;gi|19171610;gi|1922272;gi|20260384;gi|211906502;gi|213493066;gi|21593707;gi|218187884;gi|218195183;gi|219363507;gi…	12	11	832	PREDICTED: isocitrate dehydrogenase NADP-like	Solanum lycopersicum	K4ASC2	0043167 : ion binding; 0016491 : oxidoreductase activity; 0000166 : nucleotide binding; 0048037 : cofactor binding		0006082 : organic acid metabolic process; 0044238 : primary metabolic process; 0045333 : cellular respiration; 0055114 : oxidation-reduction process	190	456962	345909	420035	292164	575315	582891	449714	160161	291750	523616	178350	199296	318515	392630	428905	548693	259059	395105	272467	369656	396524	328519	409064	306044	471427	271613	882222	413818	812986	526521	144147	287071	158209	364436	84898.3	176972	298692	197663	270467
gi|460365508;gi|15241244;gi|255648032;gi|297793155;gi|326509291;gi|326522696;gi|356512584;gi|356525331;gi|357122299;gi|357519295;gi|449463849;gi|449515794;gi|470117623;gi|475572810;gi|502140410;gi|514809087;gi|565430355;gi|565499950;gi|567178472;gi|567178476;gi|593793040;gi|595824561;gi|604312102;gi|604335329;gi|629085994;gi|645215220;gi|657951151;gi|657984533;gi|658027944;gi|658060624;gi|6590979…	2	2	166.35	PREDICTED: uncharacterized protein LOC101253614	Solanum lycopersicum	D7MLS9	0003674 : molecular_function			105	42776.5	64636.7	70641.3	21796.7	32660.8	34371.7	37642.9	102794	50388.9	32996.2	35527.9	36590.2	30357.7	32156.4	32938.3	23340.3	18806.4	26898.9	21923.1	37307.8	31962.3	30954.9	30552.6	25155.1	16753.4	10229.9	25503.1	35895.4	25950.3	26181.6	15054	25858.6	22129.4	31131.9	3249.68	23134.6	8682.78	3405.66	4540.39
gi|460365564;gi|565375340	4	3	346.32	PREDICTED: lignin-forming anionic peroxidase-like	Solanum lycopersicum	K4ASJ5	0016491 : oxidoreductase activity; 0016209 : antioxidant activity; 0046906 : tetrapyrrole binding; 0043167 : ion binding	0005576 : extracellular region	0008152 : metabolic process; 0050896 : response to stimulus; 0055114 : oxidation-reduction process	245	198704	164578	75748.4	157751	135435	215629	31210.9	111698	22649.8	47716.8	45243.5	46383.5	117597	50497.5	31342.7	99477.6	34871.3	167343	4963.14	7402.41	8844.73	8868.77	17641.3	15952.4	3361.7	3190.4	6369.23	9092.31	7989.27	3450.59	3802.06	12534.5	7520.34	10115.3	1621.96	7830.06	4623.77	1610	766.137
gi|460365655	3	3	245.99	PREDICTED: phosphatidylglycerol/phosphatidylinositol transfer protein-like isoform 1	Solanum lycopersicum					477	337511	337024	288516	346105	317485	287796	285684	303093	376768	372140	390855	452778	383380	408401	381804	343910	317461	407823	55787.5	92372.9	105578	83888.9	112857	99094.8	28936.7	42893.3	53887.2	82427.2	84682	84925.1	53359.1	129429	101305	93190.5	27257.2	118606	82391.5	67397.7	44240
gi|460365659	1	1	21.88	PREDICTED: uncharacterized protein LOC101249479 isoform 1	Solanum lycopersicum					343	72712.3	63913.1	172254	104439	168370	152913	72931.8	94023.5	72579.2	104937	131511	61950	105798	115413	104057	132479	74633.6	97731.6	62174.7	102337	104992	142992	228516	128488	42447.6	90690.9	84242.9	240185	137288	45696.4	145545	411488	210238	206552	106596	234178	51686.7	16416	5711.19
gi|460366076;gi|225457879;gi|302142715;gi|565363688	8	8	345.92	PREDICTED: subtilisin-like protease-like	Solanum lycopersicum	E0CQB3	0016787 : hydrolase activity; 0008233 : peptidase activity		0006508 : proteolysis	309	54060.1	49362.3	45953.4	69076.5	43048.2	46743.9	187374	78301.6	273728	129744	244005	140413	12072.3	7867.38	13889.7	15807.3	6324.47	23377	1839.34	1210.43	5693.92	10145.8	7642.38	5160.4	14659.1	1914.65	14344.2	6502.54	17283.3	8078.11	776.296	3008.57	2412.17	2123.74	456.699	174.418	4063.65	1862.64	1583.42
gi|460366131;gi|1006698;gi|10178220;gi|110349923;gi|110736632;gi|115443643;gi|115466004;gi|116787373;gi|134104;gi|145348995;gi|148807193;gi|15222666;gi|15222729;gi|15231255;gi|159157513;gi|163311870;gi|168003742;gi|168004599;gi|168056654;gi|1762132;gi|195630027;gi|222424641;gi|222634842;gi|224052861;gi|224073124;gi|225435794;gi|226493641;gi|242094438;gi|2493649;gi|2493650;gi|2506277;gi|255072741;…	13	10	715.59	PREDICTED: ruBisCO large subunit-binding protein subunit beta, chloroplastic-like	Solanum lycopersicum	K4AV63	0000166 : nucleotide binding; 0001882 : nucleoside binding; 0043167 : ion binding	0005737 : cytoplasm	0006457 : protein folding	264	159799	203146	263117	211837	283640	390104	178848	127618	207937	345581	115285	121206	274340	327911	354971	377392	237273	390340	4422.4	4939.62	14174.6	1404.07	9261.59	6091.08	4016.2	785.306	4791.29	8405.7	2665.98	1708.92	11002	28441	38459.9	26396.7	5371.45	3412.34	5374.62	7835.14	2010.53
gi|460366290;gi|224101523;gi|224108774;gi|255556438;gi|255634434;gi|356521747;gi|356565073;gi|357479039;gi|388501400;gi|502150796;gi|527198991;gi|53747925;gi|567852369;gi|567852371;gi|567853217;gi|567853219;gi|567853221;gi|567853223;gi|568871284;gi|568872149;gi|568872153;gi|587940911;gi|590662083;gi|590662086;gi|593265930;gi|593782727;gi|641853126;gi|641856104;gi|641856105;gi|641856107;gi|6418561…	2	2	106.13	PREDICTED: galactokinase-like	Solanum lycopersicum	K4AW47	0016740 : transferase activity; 0000166 : nucleotide binding; 0001882 : nucleoside binding; 0043167 : ion binding	0005737 : cytoplasm	0008152 : metabolic process; 0006793 : phosphorus metabolic process; 0005975 : carbohydrate metabolic process	205	8800.76	5401.12	5021.41	6742.34	6166.02	6223.5	2257.92	3827.78	2206.84	4815.72	2949.26	586.605	5944.72	5232.82	7028.45	5954.58	3598.36	7664.88	10543.4	9491.49	15096.6	7908.63	11207.7	12266.3	7110.82	5276.48	8244.53	8905.29	10063.7	4435.49	9558.88	5837.59	15378.5	12060.8	3961.44	14017.7	6608.99	8089.51	4246.89
gi|460366622;gi|115462933;gi|116792655;gi|125551624;gi|147818959;gi|20197138;gi|219888577;gi|223948097;gi|225437795;gi|226495445;gi|240254668;gi|255548267;gi|297744095;gi|297824789;gi|30685122;gi|326501168;gi|326519789;gi|356499556;gi|356534912;gi|357150648;gi|414873971;gi|414873973;gi|470103852;gi|474379710;gi|475592290;gi|502117563;gi|502117566;gi|514724848;gi|565364889;gi|565472540;gi|56549933…	5	5	376.19	PREDICTED: uncharacterized protein LOC101260262	Solanum lycopersicum	K4AX61				545	120742	139772	122245	162089	105178	111975	136462	163111	169076	160822	143353	196018	58890.5	57672.5	48902.9	98141.7	28937.1	90080.1	8381.27	7998.4	15691.4	8105.91	20396.6	13181.3	4444.67	5820.32	9173.9	11951	8711.77	3297.98	1922.54	15161.4	23628.3	7538.77	1279.13	6166.6	22162.2	67096.9	28799.5
gi|460366772	1	1	53.26	PREDICTED: dynein light chain 2, cytoplasmic-like	Solanum lycopersicum	K4AWR0		0005856 : cytoskeleton; 0043234 : protein complex	0008150 : biological_process	628	2309.83	3898.41	4527.39	4074.07	4121.51	5346.61	2228.48	3140.97	2231.89	2889.05	3709.75	4234.49	2714.13	4231.49	5977.01	2885.79	5793.03	4963.64	179.944	0	0	0	0	0	8930.9	1755.42	1292.79	17.3214	0	106.051	674.774	4003.13	0	281.504	143.496	81.7	111.287	14.5277	645.026
gi|460366862;gi|565381207;gi|565381209;gi|565381283	2	1	86.13	PREDICTED: peroxidase 19-like	Solanum lycopersicum	M1C3C2	0016491 : oxidoreductase activity; 0016209 : antioxidant activity; 0046906 : tetrapyrrole binding; 0043167 : ion binding	0005576 : extracellular region	0008152 : metabolic process; 0050896 : response to stimulus; 0055114 : oxidation-reduction process	315	0	2119.72	976.886	911.455	2236.59	7173.16	0	0.0319814	2184.62	2254.26	11762.9	5625.64	0	0	2200.95	3722.6	2781.21	2228.77	133304	253448	365892	161892	221752	278616	129083	135381	190509	221934	222348	169338	136951	395261	304338	166305	87289.2	161772	248063	235245	104563
gi|460367130;gi|470121759;gi|470121761;gi|56606534;gi|568215192	4	3	219.17	PREDICTED: stem-specific protein TSJT1-like	Solanum lycopersicum	K4AXN3				159	115933	106551	73136.9	111115	167867	142403	115768	51168.5	111831	82142.3	180575	243674	38311	37415.7	36967.3	51394	68254.6	67309.2	192.015	1374.73	89.2747	2.68188	22.8642	109.078	0	210.53	132.51	129.441	130.072	0	509.971	27.313	85.8803	2.83994	70.7594	13.3993	0	0	3138.9
gi|460367136;gi|323435816;gi|331271603;gi|334262925;gi|381148024;gi|384111000;gi|460367132;gi|565365068;gi|565365104;gi|565365106;gi|568214914;gi|568215435;gi|604300865;gi|604300866;gi|604300869;gi|604300870	5	5	252.27	PREDICTED: basic 7S globulin-like	Solanum lycopersicum	K4AXP0	0008233 : peptidase activity		0006508 : proteolysis	478	46110.5	74585.2	44865.6	130659	77100.1	52251.4	189861	53861.4	239638	109079	221142	164468	17831.8	27509.7	82789	42240.2	11602.6	36417.2	11119.3	19602.4	18915.5	17862.6	29115.9	21975.9	5569.11	9879.58	12390.6	19855.7	16055.6	11235.7	9706.66	14760.5	10226.7	17378.8	2500.21	13429.8	10181.3	5719.28	3643.72
gi|460367142;gi|460367138;gi|460367140;gi|565365076;gi|565365078;gi|565365080;gi|568215625	4	4	190.74	PREDICTED: basic 7S globulin-like	Solanum lycopersicum	K4AXP3	0008233 : peptidase activity		0006508 : proteolysis	699	3272.74	6245.86	10061.6	6681.56	5391.95	5475.83	110882	132923	102440	39593.3	147028	235254	5834.31	3356.16	1885.78	3110.29	2376.66	2521.68	4697.75	9678.6	11254.3	8575.59	15330.1	11236.8	6158.18	1435.81	2746.73	7120.75	3060.77	932.138	6009.11	6861.25	8169.05	8627.91	1246.25	8443.22	975.512	2211.43	0
gi|460367196;gi|110681490;gi|111162633;gi|115448531;gi|115461066;gi|121340;gi|121344;gi|12963877;gi|146741370;gi|147784260;gi|15238559;gi|154017627;gi|162459403;gi|166406194;gi|17367236;gi|18266053;gi|190569815;gi|193290696;gi|1934754;gi|19387272;gi|195619796;gi|195627092;gi|215686582;gi|218191527;gi|2197154;gi|2197156;gi|2197158;gi|224102579;gi|224107259;gi|225432496;gi|225436900;gi|226452183;gi…	5	3	295.8	PREDICTED: glutamine synthetase, chloroplastic	Solanum lycopersicum	K4AXS2	0003824 : catalytic activity; 0000166 : nucleotide binding; 0001882 : nucleoside binding; 0043167 : ion binding; 0016874 : ligase activity		0006520 : cellular amino acid metabolic process; 0006807 : nitrogen compound metabolic process	111	69917.2	95788.4	114752	75482.1	86836.3	99434.3	31972.6	28504.1	37961.9	56909	52269.5	32343.8	92518.5	109253	107310	102573	54660.8	100718	43786.3	24558.9	45005	91845.1	137205	85902.1	55042.2	55404.3	112189	112670	183530	72452.1	61076.8	87897.6	33708.4	79235.2	45017.3	60559.6	62911.4	33656.4	22238.5
gi|460367274;gi|218551719;gi|568215108;gi|661885554;gi|661899235	3	3	102.41	PREDICTED: uncharacterized protein LOC101249206	Solanum lycopersicum	K4AXX2				182	20888.9	29367.7	41769.7	68466.5	42127.8	43683.4	17926.4	25989.2	46536.8	33422.3	49440.7	69555.9	10970.6	16125.3	8661.27	12654.3	4815.35	40362.9	1239.55	2455.59	2713.97	2110.16	4313.54	2419.26	969.711	515.297	2796.52	2526.24	3628.23	2974.77	1284.52	2429.1	2639.54	3232.88	862.044	2876.14	5255.09	4567.9	3979.51
gi|460367372	1	1	81.57	PREDICTED: uncharacterized protein LOC101264758	Solanum lycopersicum	K4AY49				355	13158.3	28156.4	22515.2	11018.3	13235.9	11769.2	6640.84	37901.9	20128.7	24076.7	13697.7	8382.76	9933.14	18650.4	20292.6	18134.4	5114.98	11676.7	4078.98	10831.5	19385.9	11842.1	13231	10276.4	2514.08	5692.13	12403.4	12324.4	6645.15	9580.92	10775	34073.2	33748.3	20731.1	5372.05	23994	6125.8	1121.54	697.297
gi|460367380;gi|565386666	3	3	143.04	PREDICTED: uncharacterized protein LOC101265960	Solanum lycopersicum	K4AY54				152	38509.5	91218.4	35841	29606.8	25783.1	36084.3	51563.6	59783.6	77276.6	37339.7	38626.9	34993.7	11435.7	10466.2	12574.5	18375.6	9073.44	21427.6	18764.2	28126.5	40762.5	35630.3	48693.1	30769.9	4624.47	23287.3	39248	25709	36818.7	30098.3	47038.7	106597	30110.9	45298.9	8225.41	48472.8	17477.7	6659.39	9456.88
gi|460367524;gi|565357244;gi|657950838;gi|658018545;gi|658042231	3	2	134.94	PREDICTED: ATP synthase subunit O, mitochondrial-like	Solanum lycopersicum	K4AYA3	0005215 : transporter activity; 0016787 : hydrolase activity	0016020 : membrane	0006811 : ion transport; 0006818 : hydrogen transport; 0009116 : nucleoside metabolic process; 0009117 : nucleotide metabolic process	114	42923.8	53092.3	48779.2	52220.6	67418.1	56944.9	30269.6	37036.8	56008.3	58016.5	55911.2	28020.3	81242.1	92994.4	105296	78148.7	62442.9	86025.6	306889	401690	849255	410237	808529	399081	213400	107232	290799	518145	220247	80461	415852	1.03218e+06	588065	1.46866e+06	507752	266624	349131	404231	299316
gi|460367611;gi|169674676;gi|3970757;gi|460367601;gi|460367607	6	2	347.29	PREDICTED: subtilisin-like protease-like	Solanum lycopersicum	D2CNC7	0008233 : peptidase activity; 0016787 : hydrolase activity		0006508 : proteolysis	85	13716.5	9518.99	12072.6	13750.7	13018	14266.9	53723.3	14279.9	29320.9	14194	23244.8	23698.9	13689.5	18117	5485.04	8734.36	13880.1	10298.5	3518.2	4606.7	5978.11	5110.64	4597.25	7020.03	2291.87	2446.48	3945.17	5014.82	4107.86	5043.14	3770.41	6063.77	4148.69	6568.45	1318.83	4833.42	5440.17	4224.85	3290.72
gi|460367634;gi|147844251;gi|225449971;gi|255574074;gi|296085102;gi|359487233;gi|388500320;gi|470134506;gi|502178348;gi|502178352;gi|565357110;gi|567892811;gi|568858826;gi|568858828;gi|641864602;gi|643737498;gi|645251127;gi|657387429;gi|661877382;gi|672172953	3	2	133.57	PREDICTED: protein transport protein Sec31A-like	Solanum lycopersicum	K4AYJ2				146	29022.7	24982.4	26120.5	26488.7	33722.1	36054.7	21662.1	17538.4	14935	18805.1	22141.2	20968.7	23220.7	29091.2	24402.2	27027.8	20491	27332	2458.95	14601.7	17819.4	6785.96	6688.52	6590.32	4182.52	1685.63	7261.16	10933.5	7561.64	9000.63	87.2775	3884.85	6217.07	6057.23	534.932	1615.87	6492.8	5954.6	664.121
gi|460367940;gi|116788007;gi|14190409;gi|147781805;gi|148906379;gi|148906986;gi|15232973;gi|18406799;gi|21595125;gi|224130034;gi|255541352;gi|297820940;gi|297828265;gi|312837047;gi|356532083;gi|356554391;gi|356568292;gi|357506917;gi|359489366;gi|388506058;gi|449454512;gi|502104783;gi|565344709;gi|565469266;gi|565477219;gi|567166112;gi|567182903;gi|567905476;gi|568876802;gi|587862892;gi|590722866;…	7	6	401.57	PREDICTED: fasciclin-like arabinogalactan protein 10-like	Solanum lycopersicum	Q9LZX4		0016020 : membrane		162	2.6462e+06	3.3167e+06	5.23197e+06	4.66042e+06	3.73287e+06	4.22098e+06	2.04683e+06	4.04188e+06	3.76757e+06	2.93081e+06	3.93739e+06	3.99014e+06	2.29403e+06	3.56655e+06	2.44378e+06	3.40541e+06	2.3968e+06	2.84819e+06	16995.5	14221.1	10842.6	17687.7	28515.8	26101.8	1630.81	2888.3	4244.93	9329.78	4964.25	6645.15	5390.53	9872.09	6947.68	5513.84	2067.39	11035.9	8602.79	3834.29	3434.86
gi|460368047;gi|224063997;gi|224127578;gi|565344878;gi|585452;gi|590722409;gi|590722416;gi|590722421	2	2	78.05	PREDICTED: NAD-dependent malic enzyme 59 kDa isoform, mitochondrial-like	Solanum lycopersicum	B9GPX3	0016491 : oxidoreductase activity; 0000166 : nucleotide binding; 0048037 : cofactor binding; 0043167 : ion binding		0055114 : oxidation-reduction process; 0006082 : organic acid metabolic process	264	11953.5	19085.4	19876	18187.7	29986.4	20256.8	891.06	6372.47	13373.2	21124.9	8864	3420.72	12275.2	43775.8	20525.9	45015.8	29421.3	37773.5	9112.32	12775.1	16950	15506.2	16960.5	11195.2	3142.28	6100.14	7783.42	13520.3	11956.1	6047.36	9677.33	27888.2	18522.4	16855.9	3997.42	12841.4	9319.23	3733.64	2083.82
gi|460368346	2	2	88.29	PREDICTED: NAD(P)H:quinone oxidoreductase-like	Solanum lycopersicum					442	31622.9	25682.5	28061.9	23456.3	24978	26803.5	27946.2	21354.9	21908.4	26683.4	21565.8	27107.2	28657	23907.2	28012.9	20750	16639.9	26447.7	690.308	985.953	897.541	783.1	1943.89	1533.5	546.156	561.188	767.631	2594.56	1981.36	436.38	646.128	0	931.462	1937.03	411.116	1154.47	502.095	564.954	183.999
gi|460368352;gi|18391062;gi|21450872;gi|297843774;gi|565361834;gi|567153609;gi|643733697;gi|661878999;gi|674250508;gi|674901857;gi|674912541	12	12	855.34	PREDICTED: protein ASPARTIC PROTEASE IN GUARD CELL 2-like	Solanum lycopersicum	K4B033	0008233 : peptidase activity		0006508 : proteolysis	476	2.49122e+06	2.12722e+06	2.38694e+06	2.25544e+06	2.65544e+06	2.77576e+06	1.38717e+07	7.25153e+06	1.19262e+07	4.45072e+06	1.96486e+07	2.66418e+07	1.8527e+06	1.26664e+06	924336	1.24312e+06	859182	1.60467e+06	59439.2	164040	131647	105219	160688	73769.1	47179	69032.7	88692.6	85078	93791.5	50156.2	59226.1	87929.6	129781	93045.7	59271.5	149906	165704	169398	117076
gi|460368374;gi|15232789;gi|15241768;gi|224122592;gi|224134518;gi|225455513;gi|255539715;gi|296084150;gi|297797195;gi|297797197;gi|297819344;gi|326524658;gi|357110881;gi|363806792;gi|388504610;gi|388515767;gi|392976164;gi|449451803;gi|470145076;gi|473995954;gi|474077512;gi|474320562;gi|475576857;gi|475585545;gi|475600139;gi|502107134;gi|527199062;gi|565435326;gi|565461816;gi|565468170;gi|56713809…	2	1	131.93	PREDICTED: 40S ribosomal protein S20-1-like	Solanum lycopersicum	Q9STY6	0005198 : structural molecule activity; 0003676 : nucleic acid binding	0044464 : cell part; 0005840 : ribosome; 0005730 : nucleolus; 0030529 : ribonucleoprotein complex; 0005737 : cytoplasm; 0015935 : small ribosomal subunit; 0016020 : membrane; 0005618 : cell wall	0006412 : translation; 0016070 : RNA metabolic process; 0043412 : macromolecule modification	411	112549	113696	188718	136600	130342	198760	93106.1	96154.8	127467	111647	154200	94752.1	171759	176170	183857	157750	104890	153403	2732.78	1177.49	6139.54	417.812	547.717	3066.58	1666.66	812.766	946.507	3780.14	1793.94	459.524	602.664	639.843	60.7048	910.62	70.085	82.6077	464.431	443.278	302.6
gi|460368501;gi|357512271;gi|388508946;gi|449442917;gi|449482964;gi|470132333;gi|502113560;gi|566169625;gi|586677564;gi|587905053;gi|595827334;gi|604331919;gi|645222622;gi|657992812;gi|658040441;gi|659070609	3	3	186.91	PREDICTED: probable ribose-5-phosphate isomerase-like	Solanum lycopersicum	K4B0D3	0016853 : isomerase activity		0006081 : cellular aldehyde metabolic process; 0009117 : nucleotide metabolic process; 0051186 : cofactor metabolic process	152	200719	231050	224311	215811	257045	150187	91837.9	260296	236780	100579	248008	452046	97587.7	356166	140527	337412	185027	461925	1.25927e+06	1.95749e+06	2.60263e+06	1.57365e+06	1.9484e+06	2.05929e+06	600459	781568	993476	1.02039e+06	1.06226e+06	948172	730492	1.31577e+06	1.10274e+06	1.1257e+06	366104	1.29002e+06	448668	101053	110973
gi|460368613	1	1	29.6	PREDICTED: tryptophan synthase alpha chain-like	Solanum lycopersicum	K4B0P2	0003824 : catalytic activity; 0016829 : lyase activity		0008152 : metabolic process; 0006520 : cellular amino acid metabolic process; 0006725 : cellular aromatic compound metabolic process; 0009308 : amine metabolic process; 0046483 : heterocycle metabolic process	233	10758.4	7197.3	6298.26	1190.44	12546	24333.7	0	7288.65	0	1879.19	4130.53	4368.3	18348.9	23232.3	9111.55	16599	8959.73	28321.4	2098.46	819.564	3869.27	1929.61	1884.1	889.808	3026.94	1119.88	4255.68	2514.65	4245.61	1918.25	1083.71	4216.8	41321.2	1254.43	73.0927	998.827	905.403	1067.15	922.757
gi|460368628;gi|115453901;gi|115467444;gi|115468542;gi|125544622;gi|161610920;gi|224144643;gi|226510482;gi|255556402;gi|255562025;gi|255635596;gi|255644959;gi|255645590;gi|255646030;gi|29837765;gi|302754162;gi|302756687;gi|302762831;gi|302767594;gi|356506014;gi|356506018;gi|356512044;gi|356529959;gi|356533666;gi|356545871;gi|356551098;gi|356570141;gi|356570181;gi|356570193;gi|356573163;gi|3565737…	11	9	671.33	PREDICTED: GDSL esterase/lipase At1g54790-like	Solanum lycopersicum	Q652E9	0016787 : hydrolase activity		0008152 : metabolic process	142	1.16224e+06	1.72678e+06	961375	929402	856757	1.18664e+06	1.84308e+06	2.24813e+06	2.28676e+06	1.2939e+06	1.54674e+06	1.92758e+06	703176	497213	318913	413663	239595	692961	140116	69370.4	19201.4	82893.1	150716	234401	20897.9	5471.17	25319.5	58579.9	47374.9	58023.2	28358.2	25586.1	32975.9	22899.9	23093	114391	9659.56	1029.35	1935.3
gi|460368664;gi|145349865;gi|147801318;gi|148910656;gi|15240939;gi|168003459;gi|225450981;gi|255546678;gi|255557769;gi|255557773;gi|297791595;gi|297812971;gi|297812973;gi|297852062;gi|302771363;gi|302784382;gi|356535091;gi|356576773;gi|357441653;gi|388514105;gi|388522659;gi|470133149;gi|527202445;gi|565380061;gi|565459456;gi|566180166;gi|567140072;gi|567881493;gi|571570239;gi|586765443;gi|5879281…	4	4	264.24	PREDICTED: serine--tRNA ligase-like	Solanum lycopersicum	A4S1D8	0016874 : ligase activity; 0000166 : nucleotide binding; 0001882 : nucleoside binding; 0043167 : ion binding	0005737 : cytoplasm	0005975 : carbohydrate metabolic process; 0006082 : organic acid metabolic process; 0006091 : generation of precursor metabolites and energy; 0009116 : nucleoside metabolic process; 0009117 : nucleotide metabolic process; 0051186 : cofactor metabolic process; 0006464 : cellular protein modification process; 0009059 : macromolecule biosynthetic process; 0006412 : translation; 0006520 : cellular am…	628	83900.6	60287.7	54303.8	133460	137877	237407	97016.8	114741	154434	181979	132057	131117	146702	193210	190010	178965	167151	172865	23327.7	93721.9	76240.4	26287.7	37298.1	24593.6	28288	62994.5	41647.1	25637.9	39467.7	33531	17320.2	30765.9	19473	21551.2	8187.42	19685	30154.4	11752.5	12943.7
gi|460368730	1	1	32.27	PREDICTED: acyl-CoA-binding domain-containing protein 4-like	Solanum lycopersicum	K4B0X2	0043167 : ion binding; 0048037 : cofactor binding			167	2057.57	2205.53	2886.88	3429.78	2247.74	3205.26	1640.78	1888.63	2496.09	3152.91	1689.58	2772.42	2364.82	2080.36	2773.33	3267.25	1572.94	3064.63	59343	117993	128573	84526.5	122009	101936	24007.2	63960.3	71644.9	79484.8	91985.8	68441.5	54151	140914	99029.3	98325.7	19360.6	93849.4	74818.9	130511	77622.5
gi|460368763;gi|110681468;gi|115442401;gi|115446617;gi|116781867;gi|116791340;gi|12246885;gi|145334685;gi|149390657;gi|15238099;gi|168005842;gi|168016065;gi|168023717;gi|168053711;gi|168057097;gi|168065852;gi|215808254;gi|217071210;gi|219881133;gi|219881147;gi|225426162;gi|242073108;gi|255537573;gi|255545174;gi|297742234;gi|297801414;gi|302143790;gi|326493034;gi|330318588;gi|351724341;gi|35712690…	4	4	194.53	PREDICTED: 40S ribosomal protein S10-1-like	Solanum lycopersicum	Q0VJB2		0005840 : ribosome			71429.7	96136.9	109513	104586	116364	77757.3	184445	197959	162579	143835	148133	83573.8	141627	143134	115197	119314	128834	80238.4	35100.3	43173.5	46857.4	57270.4	98303.6	70439.3	26517.1	20864.9	26052.3	80918	46719	19132.1	38341.8	67175.1	37538.1	96560.9	25616.3	98848.9	70278.8	122759	61413.1
gi|460368877;gi|115436382;gi|147821099;gi|225450626;gi|225450628;gi|255542864;gi|255637284;gi|272715944;gi|303282305;gi|351725109;gi|356505777;gi|470132774;gi|568215679;gi|586765540;gi|587918125;gi|587926089;gi|590719481;gi|643716607;gi|657957773;gi|661877969;gi|672151655;gi|674244731;gi|674938107	4	3	252.16	PREDICTED: protein disulfide isomerase-like 2-1-like	Solanum lycopersicum	K4B166	0016853 : isomerase activity	0005783 : endoplasmic reticulum	0008152 : metabolic process; 0050789 : regulation of biological process; 0065008 : regulation of biological quality	228	66472.2	71636.8	107777	88639.4	101002	92388.1	94213.2	44643.9	75386.6	84905.8	73643.4	47331.8	76050.1	119529	166736	98225.5	83778.3	115627	1035.07	670.9	1148.3	177.57	557.132	1056.81	8167.02	1387.12	892.167	47.5983	479.966	554.511	2002.6	9311.45	49489.9	640.026	1898.78	386.003	806.586	6997.23	1774.32
gi|460368967;gi|147765723;gi|147767251;gi|147768054;gi|147768083;gi|147769058;gi|147769084;gi|147769458;gi|147770065;gi|147770196;gi|147771263;gi|147774908;gi|147776237;gi|147778587;gi|147778832;gi|147779017;gi|147779025;gi|147781682;gi|147781743;gi|147784785;gi|147784846;gi|147785837;gi|147785838;gi|147792008;gi|147792456;gi|147792972;gi|147794210;gi|147795651;gi|147799987;gi|147801069;gi|147801…	3	3	101.5	PREDICTED: GDSL esterase/lipase At1g09390-like	Solanum lycopersicum	K4B1C4	0016787 : hydrolase activity		0008152 : metabolic process		34829.1	47421.5	17011.5	52182.2	44639.1	21482.5	39139.7	46358.4	61333	37731	57234.1	37356.4	25994.4	35793.4	13183.5	24704.9	14926.7	47717.4	146316	168972	83554.8	146140	148361	223022	22522.9	80413.2	22127	47716.8	44853.7	39428.8	69312.2	55632.2	24130.9	92423.1	14492.9	133069	149042	15932.1	54728.2
gi|460368993	1	1	80.51	PREDICTED: ATP-citrate synthase alpha chain protein 3-like	Solanum lycopersicum	K4B1D4	0000166 : nucleotide binding; 0001882 : nucleoside binding; 0043167 : ion binding			215	23510.4	17371.7	17415.8	14559.3	16046.1	18443.9	12465.6	8183.36	10438	14656.8	13578.3	7907.07	13006.2	19913.9	17995.2	20175.2	8486.19	11334.8	64662.1	62187.6	58013.9	58468.2	54152.5	81370.7	39180.6	26789.5	43196	55309.2	47798.4	44819.1	19556	59686	37583.5	43329.7	6813.55	48985.2	19543.6	13216.9	18026.6
gi|460369035;gi|565385232	3	3	157.36	PREDICTED: probable carbohydrate esterase At4g34215-like	Solanum lycopersicum	K4B1G1				360	67696	66982.6	122402	85877.5	119546	129296	269768	159569	369956	129029	457507	517130	81305.4	36939.1	27352.7	38041	29013.4	45163.3	82703.7	189873	241385	80491.6	300061	170485	105683	171909	176090	198831	325202	212916	117879	381136	203754	168424	192327	226262	166458	218138	98634.4
gi|460369043;gi|18203447;gi|218551724;gi|255638668;gi|27805638;gi|345522406;gi|351723525;gi|356534961;gi|356572882;gi|358249082;gi|39598906;gi|40949663;gi|433335515;gi|470132903;gi|470132905;gi|474049364;gi|475526248;gi|475653399;gi|567862584;gi|568215449;gi|571443377;gi|641837410;gi|645221908;gi|657957651;gi|657957655;gi|658020393;gi|658056399	4	4	308.16	PREDICTED: nectarin-1-like	Solanum lycopersicum	Q9SPV5	0043167 : ion binding; 0016209 : antioxidant activity; 0016491 : oxidoreductase activity; 0045735 : nutrient reservoir activity	0005576 : extracellular region	0008152 : metabolic process; 0050896 : response to stimulus; 0055114 : oxidation-reduction process	770	809731	762456	435511	802918	566599	925489	2.36348e+06	586788	3.28528e+06	930027	3.22015e+06	3.82219e+06	217591	240773	171075	186088	103055	311152	1217.56	1679.11	2335.89	629.766	2777.64	2026.23	18069.4	7540.42	14021.1	11681.3	28537.9	29697.1	312.936	2155.5	1883.24	2849.15	305.412	1396.48	1806.53	0	5235.09
gi|460369071;gi|148562445;gi|24061762;gi|327493209;gi|565385160;gi|567877593;gi|567877595;gi|568833158;gi|568833165;gi|641834870;gi|641834871;gi|641834873;gi|641834874;gi|641834875;gi|641834878;gi|641834879	2	2	76.89	PREDICTED: glutathione S-transferase zeta class-like isoform 1	Solanum lycopersicum	A5YRT3	0003824 : catalytic activity; 0016740 : transferase activity	0005737 : cytoplasm	0006520 : cellular amino acid metabolic process; 0006725 : cellular aromatic compound metabolic process	110	20488.5	17782.7	19426.8	19275.3	31111.3	16983.3	6904.92	8911.13	12445.2	29633.6	14670.3	14882.3	21437.5	24552.5	17095.1	22835.4	12355.2	25002.3	0	0	978.328	381.697	201.211	0	0	257.84	526.831	71.6275	172.591	0	410.315	241.041	223.821	0	0	139.461	545.475	1953.56	1680.73
gi|460369188;gi|1143427;gi|115305876;gi|115487998;gi|118488840;gi|1225970;gi|124264137;gi|145342483;gi|159472671;gi|159476666;gi|166919372;gi|168000130;gi|168034003;gi|168040335;gi|18250906;gi|18377586;gi|19698969;gi|218186646;gi|226499860;gi|238011786;gi|242083308;gi|254211611;gi|255570990;gi|283484351;gi|283484353;gi|290131414;gi|29367425;gi|297592130;gi|302764140;gi|302802424;gi|302832145;gi|3…	15	13	715.46	PREDICTED: stromal 70 kDa heat shock-related protein, chloroplastic-like	Solanum lycopersicum	K4B1S1	0000166 : nucleotide binding; 0001882 : nucleoside binding; 0043167 : ion binding; 0005515 : protein binding		0006457 : protein folding	274	340288	420567	357512	362341	400422	436873	288861	277992	369210	312099	340148	339803	319550	367407	372285	410079	226540	440799	1.0513e+06	811672	358807	1.25838e+06	1.38674e+06	1.78883e+06	584055	366133	612909	1.00084e+06	1.06606e+06	1.59313e+06	292419	372194	223939	514564	283444	1.5584e+06	887486	110775	303118
gi|460369192;gi|255571263;gi|460406141;gi|565343568;gi|565365233;gi|586752135;gi|629110382;gi|629110385;gi|643727186	5	5	217.72	PREDICTED: coatomer subunit delta-like	Solanum lycopersicum	K4B1S4		0016020 : membrane; 0030119 : AP-type membrane coat adaptor complex; 0005794 : Golgi apparatus; 0031982 : vesicle; 0043234 : protein complex	0015031 : protein transport; 0006810 : transport; 0016192 : vesicle-mediated transport; 0051641 : cellular localization	256	175978	155489	163647	199664	191251	234326	95590.6	109334	142599	166698	161939	191924	99407.7	110928	105468	129356	70272	205840	28950.9	22946.7	25168	43422.3	40088.5	43325	45360.1	13414.7	43504.3	24592.9	41491.3	37154.5	12960.1	28968.1	14866.2	22543	7488.29	25209.7	16250.8	9976.31	12160
gi|460369234;gi|115471261;gi|118482257;gi|118489778;gi|12229949;gi|125557747;gi|15218373;gi|15225180;gi|195605282;gi|212722264;gi|218199093;gi|224066545;gi|224082596;gi|225445883;gi|225465502;gi|226497596;gi|226505142;gi|238012172;gi|242047912;gi|242088003;gi|242091463;gi|255561172;gi|255572745;gi|289584353;gi|289584355;gi|289584357;gi|289584359;gi|297606737;gi|297743635;gi|297745090;gi|297826663…	2	2	82.24	PREDICTED: 40S ribosomal protein S12-like isoform 1	Solanum lycopersicum	K4B1V5	0005198 : structural molecule activity	0044464 : cell part; 0005840 : ribosome; 0030529 : ribonucleoprotein complex	0006412 : translation	569	26227.2	34912.1	43152.6	28135.2	37727.8	38688.4	49741.5	29608	20788.2	20904.4	22950.2	9979.22	30285	37524.7	39713.2	26103.5	29392.1	31617.8	15237.4	49620.4	23260.6	87032.5	23458.1	13189.9	33146	60714.4	30163.3	78854.9	21015.2	46419	10859.4	29634.1	13494.9	30907.7	14806.1	9287.67	66532.1	47596.3	78367.3
gi|460369264	2	1	112.19	PREDICTED: uncharacterized protein LOC101251128	Solanum lycopersicum					428	12761.6	17195.6	32030.3	21562.2	25725.5	26411.5	47858.5	30435.2	41607.9	31718.8	46824.6	88000	11377.5	13406.3	15713.4	33238.9	8537.3	18121.8	0	208.066	73.8656	434.542	625.281	1233.18	0	194.362	0	0	371.639	386.153	0	442.135	143.327	598.108	6698.6	229.704	4395.71	2051.89	1743.08
gi|460369266	2	1	101.76	PREDICTED: uncharacterized protein LOC101251419	Solanum lycopersicum					356	18647	23556.6	30888.1	29625.8	32240.5	18576	9231.8	13344	19386	16673.4	17945.5	13259.3	21423.6	17368.3	20583.8	27153.5	11534.9	30508.2	277387	134493	56219.3	262516	412946	332493	45530.2	18463	28006.3	105934	55712.6	63956.4	25736.5	49613	37568.6	63250.5	25835	106756	41848.5	12985.9	26776.7
gi|460369292	1	1	41.66	PREDICTED: ankyrin repeat domain-containing protein 2-like	Solanum lycopersicum	K4B1Z2				883	1014.01	3135.66	4496.02	1893.55	3976.08	2056.42	679.23	3123.39	1979.46	1810.54	2009.82	1731.18	3177.55	6548.09	7202.48	3798.64	4415.88	1813.8	1.03615e+06	1.74231e+06	1.83721e+06	1.34985e+06	1.11726e+06	1.23071e+06	938298	1.36497e+06	1.80505e+06	1.2018e+06	1.34513e+06	1.4071e+06	424973	951073	583179	695228	212469	692516	419871	210848	367648
gi|460369328	1	1	65.8	PREDICTED: basic blue protein-like	Solanum lycopersicum					165	658.005	423.767	958.218	326.857	147.532	423.399	991.443	4243.09	2144.77	949.273	2086.31	15407.2	254.111	249.778	546.123	427.295	881.755	304.077	268833	330553	415440	345867	382846	413379	159210	141582	242804	290461	351873	295095	119827	276711	240109	241529	63255.5	285488	212247	145822	111784
gi|460369355;gi|565370400;gi|565370504	2	2	138.8	PREDICTED: vesicle-fusing ATPase-like	Solanum lycopersicum	M1CWU6	0000166 : nucleotide binding; 0001882 : nucleoside binding; 0043167 : ion binding			370	21057.2	20140.6	22707.5	25862.8	20533.2	24886	32561	24152.5	33695.8	24234.6	35999.1	37688	16725.7	19847.5	18724.1	22138.3	10515.8	23437.3	0	0	0	118.311	126.55	209.329	0	94.11	192.23	115.396	424.949	1101.99	0	0	0	0	97.3746	55.1288	584.042	0	183.657
gi|460369393;gi|147857580;gi|15237736;gi|224070626;gi|292630922;gi|292630923;gi|297745522;gi|297797477;gi|356524862;gi|356525896;gi|356558612;gi|357445735;gi|359481045;gi|359485890;gi|37359708;gi|449438167;gi|449479116;gi|502142062;gi|566150181;gi|567879817;gi|568880786;gi|587945036;gi|590687338;gi|590688716;gi|593695869;gi|593792082;gi|604298465;gi|604348645;gi|62321271;gi|641837580;gi|643720273…	22	21	1477.24	PREDICTED: beta-xylosidase/alpha-L-arabinofuranosidase 2	Solanum lycopersicum	A5BC37	0016787 : hydrolase activity		0005975 : carbohydrate metabolic process		5.00497e+06	4.44004e+06	3.54849e+06	5.67422e+06	4.24813e+06	4.08378e+06	3.09002e+06	2.82092e+06	3.15335e+06	3.24842e+06	2.71195e+06	3.51612e+06	3.38477e+06	2.55094e+06	2.97998e+06	3.92795e+06	1.5758e+06	3.80696e+06	59261.4	92979.3	129108	47581	202086	146268	28403.3	36948.7	17323.4	42016.7	60256.5	22851.2	50848.3	87730.4	67337.7	48603.7	20393.1	73689.4	32244.3	32822.5	26544.9
gi|460369438	1	1	20.12	PREDICTED: probable nitronate monooxygenase-like	Solanum lycopersicum	K4B2A7	0003824 : catalytic activity; 0004497 : monooxygenase activity		0055114 : oxidation-reduction process	622	0	0	0	0	0	0	0	0	324.291	0	0	0	0	0	0	0	0	390.534	4603.46	5953.07	6410.25	4977.69	5839.94	7172.28	463.402	2558.49	3710.45	5037	5113.7	5287.68	2503.7	5147.78	4399.64	6264.26	1114.39	7256.67	5995.57	3866.41	3165.49
gi|460369446	1	1	30.32	PREDICTED: uncharacterized protein LOC101252825	Solanum lycopersicum	K4B2K0				239	5023.7	4146.28	6377.3	6724.58	7169.89	6101.89	1647.18	2908.54	2106.16	3052.15	5575.27	4465.53	0	2267.77	3289.99	2141.61	484.877	2086.29	28356.5	93653.8	39534.7	27427.6	28243.7	37321.5	37210.1	43039.2	75492.7	37339.7	38294.1	29746.8	6740.26	11530.4	9681.18	17072.5	3771.01	17038.9	5804	3564.14	5984.16
gi|460369570;gi|118485342;gi|49204581;gi|566160273;gi|566160275;gi|661899477;gi|674901665;gi|685279002	2	2	145.17	PREDICTED: non-specific lipid-transfer protein-like protein At2g13820-like	Solanum lycopersicum	K4B273	0008289 : lipid binding		0006869 : lipid transport	1124	40769.9	23694.6	19856.7	28692.4	33800.2	57531.5	24816.7	27787.8	32723.6	42749.9	37658.3	44580.4	19242.4	24434.9	23755.4	20095	15242.6	40924.2	10100.1	9773.13	13316.8	12738.6	14260.4	14756.1	38768.6	10280.4	28644	14194	23044.5	20145.5	8068.62	19959.1	4222.95	8114.96	5768.71	8189.22	40267	23082.9	39597.1
gi|460369622;gi|115448919;gi|125583818;gi|15242465;gi|168049644;gi|21592878;gi|242063194;gi|255554527;gi|297811059;gi|302142119;gi|326508923;gi|357137937;gi|357446129;gi|359492516;gi|388504206;gi|46805452;gi|46805453;gi|473787383;gi|486139167;gi|502077412;gi|502077416;gi|514718649;gi|565461864;gi|565481152;gi|566186995;gi|567137129;gi|567172159;gi|573922996;gi|587861597;gi|590682925;gi|604298325;…	6	5	318.15	PREDICTED: soluble inorganic pyrophosphatase 1, chloroplastic-like	Solanum lycopersicum	K4B2L1	0043167 : ion binding; 0016787 : hydrolase activity	0005737 : cytoplasm	0006793 : phosphorus metabolic process	643	162114	213910	229835	205482	175026	219551	110938	122371	118897	157255	133026	156297	155188	211263	193360	181807	92558.9	236822	2139.18	6221.85	1242.26	3752.68	1153.31	555.604	40331.3	19047.9	68443.8	27909.1	100568	201233	0	138.865	0	0	0	0	42582.4	856.352	11555.8
gi|460369624	1	1	64.98	PREDICTED: L-galactose dehydrogenase-like	Solanum lycopersicum	K4B2L3				333	11469.1	12376.5	13125.3	8072.65	13776.7	7859.59	7223.52	2640.13	6343.39	8337.09	6540.86	5070.64	12659.3	13158.9	11684.4	13536.1	6461.37	16242.8	40576.6	71075.9	68614.4	49908.6	62069	69007.6	32230.7	30144.1	48307.4	70832.2	46067.6	55364.2	22234.8	47779.8	48042.2	49964.9	11734.1	46022.3	41784.1	32951.5	31322.6
gi|460369778;gi|10281656;gi|10719920;gi|109631192;gi|110644846;gi|115299191;gi|115501929;gi|116175440;gi|1168727;gi|1168734;gi|118488964;gi|120407301;gi|122200954;gi|14596107;gi|15230382;gi|15235295;gi|15428276;gi|15428278;gi|15428280;gi|15428282;gi|157276569;gi|158148777;gi|161701636;gi|161701638;gi|162460804;gi|166865124;gi|169635522;gi|169635552;gi|17028158;gi|1705554;gi|171740839;gi|190896336…	13	11	856.68	PREDICTED: probable cinnamyl alcohol dehydrogenase 2-like	Solanum lycopersicum	K4B2X5	0016491 : oxidoreductase activity; 0043167 : ion binding		0055114 : oxidation-reduction process	472	703624	427697	168432	706564	755905	904509	414336	168742	214176	341061	495002	609292	202061	205016	144888	209868	304182	685383	888158	807826	673239	764222	724600	501427	1.19898e+06	421290	1.0871e+06	844897	655014	474056	197126	431786	277928	380098	104298	181297	297571	166105	290210
gi|460369796;gi|565359122	3	3	163.54	PREDICTED: brassinosteroid LRR receptor kinase-like	Solanum lycopersicum	K4B2Y3				660	2905.11	6060.06	1126.2	4050.83	1052.83	537.185	55888.9	26458.5	70061.1	27909.1	101442	236728	0	126.049	0	0	0	0	98845.5	248111	192815	235076	177806	120044	82728.4	170304	166226	167933	164505	68810	120784	405917	179080	221460	104876	161460	88907.4	33432.4	32965.8
gi|460369827;gi|302755232;gi|302767104;gi|527190212;gi|552814484;gi|565359173;gi|604343852;gi|604343853;gi|661899204;gi|7673355	3	2	153.91	PREDICTED: polyadenylate-binding protein 2-like	Solanum lycopersicum	K4B303	0003676 : nucleic acid binding; 0000166 : nucleotide binding	0005737 : cytoplasm		228	9193.14	59232.2	44230.9	31752.8	32041.5	30622.1	6185.11	10436.5	6994.14	11487.9	12356.1	34377.7	15878.9	28117.2	15812.1	8858.25	6877.18	48541.7	8941.65	18256	23675	22740.9	26592.5	43661.5	20997.9	37508.1	109671	67756.3	40028.4	60706	11459.3	30578.2	23581.8	33775.6	11828.3	31957.5	21211	13267.5	6954.78
gi|460369853;gi|18402763;gi|297847298;gi|388512969;gi|470119925;gi|565495070;gi|566166545;gi|567860676;gi|568867455;gi|571439541;gi|587930194;gi|590686679;gi|593781097;gi|595795757;gi|629088936;gi|629088937;gi|629088939;gi|629088940;gi|643722493;gi|645261811;gi|657963057;gi|658021969;gi|661899194	3	3	153.72	PREDICTED: PI-PLC X domain-containing protein At5g67130-like	Solanum lycopersicum	K4B315	0016787 : hydrolase activity		0006629 : lipid metabolic process	468	51226.8	77733.7	44690.8	36860	41746.7	35865.8	19759.2	18741.3	13782.3	12620.7	27318.7	12943.4	8380.6	13504.9	8513.02	14349	10594.4	29007.5	17260.7	26714.9	27880.8	30213.1	34907.1	23468.8	9628.01	10300.7	20839.3	23402.5	16910.3	15528.7	16001	27095.3	21210.7	30639.4	4178.07	20979	16937.7	5317.78	9673.82
gi|460369905;gi|224103529;gi|302764128;gi|302802412;gi|357117920;gi|460385830;gi|473882666;gi|475583047;gi|475583048;gi|475624262;gi|475624263;gi|565350518;gi|565359456;gi|587938098;gi|591403378;gi|643730805;gi|670441236	14	13	951.88	PREDICTED: peroxidase 10-like	Solanum lycopersicum	K4B348	0016491 : oxidoreductase activity; 0016209 : antioxidant activity; 0046906 : tetrapyrrole binding; 0043167 : ion binding	0005576 : extracellular region	0008152 : metabolic process; 0050896 : response to stimulus; 0055114 : oxidation-reduction process	423	1.60812e+06	2.70584e+06	2.13324e+06	1.92981e+06	1.03811e+06	1.09911e+06	1.07698e+06	6.5261e+06	1.22308e+06	1.55247e+06	752985	982386	1.66574e+06	1.65726e+06	1.73615e+06	2.93156e+06	1.00357e+06	1.48892e+06	65649.5	114345	140068	114230	73932	112005	48133.4	52721	84631.7	75154.8	103306	95574.9	27194.4	82334.7	46138.5	68088.9	23646.7	44825.4	52231.7	38386.6	35507.5
gi|460369911	1	1	32.68	PREDICTED: uncharacterized protein LOC101245101	Solanum lycopersicum	K4B351	0009055 : electron carrier activity			252	0	0	0	0	211.768	0	0	736.329	1200.2	403.522	835.661	1391.04	0	0	0	0	0	0	668652	1.16974e+06	1.27363e+06	1.22002e+06	938834	1.0274e+06	749135	1.01925e+06	1.2209e+06	988147	953090	1.33117e+06	429660	590793	390921	591729	140055	636710	629177	231023	277628
gi|460369951;gi|568215158;gi|643735767;gi|77627618;gi|77627622	7	4	350.75	PREDICTED: ferredoxin--nitrite reductase, chloroplastic	Solanum lycopersicum	K4B378	0051540 : metal cluster binding; 0016491 : oxidoreductase activity; 0046906 : tetrapyrrole binding		0055114 : oxidation-reduction process	155	17203.5	35787.6	115464	32236.9	40192.8	45094.6	13197.4	13753.9	8587.7	68229.9	8207.48	8551.93	159944	94597.9	128897	48492.7	21550.4	63939.7	44218.6	38882	44271	73856.1	77452.1	69731.1	30512.1	37980.3	27061.6	59187.6	47615.3	57827.3	29955.4	38453.1	31761.3	44077.2	10667.5	74179.5	68093.7	91255.4	44982.9
gi|460369965	1	1	22.56	PREDICTED: probable receptor protein kinase TMK1-like	Solanum lycopersicum	K4B399	0016740 : transferase activity; 0000166 : nucleotide binding; 0001882 : nucleoside binding; 0043167 : ion binding	0016020 : membrane	0006793 : phosphorus metabolic process; 0006464 : cellular protein modification process	86	4071.07	9928.12	0	14719.5	0	1049.1	0	1005.17	1479.02	0	0	897.391	0	0	0	3167.75	0	5170.86	3817.55	6443.55	13626.8	4631.29	9720.34	8191.49	1390.53	2055.36	3759.52	6493.37	3168.55	1078.84	2171.26	7174	4112.43	3651.03	451.469	2830.53	2055.8	3937.89	1668.88
gi|460370063;gi|115444877;gi|115468870;gi|116788974;gi|145344936;gi|148907029;gi|15219503;gi|15239140;gi|159466984;gi|168003543;gi|168017225;gi|168029577;gi|17298147;gi|186489067;gi|217070438;gi|217072902;gi|218190265;gi|218198520;gi|224062085;gi|224080385;gi|224085722;gi|225216858;gi|225428386;gi|225458173;gi|226505536;gi|242064412;gi|242093540;gi|255071513;gi|255538750;gi|255538752;gi|255644457…	4	3	197.06	PREDICTED: 26S protease regulatory subunit S10B homolog B-like	Solanum lycopersicum	K4B3K7	0000166 : nucleotide binding; 0001882 : nucleoside binding; 0043167 : ion binding; 0016787 : hydrolase activity	0005737 : cytoplasm	0009057 : macromolecule catabolic process; 0019538 : protein metabolic process	263	46178.4	84480.7	92319.3	58401.4	111777	109696	71212.8	55646.5	48393.1	69055.9	65274	40669.6	119665	124509	101166	79074.1	77153.7	120419	346087	581945	583521	472485	559616	511118	181464	218314	409590	281241	374975	231488	263843	540569	382814	324199	101353	344707	162568	94251.7	133409
gi|460370086;gi|1351271;gi|1351282;gi|255576721;gi|255645535;gi|356548333;gi|356572486;gi|359807168;gi|359807544;gi|388507284;gi|388515189;gi|401015372;gi|460406425;gi|502111535;gi|565387744;gi|565403781;gi|586751568;gi|590684738;gi|590684741;gi|643715645;gi|657379752;gi|661898956	8	8	553.65	PREDICTED: triosephosphate isomerase, chloroplastic-like	Solanum lycopersicum	K4B3X5	0003824 : catalytic activity; 0016853 : isomerase activity		0005975 : carbohydrate metabolic process; 0006082 : organic acid metabolic process; 0006091 : generation of precursor metabolites and energy; 0009116 : nucleoside metabolic process; 0009117 : nucleotide metabolic process; 0051186 : cofactor metabolic process; 0008152 : metabolic process	409	684734	567707	544458	880288	768444	859141	521345	718388	720165	752188	719036	756550	1.09873e+06	1.01387e+06	971957	885688	1.16723e+06	1.1642e+06	9768.38	0	49278.4	55992.3	10596.2	7046.76	19665.1	20461.1	70678.8	26235.9	28745.5	13446.6	2373.39	25574.8	9244.21	5865.1	1111.88	35573	0	3.34696	9503.08
gi|460370088;gi|224080329;gi|224103423;gi|225458301;gi|356508404;gi|449460108;gi|449524970;gi|502149181;gi|527185822;gi|527204081;gi|566166809;gi|566187532;gi|568215521;gi|593267987;gi|604333441;gi|659133148;gi|661889082;gi|674958045;gi|674964602;gi|685256912;gi|692112466	7	6	414.33	PREDICTED: glucan endo-1,3-beta-D-glucosidase-like	Solanum lycopersicum	K4B3H0	0016787 : hydrolase activity		0005975 : carbohydrate metabolic process		395146	1.07927e+06	747660	1.13087e+06	666730	556115	836412	1.19184e+06	964431	981821	915402	981459	297536	423436	269114	513297	440174	854380	2.19052e+06	3.19408e+06	4.87618e+06	4.37153e+06	2.66165e+06	2.68862e+06	3.52441e+06	3.06052e+06	5.15642e+06	4.08551e+06	5.77792e+06	4.3518e+06	893114	1.57417e+06	1.03333e+06	1.93964e+06	1.31518e+06	2.15745e+06	4.71858e+06	2.3772e+06	4.56804e+06
gi|460370108	1	1	55.2	PREDICTED: diaminopimelate decarboxylase 1, chloroplastic-like	Solanum lycopersicum	K4B3J8	0003824 : catalytic activity; 0016829 : lyase activity		0006520 : cellular amino acid metabolic process	186	14592.3	16078.6	24267.8	55139.7	173530	64923.2	29108.8	22766.5	27053.4	116845	48706.6	17875.3	84090.2	49608.6	44233.4	118700	97714.7	130430	10200	13562.1	14154.8	10141.2	14558.9	20183.3	7669.3	6588.44	12465.2	15837.7	10971.3	17990.2	4859.13	15874.2	27013	13121.2	3889.62	11539.5	17049.1	15598.4	13243.4
gi|460370146	1	1	45.63	PREDICTED: bifunctional phosphatase IMPL2, chloroplastic-like	Solanum lycopersicum	K4B3K6	0016787 : hydrolase activity		0006793 : phosphorus metabolic process; 0044255 : cellular lipid metabolic process; 0006464 : cellular protein modification process	543	5691.22	5401.94	6209.63	4894.04	4713.63	6564.93	1312.27	3263.88	3822.82	4878.26	2987.95	3831.41	4734.85	7237.96	5838.89	6373.18	1902.91	9954.91	11299.2	16938.3	7166.08	22571.1	4382.2	9856.98	12294.9	26398.4	38963.8	28332	24041.4	7624.39	1513.99	11386.9	3745.55	3783.37	3721.75	4357.67	1290.81	0	25.8363
gi|460370202;gi|108710322;gi|108863012;gi|115454539;gi|115489714;gi|118489085;gi|125537516;gi|158705826;gi|162463657;gi|169244425;gi|171451986;gi|18076086;gi|18103931;gi|187373099;gi|19322;gi|194693774;gi|195609654;gi|195612516;gi|195618802;gi|195621182;gi|195626882;gi|198282085;gi|20152613;gi|20257667;gi|20257669;gi|20257673;gi|20257675;gi|20257679;gi|20257681;gi|20257683;gi|20257687;gi|20257689…	4	3	251.43	PREDICTED: glycine-rich RNA-binding protein-like isoform 1	Solanum lycopersicum	Q10FE5	0003676 : nucleic acid binding; 0000166 : nucleotide binding		0050896 : response to stimulus	499	4418.9	11457.7	22817.1	6266.38	14019.6	8484.85	8172.63	24546.3	15184.2	7914.79	13628	5252.65	14742	26468.1	28607	14990.9	9254.51	11249.8	673.1	1449.46	4937.45	2356.75	598.69	1986.77	6514.38	1892.4	5434.7	1934.14	7769.42	7940.28	1441.64	468.882	713.126	363.069	763.071	3248.76	5688.58	980.413	2941.3
gi|460370244	2	2	88.64	PREDICTED: NADH dehydrogenase ubiquinone 1 beta subcomplex subunit 9-like isoform 1	Solanum lycopersicum					253	5163.48	10082.5	10181.5	9350.5	8863.82	11375.8	5191.76	6678.62	9564.73	10275.8	8805.9	5676.78	13119	18176	18397.1	11312.5	10290.8	13399.4	13704.4	24007.5	5186.93	1973.56	7132.72	1964.47	155197	17754.6	3646.64	1838.86	4300.59	574.427	44712.8	24460	4039.53	7977.26	8328.78	3226.5	5722.29	13870.3	113566
gi|460370335	1	1	40.13	PREDICTED: putative amidase C869.01-like	Solanum lycopersicum					686	10705.9	13507.1	11194.7	3514.5	5459.39	5317.88	7211.92	17473.1	22741	13079.8	10249.9	7680.18	7051.95	4797.18	3507.92	10549	607.892	6427.12	12844.3	16711.3	28423.9	11227	34854.1	25586.9	0	0	718.293	12992.7	1724.92	0	6727.1	27543.5	19557.1	19541.3	2685.96	13832	0	36.2003	0
gi|460370435;gi|115439527;gi|115468606;gi|116788110;gi|118429132;gi|118721470;gi|125555777;gi|125597623;gi|125744990;gi|1336804;gi|134034502;gi|134133942;gi|147806440;gi|15010616;gi|15222929;gi|15233891;gi|166627;gi|210063899;gi|210063903;gi|217074900;gi|218188940;gi|222423992;gi|222424610;gi|224078391;gi|224105123;gi|225428086;gi|225459744;gi|226492645;gi|226531470;gi|240254125;gi|2493129;gi|249…	7	7	418.3	PREDICTED: V-type proton ATPase subunit B2-like isoform 1	Solanum lycopersicum	Q9ASE0	0000166 : nucleotide binding; 0001882 : nucleoside binding; 0043167 : ion binding; 0005215 : transporter activity; 0016787 : hydrolase activity	0016469 : proton-transporting two-sector ATPase complex	0006810 : transport; 0006811 : ion transport; 0006818 : hydrogen transport; 0009116 : nucleoside metabolic process; 0009117 : nucleotide metabolic process	213	112347	160907	169984	113464	155883	106935	135608	143685	184763	189631	196165	61139.1	254165	413836	382074	359170	340934	282499	383.316	808.851	1163.25	427.428	960.785	1032.34	309.175	424.156	591.9	790.899	599.622	463.12	0	0.740959	268.245	495.457	0	313.843	183.158	0	39.0897
gi|460371486;gi|108711426;gi|115455751;gi|115470583;gi|125557237;gi|14719468;gi|1480347;gi|168036847;gi|168043596;gi|18397542;gi|18412939;gi|195626434;gi|195640470;gi|212722162;gi|21592875;gi|21593597;gi|218163;gi|22530948;gi|227015769;gi|242032779;gi|242047412;gi|255074091;gi|255564389;gi|263202219;gi|291191259;gi|291191325;gi|297813913;gi|297851496;gi|302800702;gi|302821089;gi|302846901;gi|3032…	10	7	482.58	PREDICTED: ferredoxin--NADP reductase, root-type isozyme, chloroplastic-like	Solanum lycopersicum	K4B553	0016491 : oxidoreductase activity		0055114 : oxidation-reduction process	172	270002	362891	414233	342996	335737	428967	176881	203267	237492	243552	234343	300235	142143	219073	168409	257939	146418	330779	68124.4	58996	17515.5	8759.46	15090.8	13877.3	714671	225983	50626.7	27428.2	30581	12251.9	212883	343786	9131.05	22478.4	169035	8404.4	46916.6	64247.9	170387
gi|460371801;gi|565356926	2	2	92.71	PREDICTED: protease 2-like	Solanum lycopersicum					314	5320.77	4761.84	6097.37	3465.61	9159.74	4925.65	6953.11	6033.57	10967	10819.9	6248	2581.62	8510.09	8645.52	9164.19	14185.2	3105.17	5606.76	17384.3	26230.9	25158.4	28200.3	32116.8	34964.2	15675	13718.2	18515.5	25142.3	25170.8	18797.1	12021.7	30508.8	19058.6	21228.4	4337.86	27946.7	12749.3	13113.5	7863.87
gi|460371877	2	2	70.03	PREDICTED: pollen allergen Che a 1-like	Solanum lycopersicum					267	11426	16059.6	35466.1	18605.3	39040.5	15147.1	67239.7	53236.8	104357	37634.4	166794	286494	6496.33	21806.8	24804.9	4308.83	13174.5	4530.62	57933.4	87278.8	154358	94508.3	132138	124864	41167.6	61150.8	87629.7	95457.3	113406	93419.3	33685.9	105295	70006.9	86010.8	20245	86535.4	56373.3	43175.3	30170.1
gi|460371902;gi|119720790;gi|145324046;gi|148907851;gi|15217779;gi|21555203;gi|297845744;gi|297851158;gi|552828213;gi|565496280;gi|565496290;gi|567147138;gi|567147369;gi|659108091;gi|674251909;gi|674850337;gi|674850391;gi|674868240;gi|674884053;gi|674905430;gi|674917554;gi|674921428;gi|674929453;gi|674948436;gi|685329793;gi|685347963;gi|685358028;gi|685358182	2	2	114.86	PREDICTED: nuclear transport factor 2-like isoform 1	Solanum lycopersicum	K4BDL5		0044464 : cell part	0006810 : transport	332	188771	162674	182228	209884	189549	196474	94591.3	86541.7	122695	132926	131488	151356	101267	117909	110291	124744	54672.1	141947	499034	588474	549961	1.00011e+06	868808	656381	295596	299037	392666	513063	426487	362413	268433	410111	384237	733062	103876	568632	184803	95174.9	93153.9
gi|460371930;gi|125545996;gi|28269428;gi|567901948	3	3	293.45	PREDICTED: blue copper protein-like	Solanum lycopersicum	K4BDK1	0009055 : electron carrier activity			621	175001	155541	178384	149638	107511	165317	159962	228090	244905	120347	166393	176240	50243.1	78367.9	51593.6	41332.3	36198.4	90395.1	201080	285154	201976	124995	210386	149260	94743.8	93704.9	112731	55563.9	74659	56634	73398.1	107288	73209.2	57616.4	9932.17	91456.5	31057.6	17651.2	21185.8
gi|460372059	1	1	68.96	PREDICTED: PI-PLC X domain-containing protein At5g67130-like	Solanum lycopersicum	K4BDC7	0016787 : hydrolase activity		0006629 : lipid metabolic process	322	9735.85	9105.13	3135.08	9044.91	7397.91	12497.9	7600.26	6264.04	7898.59	8511.16	10432.5	14244.3	780.125	8904.39	5094.52	7541.67	3289.23	10422.6	36409.9	51750.9	59901.8	25970.9	30367.1	31604.7	28049.2	51653.3	52513.9	21654.3	36391.3	40437.3	15598.3	29170.8	23222.9	22494.5	8042.19	26805.2	16058	9274.83	10082
gi|460372166;gi|460372164;gi|470103074;gi|527197193;gi|571454899;gi|587838013;gi|587946507;gi|629096492;gi|629100923	14	13	872.67	PREDICTED: subtilisin-like protease-like	Solanum lycopersicum	K4BD63	0016787 : hydrolase activity; 0008233 : peptidase activity		0006508 : proteolysis	231	677713	573171	498579	1.07957e+06	793115	634621	409620	415376	401945	513063	430193	426337	455431	372259	499071	789015	249936	715094	412301	496941	157379	384317	501406	330725	393248	245485	779373	338246	601952	319402	80222.8	155191	72981.4	136317	22321.3	171179	58573.6	57146.3	62532.3
gi|460372177	3	1	206.49	PREDICTED: peroxidase 73-like	Solanum lycopersicum	K4BD54	0016491 : oxidoreductase activity; 0016209 : antioxidant activity; 0046906 : tetrapyrrole binding; 0043167 : ion binding	0005576 : extracellular region	0008152 : metabolic process; 0050896 : response to stimulus; 0055114 : oxidation-reduction process	771	4861.39	2613.7	13357.2	4113.04	4895.96	9380.75	3495.87	6842.63	6812.93	8865.65	11679	18692.6	5523.38	5904.37	7926.2	6040.01	10839	12280.6	285332	303521	543952	583663	298398	378563	901258	564484	1.36451e+06	974917	1.33099e+06	1.12594e+06	102609	221845	136622	372736	133381	383098	956714	248595	476820
gi|460372325;gi|15235745;gi|15809972;gi|297798076;gi|565442164;gi|567216410;gi|567216412;gi|674237659;gi|674882726;gi|674943346;gi|674958293;gi|674964882;gi|685256253;gi|685346874	5	2	217.79	PREDICTED: serine hydroxymethyltransferase, mitochondrial-like	Solanum lycopersicum	K4BCV4	0003824 : catalytic activity; 0016740 : transferase activity; 0043167 : ion binding; 0048037 : cofactor binding		0006520 : cellular amino acid metabolic process; 0006725 : cellular aromatic compound metabolic process; 0006730 : one-carbon metabolic process; 0043603 : cellular amide metabolic process; 0046483 : heterocycle metabolic process; 0051186 : cofactor metabolic process	239	7719.32	16638.9	21988.2	9920.63	12466.7	17062.3	5072.99	9857.14	10971.9	10137.1	11521.4	3915.62	29022.3	40211.4	72439.7	26203.4	10992.1	24767.2	75891.9	91985.5	84371.7	60524.3	122653	80073.2	40769.1	33232	62459.7	75011.8	74508.2	48299.7	90460.7	174599	73356.2	136714	44231.2	70936.6	48352.7	34845.8	15227.2
gi|460372397;gi|12049590;gi|15237954;gi|211906508;gi|297811883;gi|356500972;gi|356553206;gi|449467435;gi|449529020;gi|527194258;gi|565453266;gi|567174914;gi|590652400;gi|590652404;gi|593499651;gi|604329211;gi|629103836;gi|629103838;gi|643723448;gi|657380634;gi|658015341;gi|658036546;gi|658044965;gi|659086694;gi|661894298;gi|674233183;gi|674894325;gi|674916247;gi|685341749	3	3	116.85	PREDICTED: 2-hydroxyacyl-CoA lyase-like isoform 1	Solanum lycopersicum	K4BCQ9	0003824 : catalytic activity; 0043167 : ion binding; 0019842 : vitamin binding; 0048037 : cofactor binding		0008152 : metabolic process	247	43861.2	41226.1	49206.2	55591.6	44837.2	56239.7	19791.3	16116.8	17645.1	41428.3	31209.9	10177.7	22081.2	34916.3	30629.5	54433.7	26194.9	34250.5	0	728.564	0	0	0	0	4270.11	2096.78	0	0	0	0	1194.93	616.122	0	0	0	0	0	0	1245.74
gi|460372466;gi|147816211;gi|225470462;gi|242050896;gi|296084715;gi|296084716;gi|333362894;gi|359497058;gi|406352538;gi|460377792;gi|565342133;gi|565399656;gi|587905534;gi|587905536;gi|590704546;gi|595804376;gi|595811684;gi|645272704;gi|645272708;gi|658064071;gi|661894034;gi|9794870;gi|9794872	7	6	331.85	PREDICTED: patatin group A-3-like	Solanum lycopersicum	K4BCJ8	0016787 : hydrolase activity		0008152 : metabolic process; 0006629 : lipid metabolic process	171	193761	319593	200110	344312	159708	145398	132324	179197	334638	432301	280876	153570	212814	213372	209590	322536	86977.8	424821	24504.8	27177.1	38066.1	25618.8	24005.7	21816.4	114169	34774	42546.6	57976.5	45578.9	136849	30579.8	68711.5	32230.9	26350.2	10656.3	20606.2	709496	1.01638e+06	830601
gi|460372468;gi|1097876;gi|115435168;gi|115451765;gi|115468442;gi|125543026;gi|125555673;gi|125555674;gi|125597507;gi|1272505;gi|1402918;gi|15239370;gi|162459018;gi|1853975;gi|1890319;gi|189491032;gi|218187712;gi|222617949;gi|226528593;gi|226530539;gi|242034331;gi|242096086;gi|255539599;gi|255642225;gi|288187276;gi|288187278;gi|297605991;gi|297795991;gi|302842243;gi|312190402;gi|312282003;gi|3264…	17	4	1040.48	PREDICTED: peroxidase 10-like	Solanum lycopersicum	K4BCJ6	0016491 : oxidoreductase activity; 0016209 : antioxidant activity; 0046906 : tetrapyrrole binding; 0043167 : ion binding	0005576 : extracellular region	0008152 : metabolic process; 0050896 : response to stimulus; 0055114 : oxidation-reduction process	292	940723	1.34264e+06	1.90045e+06	2.0151e+06	804871	1.01742e+06	869351	1.94668e+06	562811	1.54974e+06	776413	1.03479e+06	409236	578268	534557	669624	1.17637e+06	763570	1657.42	3247.48	236.41	1094.01	2592.62	500.843	2757.23	2086.15	6239.81	2417.29	2074.58	1684.09	0	0	518.104	1553.27	98.878	0	694.523	667.261	661.86
gi|460372520;gi|108951295;gi|11133881;gi|11134054;gi|115436780;gi|131384;gi|131385;gi|131388;gi|147945622;gi|218188287;gi|239911810;gi|255562761;gi|297798198;gi|30013657;gi|326487308;gi|336041494;gi|356559442;gi|357111487;gi|357483147;gi|358249094;gi|358344003;gi|358346396;gi|359806573;gi|359807375;gi|384038813;gi|384038815;gi|388511419;gi|413968464;gi|449448384;gi|470129332;gi|474352688;gi|50215…	8	2	341.47	PREDICTED: oxygen-evolving enhancer protein 1, chloroplastic-like isoform 1	Solanum lycopersicum	K4BCF4	0043167 : ion binding	0016020 : membrane; 0009521 : photosystem	0015979 : photosynthesis; 0006091 : generation of precursor metabolites and energy; 0050789 : regulation of biological process	444	45965.4	60199.7	86085.2	64306.8	59157.4	66762.2	83976.4	61023.3	42930.5	48928.2	52954.6	37177.7	58961.8	93929.3	68452.7	56832.5	58532.2	76078.6	186.8	179.487	65104.6	286.172	607.655	327.096	585.544	352.555	927.426	490.359	0	205.86	679.148	1696.85	1864.56	1154.63	153.176	1301.29	307.713	236.87	0
gi|460372721;gi|108711177;gi|145353618;gi|148908772;gi|148909363;gi|15222735;gi|15228687;gi|15232027;gi|15241704;gi|159469518;gi|159479860;gi|159480176;gi|159491403;gi|15983404;gi|21536677;gi|21618158;gi|217074360;gi|217074362;gi|222625162;gi|224098952;gi|225423507;gi|255079378;gi|255542070;gi|255542078;gi|255542080;gi|255547257;gi|255635813;gi|255644991;gi|255648377;gi|283488487;gi|283488491;gi|…	11	2	757.66	PREDICTED: probable UDP-glucose 6-dehydrogenase 1-like	Solanum lycopersicum	Q10CK6	0016491 : oxidoreductase activity; 0000166 : nucleotide binding; 0048037 : cofactor binding		0055114 : oxidation-reduction process	357	179601	113798	109016	290228	150097	209418	119274	72786.5	103835	141213	109285	95081.9	59585.5	48468.6	56780.3	88292.8	51742.1	166223	232283	265567	327450	289745	339252	413501	137700	94016.7	219940	365349	330626	222280	193415	357616	261691	305420	92791.6	328737	376251	354534	290044
gi|460372757	1	1	35.01	PREDICTED: chorismate mutase, chloroplastic-like	Solanum lycopersicum	K4BC01	0016853 : isomerase activity		0006082 : organic acid metabolic process; 0006520 : cellular amino acid metabolic process; 0006725 : cellular aromatic compound metabolic process	77	8017.59	3386.37	7095.48	4553.24	11594.8	8796.74	4210.18	2000.29	4651.65	11904.1	6898	10369	7567.19	5040.74	3979.57	7783.74	1038.33	5714.32	31208.8	56981.7	62126.8	46588.4	71235.4	42269.2	24670.3	31333.5	57636.9	61454.3	57299.2	20297.5	51558.5	133810	80073.7	73926.8	16458.8	57441.3	11226.7	13130.2	8085.8
gi|460372760;gi|658044490	2	2	69.8	PREDICTED: lamin-like protein-like	Solanum lycopersicum					249	87814.4	60570.4	52593.7	63113.5	49434.5	78673.2	54294.2	37211.9	44216.7	55309.2	48213.9	52724.5	33179.3	54177.2	48815.9	46636.9	16394.1	61602.2	43874.5	119066	102155	144559	89234.7	46596.9	23015.9	252072	68266.7	336376	108851	65783.4	22562.7	47694.7	27454.2	67146.2	68594.9	51023.8	762518	795656	663750
gi|460372911;gi|115467312;gi|242095294;gi|326526253;gi|474398796;gi|475596851;gi|586722328;gi|595943283;gi|643739680;gi|645249267;gi|672156745	3	3	166.01	PREDICTED: protein CREG2-like	Solanum lycopersicum	Q67VB8	0000166 : nucleotide binding; 0043167 : ion binding; 0048037 : cofactor binding; 0016491 : oxidoreductase activity	0005773 : vacuole	0006793 : phosphorus metabolic process; 0044255 : cellular lipid metabolic process; 0055114 : oxidation-reduction process	167	776804	713261	672008	1.11802e+06	1.00975e+06	802214	1.93827e+06	1.03279e+06	766742	835749	725750	1.00009e+06	733065	981682	693733	992528	730330	1.08544e+06	8937.01	15387.5	16433.9	12025.6	15657.1	16866.4	8432.92	2780.64	12803.1	16383.1	9183.5	8127.01	6642.46	16904.9	12990.8	16864.3	3873.38	12073	15786.8	8242.37	7054.05
gi|460372925;gi|147852950;gi|224612189;gi|225452562;gi|567876853;gi|568857869;gi|595938477;gi|641853556;gi|645249250	6	6	376.88	PREDICTED: peroxidase 63-like	Solanum lycopersicum	K4BBM6	0016491 : oxidoreductase activity; 0016209 : antioxidant activity; 0046906 : tetrapyrrole binding; 0043167 : ion binding	0005576 : extracellular region	0008152 : metabolic process; 0050896 : response to stimulus; 0055114 : oxidation-reduction process	536	33962.6	26687.8	83510.8	71150.1	107241	94800.6	106696	125501	132817	86613	199817	272648	29813.6	25313.8	47001.5	74443.6	17881.5	74425.6	1.66403e+06	2.82828e+06	3.03614e+06	1.99795e+06	1.51146e+06	1.65145e+06	1.46403e+06	2.09419e+06	1.77878e+06	1.71665e+06	1.78317e+06	1.48956e+06	1.00256e+06	2.24784e+06	1.4383e+06	1.44945e+06	500560	1.32432e+06	1.63065e+06	1.02798e+06	1.61001e+06
gi|460372959;gi|242079005;gi|514795454;gi|514795458;gi|604346273	2	2	95.54	PREDICTED: peptidyl-prolyl cis-trans isomerase CYP38, chloroplastic-like	Solanum lycopersicum	K4BBJ8	0016853 : isomerase activity		0006464 : cellular protein modification process; 0006457 : protein folding	265	15497.4	11480.3	40051.3	14643.7	36903.6	24761.2	8339.8	26384.6	23181.2	51939	19555.7	11368.3	25202.5	19329.8	28530.4	72324.2	23449.5	69750.1	7283.63	5451.89	8493.38	6525.59	5862.37	8543.18	9482.05	8671.39	2764.41	10057.7	6747.81	13253.7	6054.91	8274.18	5451.26	6167.73	2229.63	5571.36	204354	187384	224281
gi|460372991;gi|568815647	6	6	356.45	PREDICTED: glucan endo-1,3-beta-glucosidase-like	Solanum lycopersicum	K4BBH7	0016787 : hydrolase activity		0008152 : metabolic process; 0005975 : carbohydrate metabolic process	332	112624	44679.4	114860	150554	50507.8	59040.9	649857	516229	365724	120175	192574	114388	206138	388434	147180	77062.8	376540	52055.9	152369	235569	261873	289067	364810	420989	116398	178004	197936	267056	324436	188724	164961	331229	181535	324613	73324.3	297355	150434	79213.1	51172.4
gi|460373179;gi|115470493;gi|147801802;gi|15224174;gi|15240075;gi|159463224;gi|168056666;gi|195647178;gi|222636391;gi|224094759;gi|225430776;gi|226493856;gi|226499336;gi|242032823;gi|255579273;gi|297797713;gi|297836578;gi|302773241;gi|302806996;gi|302836143;gi|308810990;gi|326467055;gi|326503994;gi|326527549;gi|356496761;gi|356538180;gi|357111628;gi|357113565;gi|357483399;gi|359476705;gi|41459213…	4	4	152.43	PREDICTED: succinate dehydrogenase ubiquinone flavoprotein subunit 1, mitochondrial-like isoform 1	Solanum lycopersicum	K4BB47	0000166 : nucleotide binding; 0043167 : ion binding; 0048037 : cofactor binding; 0016491 : oxidoreductase activity	0005739 : mitochondrion; 0016020 : membrane	0022900 : electron transport chain; 0006082 : organic acid metabolic process; 0044238 : primary metabolic process; 0045333 : cellular respiration; 0055114 : oxidation-reduction process	311	24602.1	34272.4	27519.5	21307.6	34927.6	30981.7	6443.56	18500.8	17887.2	25245.7	23632.8	6131.8	33198.6	48542.4	45095.5	34859.6	29771.8	43559.9	1.19846e+06	1.27643e+06	1.30125e+06	2.25495e+06	2.44912e+06	1.52696e+06	1.82385e+06	2.02567e+06	4.25628e+06	4.15857e+06	5.06433e+06	2.00057e+06	1.28103e+06	3.44476e+06	2.44045e+06	3.44769e+06	615502	981597	995991	417553	381094
gi|460373224;gi|565347236	2	2	77.19	PREDICTED: putative glucose-6-phosphate 1-epimerase-like	Solanum lycopersicum	K4BB24	0003824 : catalytic activity; 0030246 : carbohydrate binding; 0016853 : isomerase activity		0005975 : carbohydrate metabolic process	344	32001	26981.5	19713.8	29565.7	24793.1	25770.4	17035.8	18429.1	16462.8	18203.1	18764	28724.3	15238.3	40648.7	18306.8	21779.5	8083.83	24911.3	1.78163e+06	2.74409e+06	679932	253681	247243	315611	2.58821e+07	9.18594e+06	2.73912e+06	336566	299222	245644	9.37238e+06	1.40913e+07	604246	1.59646e+06	4.51834e+06	301263	1.29988e+06	4.86081e+06	8.97391e+06
gi|460373244;gi|116780814;gi|14594933;gi|15232965;gi|168019760;gi|17380185;gi|224067752;gi|225453909;gi|255076203;gi|255541320;gi|296088721;gi|351734454;gi|356526807;gi|357454307;gi|357492211;gi|359473811;gi|366984552;gi|388496148;gi|388505884;gi|388507486;gi|449432245;gi|449525251;gi|502146552;gi|527186247;gi|527196793;gi|565352925;gi|565467860;gi|566158101;gi|566202940;gi|567888684;gi|567905524…	6	6	370.09	PREDICTED: proteasome subunit beta type-1-like	Solanum lycopersicum	K4BB06	0008233 : peptidase activity; 0016787 : hydrolase activity	0005737 : cytoplasm; 0000502 : proteasome complex; 0005634 : nucleus	0006508 : proteolysis; 0009057 : macromolecule catabolic process	119	206924	229443	237407	312033	333027	407033	161298	247257	202613	267056	327256	222013	279878	300658	235790	349390	176426	373945	172.521	0	14.6606	13.9986	70.8487	41.8567	42410.1	11391.5	0	0	2.76537	16.4622	8663.13	11951.8	38.1894	220.944	173.558	3.71758	101.7	5110.02	1218.93
gi|460373262;gi|357518201;gi|565360447;gi|593791126	3	1	149.88	PREDICTED: peroxidase 72-like	Solanum lycopersicum	G7LDV0	0016491 : oxidoreductase activity; 0016209 : antioxidant activity; 0046906 : tetrapyrrole binding; 0043167 : ion binding	0005576 : extracellular region	0008152 : metabolic process; 0050896 : response to stimulus; 0055114 : oxidation-reduction process	345	0	0	0	548.917	0	0	1413.2	0	2414.26	1723.3	13740.7	54196.3	54.6427	0	0	0	0	0	82670.4	59461.4	23278.7	12943.4	15866.9	18299.8	934749	180381	150737	18627.1	17297.2	13838	302951	534188	21452.9	89269.3	107311	14374.6	38280	158440	174134
[truncated: 932 more rows]
[truncated: 32 more columns]

## Sheet: Table 3
Table 3. List of proteins that presented significant changes (ANOVA, p ≤ 0,05; quantification with at least 2 peptides; fold ≥ 2 or ≤ 0.5) when compared Fe-deficiency to control conditions. Information includes entry in NCBI and Uniprot databases, Progenesis results (peptide count, number of peptides used for quantitation, description and specie), information of functional description (based on G…
[truncated: 153 more rows]
[truncated: 56 more columns]

## Sheet: Table 4
Table 4. List of proteins that presented significant changes (ANOVA, p ≤ 0,05; quantification with at least 2 peptides; fold ≥ 2 or ≤ 0.5) when compared Mn-deficiency to control conditions. Information includes entry in NCBI and Uniprot databases, Progenesis results (peptide count, number of peptides used for quantitation, description and specie), information of functional description (based on G…
[truncated: 153 more rows]
